# Supplementary material for: Effects of dehydroabietic acid on nontarget lipidomics and proteomics of HepG2
Source: Front Pharmacol. 2022 Dec 1;13:1015240. doi: 10.3389/fphar.2022.1015240 (PMC9751438; doi:10.3389/fphar.2022.1015240)
Supplement: Supplementary file 1 [file Table2.XLSX]

## Sheet: 1
Name	全称	中文名称
ACar	Acylcarnitine	酰基肉碱
AcylGlcADG	Acylglucuronosyldiacylglycerol	酰基葡萄糖醛酸糖脂
BMP	Bismonoacylglycerophosphate	双单酰基甘油磷酸酯
CE	Cholesteryl ester	胆固醇酯
Cer	ceramides	神经酰胺
Cer-ADS	Ceramide alpha-hydroxy fatty acid-dihydrosphingosine	神经酰胺α-羟基脂肪酸-二氢鞘氨醇
Cer-AP	Ceramide alpha-hydroxy fatty acid-phytospingosine	神经酰胺α-羟基脂肪酸-植物鞘氨醇
Cer-AS	Ceramide alpha-hydroxy fatty acid-sphingosine	神经酰胺α-羟基脂肪酸-鞘氨醇
Cer-BDS	Ceramide beta-hydroxy fatty acid-dihydrosphingosine	神经酰胺β-羟基脂肪酸-二氢鞘氨醇
Cer-BS	Ceramide beta-hydroxy fatty acid-sphingosine	神经酰胺β-羟基脂肪酸-鞘氨醇
Cer-EODS	Ceramide Esterified omega-hydroxy fatty acid-dihydrosphingosine	神经酰胺酯化的ω-羟基脂肪酸-二氢鞘氨醇
Cer-EOS	Ceramide Esterified omega-hydroxy fatty acid-sphingosine	神经酰胺酯化的ω-羟基脂肪酸-鞘氨醇
Cer-NDS	Ceramide non-hydroxyfatty acid-dihydrosphingosine	神经酰胺非羟基脂肪酸-二氢鞘氨醇
Cer-NP	Ceramide non-hydroxyfatty acid-phytospingosine	神经酰胺非羟基脂肪酸-植物鞘氨醇
Cer-NS	Ceramide non-hydroxyfatty acid-sphingosine	神经酰胺非羟基脂肪酸-鞘氨醇
CL	Cardiolipin	心磷脂
DAG	Diacylglycerol	甘油二酯
DGDG	Digalactosyldiacylglycerol	双半乳糖甘油二酯
DGTS	Diacylglyceryl trimethylhomoserine	二酰基甘油三甲基高丝氨酸
FA	Free fatty acid	游离脂肪酸
FAHFA	Fatty acid ester of hydroxyl fatty acid	羟基脂肪酸的脂肪酸酯
GlcADG	glucuronosyldiacylglycerol	葡萄糖醛酸糖脂
GM3	Ganglioside	神经节苷脂
HBMP	Hemibismonoacylglycerophosphate	半单酰基甘油磷酸酯
HexCer-AP	Hexosylceramide alpha-hydroxy fatty acid-phytospingosine	己糖神经酰胺α-羟基脂肪酸-植物鞘氨醇
HexCer-NDS	Hexosylceramide non-hydroxyfatty acid-dihydrosphingosine	己糖基神经酰胺非羟基脂肪酸-二氢鞘氨醇
HexCer-NS	Hexosylceramide non-hydroxyfatty acid-sphingosine	己糖基神经酰胺非羟基脂肪酸-鞘氨醇
LDGTS	Lysodiacylglyceryl trimethylhomoserine	溶血酰基甘油基三甲基高丝氨酸
LPA	Lysophosphatidic acid	溶血磷脂酸
LPC	Lysophophatidylcholine	溶血磷脂酰胆碱
LPE	Lysophosphatidylethanolamine	溶血磷脂酰乙醇胺
LPG	Lysophosphatidylglycerol	溶血磷脂酰甘油
LPI	Lysophosphatidylinositol	溶血磷脂酰肌醇
LPS	Lysophosphatidylserine	溶血磷脂酰丝氨酸
MAG	Monoacylglycerol	单酰基甘油
MGDG	Monogalactosyldiacylglycerol	单半乳糖甘油二酯
OxPC	Oxidized phosphatidylcholine	氧化磷脂酰胆碱
OxPE	Oxidized phosphatidylethanolamine	氧化磷脂酰乙醇胺
OxPG	Oxidized phosphatidylglycerol	氧化磷脂酰甘油
OxPI	Oxidized phosphatidylinositol	氧化磷脂酰肌醇
OxPS	Oxidized phosphatidylserine	氧化磷脂酰丝氨酸
PA	Phosphatidic acid	磷脂酸
PC	Phosphatidylcholine	磷脂酰胆碱
PE	Phosphatidylethanolamine	磷脂酰乙醇胺
PEtOH	Phosphatidylethanol	磷脂酰乙醇
PG	Phosphatidylglycerol	磷脂酰甘油
PI	Phosphatidylinositol	磷脂酰肌醇
PMeOH	Phosphatidylmethanol	磷脂酰甲醇
PS	Phosphatidylserine	磷脂酰丝氨酸
SHexCer	SulfurHexosylceramide hydroxyfatty acid	硫化己糖基神经酰胺脂肪酸
SM	Sphingomyelin	鞘磷脂
SQDG	Sulfoquinovosyl diacylglycerol	磺基喹喔基二酰基甘油
TAG	triacylglycerol	甘油三酯
名称括号中表示构成该脂质的碳链数量，以及每条碳链的结构。&#10;例1：PA(19:1/3:0)表示该磷脂酸包含两条碳链，其中一条链由19个碳原子构成含1个双键；另一条链由3个碳原子构成无双键。&#10;例2：Cer(t19:0/20:0)表示该神经酰胺包含两条碳链，其中一条链由19个碳原子构成无双键，t代表该条链结构中除了神经酰胺中的两个羟基外，在碳链的某个位置还有1个羟基；另一条链由20个碳原子构成无双键。&#10;例3：PC(20:5e/18:5)表示该磷脂酰胆碱包含两条碳链，其中一条链由20个碳原子构成含5个双键，e代表该条链结构中1个醚键，另一条链由18个碳原子构成含5个双键。&#10;例4：Hex2Cer(d15:0/16:0),表示该指鞘氨醇包含两条碳链，其中一条链由19个碳原子构成无双键，d代表该条链结构中有2个羟基；另一条链由16个碳原子构成无双键。&#10;例5：PS…
