# Supplementary material for: Effects of dehydroabietic acid on nontarget lipidomics and proteomics of HepG2
Source: Front Pharmacol. 2022 Dec 1;13:1015240. doi: 10.3389/fphar.2022.1015240 (PMC9751438; doi:10.3389/fphar.2022.1015240)
Supplement: Supplementary file 2 [file Table3.XLSX]

## Sheet: 1
MS2 name
