# Supplementary material for: Effects of dehydroabietic acid on nontarget lipidomics and proteomics of HepG2
Source: Front Pharmacol. 2022 Dec 1;13:1015240. doi: 10.3389/fphar.2022.1015240 (PMC9751438; doi:10.3389/fphar.2022.1015240)
Supplement: Supplementary file 4 [file Table1.XLSX]

## Sheet: Peptidesummary_Report
PG.Pvalue	PG.Qvalue	PG.Cscore	PG.ProteinGroups	PG.ProteinAccessions	PEP.GroupingKey	PEP.GroupingKeyType	PEP.StrippedSequence	PEP.IsProteotypic	EG.ModifiedSequence	EG.IsDecoy	EG.IntPIMID	S1.PG.Cscore (Run-Wise)	SX.PG.Cscore (Run-Wise)	S1.PG.QValue (Run-Wise)	SX.PG.QValue (Run-Wise)	S1.PG.PValue (Run-Wise)	SX.PG.PValue (Run-Wise)	S1.PG.RunEvidenceCount	SX.PG.RunEvidenceCount	S1.PG.Quantity	SX.PG.Quantity	S1.PG.MS1Quantity	SX.PG.MS1Quantity	S1.PEP.RunEvidenceCount	SX.PEP.RunEvidenceCount	S1.EG.ApexRT	SX.EG.ApexRT	S1.EG.Qvalue	SX.EG.Qvalue	S1.EG.IsImputed	SX.EG.IsImputed	S1.EG.TargetQuantity (Settings)	SX.EG.TargetQuantity (Settings)	S1.EG.ReferenceQuantity (Settings)	SX.EG.ReferenceQuantity (Settings)	S1.EG.TotalQuantity (Settings)	SX.EG.TotalQuantity (Settings)
1.27903e-56	8.81787e-60	1.15835	A0A0B4J2D5;P0DPI2	A0A0B4J2D5;P0DPI2	ITDLANLSAANHDAAIFPGGFGAAK	Stripped Sequence	ITDLANLSAANHDAAIFPGGFGAAK	FALSE	_ITDLANLSAANHDAAIFPGGFGAAK_	FALSE	_ITDLANLSAANHDAAIFPGGFGAAK_	1.15835	1.10402	6.7786e-110	8.15898e-61	3.05885e-108	1.68605e-59	10	10	23368.3	18495.4	174247	153245	1	1	85.4162	85.3441	2.84777e-66	9.0548e-21	FALSE	FALSE	267489	183696	NaN	NaN	267489	183696
1.27903e-56	8.81787e-60	1.15835	A0A0B4J2D5;P0DPI2	A0A0B4J2D5;P0DPI2	GGAEVQIFAPDVPQMHVIDHTK	Stripped Sequence	GGAEVQIFAPDVPQMHVIDHTK	FALSE	_GGAEVQIFAPDVPQMHVIDHTK_	FALSE	_GGAEVQIFAPDVPQMHVIDHTK_	1.15835	1.10402	6.7786e-110	8.15898e-61	3.05885e-108	1.68605e-59	10	10	23368.3	18495.4	174247	153245	2	2	75.6754	75.8425	2.15233e-49	5.90611e-11	FALSE	FALSE	54547.4	39005	NaN	NaN	54547.4	39005
1.27903e-56	8.81787e-60	1.15835	A0A0B4J2D5;P0DPI2	A0A0B4J2D5;P0DPI2	GGAEVQIFAPDVPQMHVIDHTK	Stripped Sequence	GGAEVQIFAPDVPQMHVIDHTK	FALSE	_GGAEVQIFAPDVPQMHVIDHTK_	FALSE	_GGAEVQIFAPDVPQMHVIDHTK_	1.15835	1.10402	6.7786e-110	8.15898e-61	3.05885e-108	1.68605e-59	10	10	23368.3	18495.4	174247	153245	2	2	75.6961	75.8732	1.02043e-47	1.49471e-12	FALSE	FALSE	14935.7	11993.2	NaN	NaN	14935.7	11993.2
1.27903e-56	8.81787e-60	1.15835	A0A0B4J2D5;P0DPI2	A0A0B4J2D5;P0DPI2	GVEVTVGHEQEEGGK	Stripped Sequence	GVEVTVGHEQEEGGK	FALSE	_GVEVTVGHEQEEGGK_	FALSE	_GVEVTVGHEQEEGGK_	1.15835	1.10402	6.7786e-110	8.15898e-61	3.05885e-108	1.68605e-59	10	10	23368.3	18495.4	174247	153245	2	2	24.6476	24.8555	8.10943e-13	1.98305e-27	FALSE	FALSE	26596.4	24905.7	NaN	NaN	26596.4	24905.7
1.27903e-56	8.81787e-60	1.15835	A0A0B4J2D5;P0DPI2	A0A0B4J2D5;P0DPI2	GVEVTVGHEQEEGGK	Stripped Sequence	GVEVTVGHEQEEGGK	FALSE	_GVEVTVGHEQEEGGK_	FALSE	_GVEVTVGHEQEEGGK_	1.15835	1.10402	6.7786e-110	8.15898e-61	3.05885e-108	1.68605e-59	10	10	23368.3	18495.4	174247	153245	2	2	24.6258	24.8538	2.48742e-07	1.09675e-12	FALSE	FALSE	22576.8	19019.2	NaN	NaN	22576.8	19019.2
1.27903e-56	8.81787e-60	1.15835	A0A0B4J2D5;P0DPI2	A0A0B4J2D5;P0DPI2	VALVLSGCGVYDGTEIHEASAILVHLSR	Stripped Sequence	VALVLSGCGVYDGTEIHEASAILVHLSR	FALSE	_VALVLSGC[Carbamidomethyl (C)]GVYDGTEIHEASAILVHLSR_	FALSE	_VALVLSGC[+57]GVYDGTEIHEASAILVHLSR_	1.15835	1.10402	6.7786e-110	8.15898e-61	3.05885e-108	1.68605e-59	10	10	23368.3	18495.4	174247	153245	1	1	100.22	100.221	5.76119e-31	3.83631e-05	FALSE	FALSE	9082.31	7176.12	NaN	NaN	9082.31	7176.12
1.27903e-56	8.81787e-60	1.15835	A0A0B4J2D5;P0DPI2	A0A0B4J2D5;P0DPI2	EFHQAGKPIGLCCIAPVLAAK	Stripped Sequence	EFHQAGKPIGLCCIAPVLAAK	FALSE	_EFHQAGKPIGLC[Carbamidomethyl (C)]C[Carbamidomethyl (C)]IAPVLAAK_	FALSE	_EFHQAGKPIGLC[+57]C[+57]IAPVLAAK_	1.15835	1.10402	6.7786e-110	8.15898e-61	3.05885e-108	1.68605e-59	10	10	23368.3	18495.4	174247	153245	2	2	72.4976	72.5295	1.46807e-61	6.99992e-18	FALSE	FALSE	39098.3	39518.4	NaN	NaN	39098.3	39518.4
1.27903e-56	8.81787e-60	1.15835	A0A0B4J2D5;P0DPI2	A0A0B4J2D5;P0DPI2	EFHQAGKPIGLCCIAPVLAAK	Stripped Sequence	EFHQAGKPIGLCCIAPVLAAK	FALSE	_EFHQAGKPIGLC[Carbamidomethyl (C)]C[Carbamidomethyl (C)]IAPVLAAK_	FALSE	_EFHQAGKPIGLC[+57]C[+57]IAPVLAAK_	1.15835	1.10402	6.7786e-110	8.15898e-61	3.05885e-108	1.68605e-59	10	10	23368.3	18495.4	174247	153245	2	2	72.4884	72.5304	1.78935e-33	3.60813e-09	FALSE	FALSE	5326.66	3989.74	NaN	NaN	5326.66	3989.74
1.27903e-56	8.81787e-60	1.15835	A0A0B4J2D5;P0DPI2	A0A0B4J2D5;P0DPI2	PIGLCCIAPVLAAK	Stripped Sequence	PIGLCCIAPVLAAK	FALSE	_PIGLC[Carbamidomethyl (C)]C[Carbamidomethyl (C)]IAPVLAAK_	FALSE	_PIGLC[+57]C[+57]IAPVLAAK_	1.15835	1.10402	6.7786e-110	8.15898e-61	3.05885e-108	1.68605e-59	10	10	23368.3	18495.4	174247	153245	1	1	91.4031	91.3418	4.5461e-56	1.22202e-25	FALSE	FALSE	21524.7	18186	NaN	NaN	21524.7	18186
1.27903e-56	8.81787e-60	1.15835	A0A0B4J2D5;P0DPI2	A0A0B4J2D5;P0DPI2	GVEVTVGHEQEEGGKWPYAGTAEAIK	Stripped Sequence	GVEVTVGHEQEEGGKWPYAGTAEAIK	FALSE	_GVEVTVGHEQEEGGKWPYAGTAEAIK_	FALSE	_GVEVTVGHEQEEGGKWPYAGTAEAIK_	1.15835	1.10402	6.7786e-110	8.15898e-61	3.05885e-108	1.68605e-59	10	10	23368.3	18495.4	174247	153245	1	1	56.7392	56.6353	1.86967e-41	1.4256e-06	FALSE	FALSE	15129.7	8951.03	NaN	NaN	15129.7	8951.03
1.15592e-58	8.39452e-62	1.16052	A0A0U1RRL7	A0A0U1RRL7	GAPEPAQTQPQPQPQPAAPEGPEQPR	Stripped Sequence	GAPEPAQTQPQPQPQPAAPEGPEQPR	TRUE	_GAPEPAQTQPQPQPQPAAPEGPEQPR_	FALSE	_GAPEPAQTQPQPQPQPAAPEGPEQPR_	1.11376	0.985384	4.75895e-73	7.34265e-09	3.65335e-71	2.03575e-07	2	2	20785.4	11157.7	345765	152892	1	1	39.785	39.8035	1.20393e-44	3.29741e-06	FALSE	FALSE	33189.7	20099.3	NaN	NaN	33189.7	20099.3
1.15592e-58	8.39452e-62	1.16052	A0A0U1RRL7	A0A0U1RRL7	HPPQPQPQPQPQPQPEPSPWGPLDDVR	Stripped Sequence	HPPQPQPQPQPQPQPEPSPWGPLDDVR	TRUE	_HPPQPQPQPQPQPQPEPSPWGPLDDVR_	FALSE	_HPPQPQPQPQPQPQPEPSPWGPLDDVR_	1.11376	0.985384	4.75895e-73	7.34265e-09	3.65335e-71	2.03575e-07	2	2	20785.4	11157.7	345765	152892	1	1	68.9109	69.0184	5.57477e-32	6.63441e-09	FALSE	FALSE	11576.2	6466.6	NaN	NaN	11576.2	6466.6
1.14789e-05	4.0763e-09	1.06672	A0AV96	A0AV96	VPEGVAGAPNEAALLALMER	Stripped Sequence	VPEGVAGAPNEAALLALMER	TRUE	_VPEGVAGAPNEAALLALMER_	FALSE	_VPEGVAGAPNEAALLALMER_	1.01859	1.06672	7.1744e-19	2.27382e-38	7.12059e-17	5.51515e-37	2	2	20321.5	24353.8	103389	77402.1	1	1	101.585	101.605	0.000101525	1.38514e-05	FALSE	FALSE	20771.8	25218.5	NaN	NaN	20771.8	25218.5
1.14789e-05	4.0763e-09	1.06672	A0AV96	A0AV96	LLGVCCSVDNCR	Stripped Sequence	LLGVCCSVDNCR	TRUE	_LLGVC[Carbamidomethyl (C)]C[Carbamidomethyl (C)]SVDNC[Carbamidomethyl (C)]R_	FALSE	_LLGVC[+57]C[+57]SVDNC[+57]R_	1.01859	1.06672	7.1744e-19	2.27382e-38	7.12059e-17	5.51515e-37	2	2	20321.5	24353.8	103389	77402.1	1	1	48.596	48.4381	1.12057e-14	1.18229e-19	FALSE	FALSE	19311.8	23303.3	NaN	NaN	19311.8	23303.3
1.66554e-70	1.77185e-73	1.17233	A0AVT1	A0AVT1	QDVIITALDNVEAR	Stripped Sequence	QDVIITALDNVEAR	TRUE	_QDVIITALDNVEAR_	FALSE	_QDVIITALDNVEAR_	1.17233	1.14514	5.66319e-123	6.52567e-89	1.54018e-121	8.31044e-88	40	40	33082.4	35035.9	226259	238162	2	2	85.9017	85.8002	3.22788e-68	2.95744e-35	FALSE	FALSE	130835	124166	NaN	NaN	130835	124166
1.66554e-70	1.77185e-73	1.17233	A0AVT1	A0AVT1	QDVIITALDNVEAR	Stripped Sequence	QDVIITALDNVEAR	TRUE	_QDVIITALDNVEAR_	FALSE	_QDVIITALDNVEAR_	1.17233	1.14514	5.66319e-123	6.52567e-89	1.54018e-121	8.31044e-88	40	40	33082.4	35035.9	226259	238162	2	2	85.9135	85.8219	1.04821e-59	2.3787e-32	FALSE	FALSE	74587.4	71059	NaN	NaN	74587.4	71059
1.66554e-70	1.77185e-73	1.17233	A0AVT1	A0AVT1	TVFFESLER	Stripped Sequence	TVFFESLER	TRUE	_TVFFESLER_	FALSE	_TVFFESLER_	1.17233	1.14514	5.66319e-123	6.52567e-89	1.54018e-121	8.31044e-88	40	40	33082.4	35035.9	226259	238162	1	1	72.305	72.1739	2.19883e-58	1.604e-36	FALSE	FALSE	201354	217489	NaN	NaN	201354	217489
1.66554e-70	1.77185e-73	1.17233	A0AVT1	A0AVT1	LETGQFLTFR	Stripped Sequence	LETGQFLTFR	TRUE	_LETGQFLTFR_	FALSE	_LETGQFLTFR_	1.17233	1.14514	5.66319e-123	6.52567e-89	1.54018e-121	8.31044e-88	40	40	33082.4	35035.9	226259	238162	1	1	76.9208	76.7383	1.19414e-58	3.28693e-22	FALSE	FALSE	141055	162363	NaN	NaN	141055	162363
1.66554e-70	1.77185e-73	1.17233	A0AVT1	A0AVT1	ACIGDTLCQK	Stripped Sequence	ACIGDTLCQK	TRUE	_AC[Carbamidomethyl (C)]IGDTLC[Carbamidomethyl (C)]QK_	FALSE	_AC[+57]IGDTLC[+57]QK_	1.17233	1.14514	5.66319e-123	6.52567e-89	1.54018e-121	8.31044e-88	40	40	33082.4	35035.9	226259	238162	1	1	34.2951	34.287	1.1735e-64	2.35867e-35	FALSE	FALSE	152357	177074	NaN	NaN	152357	177074
1.66554e-70	1.77185e-73	1.17233	A0AVT1	A0AVT1	ALQLLHCFPLDIR	Stripped Sequence	ALQLLHCFPLDIR	TRUE	_ALQLLHC[Carbamidomethyl (C)]FPLDIR_	FALSE	_ALQLLHC[+57]FPLDIR_	1.17233	1.14514	5.66319e-123	6.52567e-89	1.54018e-121	8.31044e-88	40	40	33082.4	35035.9	226259	238162	2	2	93.6565	93.6033	5.24231e-67	3.94529e-36	FALSE	FALSE	89409.6	105641	NaN	NaN	89409.6	105641
1.66554e-70	1.77185e-73	1.17233	A0AVT1	A0AVT1	ALQLLHCFPLDIR	Stripped Sequence	ALQLLHCFPLDIR	TRUE	_ALQLLHC[Carbamidomethyl (C)]FPLDIR_	FALSE	_ALQLLHC[+57]FPLDIR_	1.17233	1.14514	5.66319e-123	6.52567e-89	1.54018e-121	8.31044e-88	40	40	33082.4	35035.9	226259	238162	2	2	93.6748	93.5915	3.47737e-59	1.05112e-28	FALSE	FALSE	52860.8	69787.1	NaN	NaN	52860.8	69787.1
1.66554e-70	1.77185e-73	1.17233	A0AVT1	A0AVT1	NWSQCVELAR	Stripped Sequence	NWSQCVELAR	TRUE	_NWSQC[Carbamidomethyl (C)]VELAR_	FALSE	_NWSQC[+57]VELAR_	1.17233	1.14514	5.66319e-123	6.52567e-89	1.54018e-121	8.31044e-88	40	40	33082.4	35035.9	226259	238162	1	1	52.9926	52.7255	3.06891e-64	2.11435e-23	FALSE	FALSE	68160	84107	NaN	NaN	68160	84107
1.66554e-70	1.77185e-73	1.17233	A0AVT1	A0AVT1	NAIFQLEK	Stripped Sequence	NAIFQLEK	TRUE	_NAIFQLEK_	FALSE	_NAIFQLEK_	1.17233	1.14514	5.66319e-123	6.52567e-89	1.54018e-121	8.31044e-88	40	40	33082.4	35035.9	226259	238162	1	1	58.4208	58.0748	2.79027e-42	6.2845e-38	FALSE	FALSE	79896.7	89038.7	NaN	NaN	79896.7	89038.7
1.66554e-70	1.77185e-73	1.17233	A0AVT1	A0AVT1	KPDHVPISSEDER	Stripped Sequence	KPDHVPISSEDER	TRUE	_KPDHVPISSEDER_	FALSE	_KPDHVPISSEDER_	1.17233	1.14514	5.66319e-123	6.52567e-89	1.54018e-121	8.31044e-88	40	40	33082.4	35035.9	226259	238162	3	2	18.6489	18.7303	3.40844e-62	1.19138e-18	FALSE	FALSE	117101	10285.2	NaN	NaN	117101	10285.2
1.66554e-70	1.77185e-73	1.17233	A0AVT1	A0AVT1	KPDHVPISSEDER	Stripped Sequence	KPDHVPISSEDER	TRUE	_KPDHVPISSEDER_	FALSE	_KPDHVPISSEDER_	1.17233	1.14514	5.66319e-123	6.52567e-89	1.54018e-121	8.31044e-88	40	40	33082.4	35035.9	226259	238162	3	2	18.6399	18.7497	1.08159e-56	4.59191e-05	FALSE	FALSE	26185.2	2221.07	NaN	NaN	26185.2	2221.07
1.66554e-70	1.77185e-73	1.17233	A0AVT1	A0AVT1	KPDHVPISSEDER	Stripped Sequence	KPDHVPISSEDER	TRUE	_KPDHVPISSEDER_	FALSE	_KPDHVPISSEDER_	1.17233	1.14514	5.66319e-123	6.52567e-89	1.54018e-121	8.31044e-88	40	40	33082.4	35035.9	226259	238162	3	2	18.6413	Filtered	9.61602e-26	Filtered	FALSE	Filtered	19067.1	Filtered	NaN	Filtered	19067.1	Filtered
1.66554e-70	1.77185e-73	1.17233	A0AVT1	A0AVT1	KPNVGCQQDSEELLK	Stripped Sequence	KPNVGCQQDSEELLK	TRUE	_KPNVGC[Carbamidomethyl (C)]QQDSEELLK_	FALSE	_KPNVGC[+57]QQDSEELLK_	1.17233	1.14514	5.66319e-123	6.52567e-89	1.54018e-121	8.31044e-88	40	40	33082.4	35035.9	226259	238162	2	2	34.235	34.1908	2.21052e-72	4.53197e-36	FALSE	FALSE	65032.1	72403.6	NaN	NaN	65032.1	72403.6
1.66554e-70	1.77185e-73	1.17233	A0AVT1	A0AVT1	KPNVGCQQDSEELLK	Stripped Sequence	KPNVGCQQDSEELLK	TRUE	_KPNVGC[Carbamidomethyl (C)]QQDSEELLK_	FALSE	_KPNVGC[+57]QQDSEELLK_	1.17233	1.14514	5.66319e-123	6.52567e-89	1.54018e-121	8.31044e-88	40	40	33082.4	35035.9	226259	238162	2	2	34.212	34.238	5.28472e-30	2.13602e-14	FALSE	FALSE	15473.8	19389.4	NaN	NaN	15473.8	19389.4
1.66554e-70	1.77185e-73	1.17233	A0AVT1	A0AVT1	MYSIEPADR	Stripped Sequence	MYSIEPADR	TRUE	_MYSIEPADR_	FALSE	_MYSIEPADR_	1.17233	1.14514	5.66319e-123	6.52567e-89	1.54018e-121	8.31044e-88	40	40	33082.4	35035.9	226259	238162	1	1	41.0077	40.8846	7.27427e-41	1.00778e-15	FALSE	FALSE	74281.8	60319.2	NaN	NaN	74281.8	60319.2
1.66554e-70	1.77185e-73	1.17233	A0AVT1	A0AVT1	EDFTLLDFINAVK	Stripped Sequence	EDFTLLDFINAVK	TRUE	_EDFTLLDFINAVK_	FALSE	_EDFTLLDFINAVK_	1.17233	1.14514	5.66319e-123	6.52567e-89	1.54018e-121	8.31044e-88	40	40	33082.4	35035.9	226259	238162	2	2	114.215	114.254	5.52752e-50	2.5884e-30	FALSE	FALSE	77296.6	62388.2	NaN	NaN	77296.6	62388.2
1.66554e-70	1.77185e-73	1.17233	A0AVT1	A0AVT1	EDFTLLDFINAVK	Stripped Sequence	EDFTLLDFINAVK	TRUE	_EDFTLLDFINAVK_	FALSE	_EDFTLLDFINAVK_	1.17233	1.14514	5.66319e-123	6.52567e-89	1.54018e-121	8.31044e-88	40	40	33082.4	35035.9	226259	238162	2	2	114.227	114.225	6.39497e-49	6.04965e-24	FALSE	FALSE	17119.9	10423.8	NaN	NaN	17119.9	10423.8
1.66554e-70	1.77185e-73	1.17233	A0AVT1	A0AVT1	NFALLGVGTSK	Stripped Sequence	NFALLGVGTSK	TRUE	_NFALLGVGTSK_	FALSE	_NFALLGVGTSK_	1.17233	1.14514	5.66319e-123	6.52567e-89	1.54018e-121	8.31044e-88	40	40	33082.4	35035.9	226259	238162	1	1	72.9729	72.8646	7.79671e-74	7.20143e-10	FALSE	FALSE	84106.5	90302.3	NaN	NaN	84106.5	90302.3
1.66554e-70	1.77185e-73	1.17233	A0AVT1	A0AVT1	NLVLAGIK	Stripped Sequence	NLVLAGIK	TRUE	_NLVLAGIK_	FALSE	_NLVLAGIK_	1.17233	1.14514	5.66319e-123	6.52567e-89	1.54018e-121	8.31044e-88	40	40	33082.4	35035.9	226259	238162	2	2	60.2185	60.0087	1.61994e-09	2.08617e-06	FALSE	FALSE	52316.5	75425.2	NaN	NaN	52316.5	75425.2
1.66554e-70	1.77185e-73	1.17233	A0AVT1	A0AVT1	NLVLAGIK	Stripped Sequence	NLVLAGIK	TRUE	_NLVLAGIK_	FALSE	_NLVLAGIK_	1.17233	1.14514	5.66319e-123	6.52567e-89	1.54018e-121	8.31044e-88	40	40	33082.4	35035.9	226259	238162	2	2	60.2289	59.9993	1.91005e-18	3.76317e-14	FALSE	FALSE	8404.63	11163.1	NaN	NaN	8404.63	11163.1
1.66554e-70	1.77185e-73	1.17233	A0AVT1	A0AVT1	DGSLFWQSPK	Stripped Sequence	DGSLFWQSPK	TRUE	_DGSLFWQSPK_	FALSE	_DGSLFWQSPK_	1.17233	1.14514	5.66319e-123	6.52567e-89	1.54018e-121	8.31044e-88	40	40	33082.4	35035.9	226259	238162	1	1	69.1649	69.0438	2.68524e-19	2.20708e-13	FALSE	FALSE	49982.8	52052.2	NaN	NaN	49982.8	52052.2
1.66554e-70	1.77185e-73	1.17233	A0AVT1	A0AVT1	SFPAAIEHTIQWAR	Stripped Sequence	SFPAAIEHTIQWAR	TRUE	_SFPAAIEHTIQWAR_	FALSE	_SFPAAIEHTIQWAR_	1.17233	1.14514	5.66319e-123	6.52567e-89	1.54018e-121	8.31044e-88	40	40	33082.4	35035.9	226259	238162	1	1	77.5513	77.2382	5.25337e-55	1.55247e-23	FALSE	FALSE	40744.2	49235.8	NaN	NaN	40744.2	49235.8
1.66554e-70	1.77185e-73	1.17233	A0AVT1	A0AVT1	YVLGDTAMQK	Stripped Sequence	YVLGDTAMQK	TRUE	_YVLGDTAMQK_	FALSE	_YVLGDTAMQK_	1.17233	1.14514	5.66319e-123	6.52567e-89	1.54018e-121	8.31044e-88	40	40	33082.4	35035.9	226259	238162	1	1	43.1151	42.9983	6.11747e-32	8.24542e-21	FALSE	FALSE	49210.9	48478.8	NaN	NaN	49210.9	48478.8
1.66554e-70	1.77185e-73	1.17233	A0AVT1	A0AVT1	SYTAADATLK	Stripped Sequence	SYTAADATLK	TRUE	_SYTAADATLK_	FALSE	_SYTAADATLK_	1.17233	1.14514	5.66319e-123	6.52567e-89	1.54018e-121	8.31044e-88	40	40	33082.4	35035.9	226259	238162	2	2	31.5338	31.6494	5.2824e-28	7.00089e-16	FALSE	FALSE	45493.6	50669.4	NaN	NaN	45493.6	50669.4
1.66554e-70	1.77185e-73	1.17233	A0AVT1	A0AVT1	SYTAADATLK	Stripped Sequence	SYTAADATLK	TRUE	_SYTAADATLK_	FALSE	_SYTAADATLK_	1.17233	1.14514	5.66319e-123	6.52567e-89	1.54018e-121	8.31044e-88	40	40	33082.4	35035.9	226259	238162	2	2	31.5437	31.6233	5.14843e-13	2.08916e-17	FALSE	FALSE	4048.64	5589.83	NaN	NaN	4048.64	5589.83
1.66554e-70	1.77185e-73	1.17233	A0AVT1	A0AVT1	YQCVVLTEMK	Stripped Sequence	YQCVVLTEMK	TRUE	_YQC[Carbamidomethyl (C)]VVLTEMK_	FALSE	_YQC[+57]VVLTEMK_	1.17233	1.14514	5.66319e-123	6.52567e-89	1.54018e-121	8.31044e-88	40	40	33082.4	35035.9	226259	238162	1	1	57.6812	57.4664	2.524e-30	4.38915e-20	FALSE	FALSE	46045.1	45129.4	NaN	NaN	46045.1	45129.4
1.66554e-70	1.77185e-73	1.17233	A0AVT1	A0AVT1	GHTEVIVPHLTESYNSHRDPPEEEIPFCTLK	Stripped Sequence	GHTEVIVPHLTESYNSHRDPPEEEIPFCTLK	TRUE	_GHTEVIVPHLTESYNSHRDPPEEEIPFC[Carbamidomethyl (C)]TLK_	FALSE	_GHTEVIVPHLTESYNSHRDPPEEEIPFC[+57]TLK_	1.17233	1.14514	5.66319e-123	6.52567e-89	1.54018e-121	8.31044e-88	40	40	33082.4	35035.9	226259	238162	2	2	68.3358	68.4535	1.186e-33	3.23526e-09	FALSE	FALSE	33874.8	42579.6	NaN	NaN	33874.8	42579.6
1.66554e-70	1.77185e-73	1.17233	A0AVT1	A0AVT1	GHTEVIVPHLTESYNSHRDPPEEEIPFCTLK	Stripped Sequence	GHTEVIVPHLTESYNSHRDPPEEEIPFCTLK	TRUE	_GHTEVIVPHLTESYNSHRDPPEEEIPFC[Carbamidomethyl (C)]TLK_	FALSE	_GHTEVIVPHLTESYNSHRDPPEEEIPFC[+57]TLK_	1.17233	1.14514	5.66319e-123	6.52567e-89	1.54018e-121	8.31044e-88	40	40	33082.4	35035.9	226259	238162	2	2	68.3622	68.4401	4.11367e-10	9.73697e-06	FALSE	FALSE	11147.8	13171	NaN	NaN	11147.8	13171
1.66554e-70	1.77185e-73	1.17233	A0AVT1	A0AVT1	YYFSHDTD	Stripped Sequence	YYFSHDTD	TRUE	_YYFSHDTD_	FALSE	_YYFSHDTD_	1.17233	1.14514	5.66319e-123	6.52567e-89	1.54018e-121	8.31044e-88	40	40	33082.4	35035.9	226259	238162	1	1	33.9392	33.9796	1.87768e-09	7.216e-08	FALSE	FALSE	29339.1	29904.1	NaN	NaN	29339.1	29904.1
1.66554e-70	1.77185e-73	1.17233	A0AVT1	A0AVT1	VCPTTETIYNDEFYTK	Stripped Sequence	VCPTTETIYNDEFYTK	TRUE	_VC[Carbamidomethyl (C)]PTTETIYNDEFYTK_	FALSE	_VC[+57]PTTETIYNDEFYTK_	1.17233	1.14514	5.66319e-123	6.52567e-89	1.54018e-121	8.31044e-88	40	40	33082.4	35035.9	226259	238162	2	2	63.3418	63.1758	2.66658e-54	1.04355e-33	FALSE	FALSE	19710.6	22473	NaN	NaN	19710.6	22473
1.66554e-70	1.77185e-73	1.17233	A0AVT1	A0AVT1	VCPTTETIYNDEFYTK	Stripped Sequence	VCPTTETIYNDEFYTK	TRUE	_VC[Carbamidomethyl (C)]PTTETIYNDEFYTK_	FALSE	_VC[+57]PTTETIYNDEFYTK_	1.17233	1.14514	5.66319e-123	6.52567e-89	1.54018e-121	8.31044e-88	40	40	33082.4	35035.9	226259	238162	2	2	63.3372	63.1215	1.10107e-19	1.15359e-07	FALSE	FALSE	15112.9	14571.5	NaN	NaN	15112.9	14571.5
1.66554e-70	1.77185e-73	1.17233	A0AVT1	A0AVT1	CLANLRPLLDSGTMGTK	Stripped Sequence	CLANLRPLLDSGTMGTK	TRUE	_C[Carbamidomethyl (C)]LANLRPLLDSGTMGTK_	FALSE	_C[+57]LANLRPLLDSGTMGTK_	1.17233	1.14514	5.66319e-123	6.52567e-89	1.54018e-121	8.31044e-88	40	40	33082.4	35035.9	226259	238162	1	1	71.6075	71.3818	5.77759e-11	4.70653e-05	FALSE	FALSE	20220	25079	NaN	NaN	20220	25079
1.66554e-70	1.77185e-73	1.17233	A0AVT1	A0AVT1	EIFISNITQANPGIVTCLENHPHK	Stripped Sequence	EIFISNITQANPGIVTCLENHPHK	TRUE	_EIFISNITQANPGIVTC[Carbamidomethyl (C)]LENHPHK_	FALSE	_EIFISNITQANPGIVTC[+57]LENHPHK_	1.17233	1.14514	5.66319e-123	6.52567e-89	1.54018e-121	8.31044e-88	40	40	33082.4	35035.9	226259	238162	1	1	82.465	82.4424	2.26062e-38	2.97549e-29	FALSE	FALSE	26928.4	27073.7	NaN	NaN	26928.4	27073.7
1.66554e-70	1.77185e-73	1.17233	A0AVT1	A0AVT1	CQAWDLGTNFFLSEDDVVNKR	Stripped Sequence	CQAWDLGTNFFLSEDDVVNKR	TRUE	_C[Carbamidomethyl (C)]QAWDLGTNFFLSEDDVVNKR_	FALSE	_C[+57]QAWDLGTNFFLSEDDVVNKR_	1.17233	1.14514	5.66319e-123	6.52567e-89	1.54018e-121	8.31044e-88	40	40	33082.4	35035.9	226259	238162	1	1	95.1272	95.0926	2.23446e-28	9.74856e-09	FALSE	FALSE	18734.4	28050.4	NaN	NaN	18734.4	28050.4
1.66554e-70	1.77185e-73	1.17233	A0AVT1	A0AVT1	MEGSEPVAAHQGEEASCSSWGTGSTNK	Stripped Sequence	MEGSEPVAAHQGEEASCSSWGTGSTNK	TRUE	_[Acetyl (Protein N-term)]MEGSEPVAAHQGEEASC[Carbamidomethyl (C)]SSWGTGSTNK_	FALSE	_[+42]MEGSEPVAAHQGEEASC[+57]SSWGTGSTNK_	1.17233	1.14514	5.66319e-123	6.52567e-89	1.54018e-121	8.31044e-88	40	40	33082.4	35035.9	226259	238162	1	1	50.4955	50.4222	2.20903e-30	2.31192e-20	FALSE	FALSE	8751.78	7962.58	NaN	NaN	8751.78	7962.58
1.66554e-70	1.77185e-73	1.17233	A0AVT1	A0AVT1	HIAELNPYVHVTSSSVPFNETTDLSFLDK	Stripped Sequence	HIAELNPYVHVTSSSVPFNETTDLSFLDK	TRUE	_HIAELNPYVHVTSSSVPFNETTDLSFLDK_	FALSE	_HIAELNPYVHVTSSSVPFNETTDLSFLDK_	1.17233	1.14514	5.66319e-123	6.52567e-89	1.54018e-121	8.31044e-88	40	40	33082.4	35035.9	226259	238162	1	1	91.5091	91.5476	7.15389e-10	8.37227e-18	FALSE	FALSE	13633.4	17286.2	NaN	NaN	13633.4	17286.2
1.66554e-70	1.77185e-73	1.17233	A0AVT1	A0AVT1	YGIEPTMVVQGVK	Stripped Sequence	YGIEPTMVVQGVK	TRUE	_YGIEPTMVVQGVK_	FALSE	_YGIEPTMVVQGVK_	1.17233	1.14514	5.66319e-123	6.52567e-89	1.54018e-121	8.31044e-88	40	40	33082.4	35035.9	226259	238162	1	1	71.5688	71.353	1.14066e-15	1.20962e-22	FALSE	FALSE	16045.1	16442.8	NaN	NaN	16045.1	16442.8
1.66554e-70	1.77185e-73	1.17233	A0AVT1	A0AVT1	LQNLNIFLVGCGAIGCEMLK	Stripped Sequence	LQNLNIFLVGCGAIGCEMLK	TRUE	_LQNLNIFLVGC[Carbamidomethyl (C)]GAIGC[Carbamidomethyl (C)]EMLK_	FALSE	_LQNLNIFLVGC[+57]GAIGC[+57]EMLK_	1.17233	1.14514	5.66319e-123	6.52567e-89	1.54018e-121	8.31044e-88	40	40	33082.4	35035.9	226259	238162	1	1	107.264	107.276	4.27441e-06	3.58791e-05	FALSE	FALSE	6930.46	15567	NaN	NaN	6930.46	15567
1.66554e-70	1.77185e-73	1.17233	A0AVT1	A0AVT1	AVTIHDTEK	Stripped Sequence	AVTIHDTEK	TRUE	_AVTIHDTEK_	FALSE	_AVTIHDTEK_	1.17233	1.14514	5.66319e-123	6.52567e-89	1.54018e-121	8.31044e-88	40	40	33082.4	35035.9	226259	238162	0	1	Filtered	14.8	Filtered	9.83602e-10	Filtered	FALSE	Filtered	1779.86	Filtered	NaN	Filtered	1779.86
1.66554e-70	1.77185e-73	1.17233	A0AVT1	A0AVT1	IQSGHSLEGCFQVIK	Stripped Sequence	IQSGHSLEGCFQVIK	TRUE	_IQSGHSLEGC[Carbamidomethyl (C)]FQVIK_	FALSE	_IQSGHSLEGC[+57]FQVIK_	1.17233	1.14514	5.66319e-123	6.52567e-89	1.54018e-121	8.31044e-88	40	40	33082.4	35035.9	226259	238162	1	1	55.5127	55.3386	2.92264e-08	7.20308e-15	FALSE	FALSE	9515.28	10475.6	NaN	NaN	9515.28	10475.6
1.66554e-70	1.77185e-73	1.17233	A0AVT1	A0AVT1	IIPAIATTTATVSGLVALEMIK	Stripped Sequence	IIPAIATTTATVSGLVALEMIK	TRUE	_IIPAIATTTATVSGLVALEMIK_	FALSE	_IIPAIATTTATVSGLVALEMIK_	1.17233	1.14514	5.66319e-123	6.52567e-89	1.54018e-121	8.31044e-88	40	40	33082.4	35035.9	226259	238162	1	1	117.01	117.044	3.5099e-29	8.17284e-30	FALSE	FALSE	3522.97	13611.8	NaN	NaN	3522.97	13611.8
6.28821e-78	9.64449e-81	1.17919	A0FGR8	A0FGR8	ITVPLVSEVQIAQLR	Stripped Sequence	ITVPLVSEVQIAQLR	TRUE	_ITVPLVSEVQIAQLR_	FALSE	_ITVPLVSEVQIAQLR_	1.17919	1.12572	1.30965e-129	5.77666e-75	2.27552e-128	9.93875e-74	36	35	90785.3	27036.7	664532	198335	2	2	100.408	100.369	3.63541e-69	9.24294e-17	FALSE	FALSE	327547	105688	NaN	NaN	327547	105688
6.28821e-78	9.64449e-81	1.17919	A0FGR8	A0FGR8	ITVPLVSEVQIAQLR	Stripped Sequence	ITVPLVSEVQIAQLR	TRUE	_ITVPLVSEVQIAQLR_	FALSE	_ITVPLVSEVQIAQLR_	1.17919	1.12572	1.30965e-129	5.77666e-75	2.27552e-128	9.93875e-74	36	35	90785.3	27036.7	664532	198335	2	2	100.38	100.38	4.15322e-60	2.47018e-24	FALSE	FALSE	103551	32103.6	NaN	NaN	103551	32103.6
6.28821e-78	9.64449e-81	1.17919	A0FGR8	A0FGR8	VGNQIFQSR	Stripped Sequence	VGNQIFQSR	TRUE	_VGNQIFQSR_	FALSE	_VGNQIFQSR_	1.17919	1.12572	1.30965e-129	5.77666e-75	2.27552e-128	9.93875e-74	36	35	90785.3	27036.7	664532	198335	1	1	37.2306	37.1826	2.26263e-64	9.67471e-33	FALSE	FALSE	403996	137195	NaN	NaN	403996	137195
6.28821e-78	9.64449e-81	1.17919	A0FGR8	A0FGR8	ACDLPAWVHFPDTER	Stripped Sequence	ACDLPAWVHFPDTER	TRUE	_AC[Carbamidomethyl (C)]DLPAWVHFPDTER_	FALSE	_AC[+57]DLPAWVHFPDTER_	1.17919	1.12572	1.30965e-129	5.77666e-75	2.27552e-128	9.93875e-74	36	35	90785.3	27036.7	664532	198335	2	2	80.5637	80.4913	6.12427e-72	1.26473e-23	FALSE	FALSE	467130	128795	NaN	NaN	467130	128795
6.28821e-78	9.64449e-81	1.17919	A0FGR8	A0FGR8	ACDLPAWVHFPDTER	Stripped Sequence	ACDLPAWVHFPDTER	TRUE	_AC[Carbamidomethyl (C)]DLPAWVHFPDTER_	FALSE	_AC[+57]DLPAWVHFPDTER_	1.17919	1.12572	1.30965e-129	5.77666e-75	2.27552e-128	9.93875e-74	36	35	90785.3	27036.7	664532	198335	2	2	80.5546	80.4903	4.11634e-22	0.00044824	FALSE	FALSE	26030.2	2437.31	NaN	NaN	26030.2	2437.31
6.28821e-78	9.64449e-81	1.17919	A0FGR8	A0FGR8	VDVGQQPLR	Stripped Sequence	VDVGQQPLR	TRUE	_VDVGQQPLR_	FALSE	_VDVGQQPLR_	1.17919	1.12572	1.30965e-129	5.77666e-75	2.27552e-128	9.93875e-74	36	35	90785.3	27036.7	664532	198335	1	1	33.1343	33.1717	9.05862e-60	8.68543e-20	FALSE	FALSE	440567	162336	NaN	NaN	440567	162336
6.28821e-78	9.64449e-81	1.17919	A0FGR8	A0FGR8	ETIEPAVR	Stripped Sequence	ETIEPAVR	TRUE	_ETIEPAVR_	FALSE	_ETIEPAVR_	1.17919	1.12572	1.30965e-129	5.77666e-75	2.27552e-128	9.93875e-74	36	35	90785.3	27036.7	664532	198335	1	1	30.9507	31.0428	2.32921e-37	1.56285e-05	FALSE	FALSE	273217	46167	NaN	NaN	273217	46167
6.28821e-78	9.64449e-81	1.17919	A0FGR8	A0FGR8	ALALLEDEER	Stripped Sequence	ALALLEDEER	TRUE	_ALALLEDEER_	FALSE	_ALALLEDEER_	1.17919	1.12572	1.30965e-129	5.77666e-75	2.27552e-128	9.93875e-74	36	35	90785.3	27036.7	664532	198335	1	1	60.9199	60.8888	1.81927e-12	8.19806e-06	FALSE	FALSE	267782	88882.7	NaN	NaN	267782	88882.7
6.28821e-78	9.64449e-81	1.17919	A0FGR8	A0FGR8	VPLSQLLTSEDMTVSQR	Stripped Sequence	VPLSQLLTSEDMTVSQR	TRUE	_VPLSQLLTSEDMTVSQR_	FALSE	_VPLSQLLTSEDMTVSQR_	1.17919	1.12572	1.30965e-129	5.77666e-75	2.27552e-128	9.93875e-74	36	35	90785.3	27036.7	664532	198335	2	2	85.0604	85.0681	1.23951e-77	1.34419e-24	FALSE	FALSE	339308	91075	NaN	NaN	339308	91075
6.28821e-78	9.64449e-81	1.17919	A0FGR8	A0FGR8	VPLSQLLTSEDMTVSQR	Stripped Sequence	VPLSQLLTSEDMTVSQR	TRUE	_VPLSQLLTSEDMTVSQR_	FALSE	_VPLSQLLTSEDMTVSQR_	1.17919	1.12572	1.30965e-129	5.77666e-75	2.27552e-128	9.93875e-74	36	35	90785.3	27036.7	664532	198335	2	2	85.076	85.0838	1.36555e-69	0.000165265	FALSE	FALSE	56406.8	11372.4	NaN	NaN	56406.8	11372.4
6.28821e-78	9.64449e-81	1.17919	A0FGR8	A0FGR8	AQPPEAGPQGLHDLGR	Stripped Sequence	AQPPEAGPQGLHDLGR	TRUE	_AQPPEAGPQGLHDLGR_	FALSE	_AQPPEAGPQGLHDLGR_	1.17919	1.12572	1.30965e-129	5.77666e-75	2.27552e-128	9.93875e-74	36	35	90785.3	27036.7	664532	198335	1	1	41.1376	41.0937	9.86368e-66	9.18459e-06	FALSE	FALSE	284662	114051	NaN	NaN	284662	114051
6.28821e-78	9.64449e-81	1.17919	A0FGR8	A0FGR8	LLDEWFTLDEVPK	Stripped Sequence	LLDEWFTLDEVPK	TRUE	_LLDEWFTLDEVPK_	FALSE	_LLDEWFTLDEVPK_	1.17919	1.12572	1.30965e-129	5.77666e-75	2.27552e-128	9.93875e-74	36	35	90785.3	27036.7	664532	198335	2	1	103.409	103.416	2.71063e-69	6.48765e-06	FALSE	FALSE	234700	84184.1	NaN	NaN	234700	84184.1
6.28821e-78	9.64449e-81	1.17919	A0FGR8	A0FGR8	LLDEWFTLDEVPK	Stripped Sequence	LLDEWFTLDEVPK	TRUE	_LLDEWFTLDEVPK_	FALSE	_LLDEWFTLDEVPK_	1.17919	1.12572	1.30965e-129	5.77666e-75	2.27552e-128	9.93875e-74	36	35	90785.3	27036.7	664532	198335	2	1	103.421	Filtered	3.74747e-40	Filtered	FALSE	Filtered	4211.56	Filtered	NaN	Filtered	4211.56	Filtered
6.28821e-78	9.64449e-81	1.17919	A0FGR8	A0FGR8	VLVALASEELAK	Stripped Sequence	VLVALASEELAK	TRUE	_VLVALASEELAK_	FALSE	_VLVALASEELAK_	1.17919	1.12572	1.30965e-129	5.77666e-75	2.27552e-128	9.93875e-74	36	35	90785.3	27036.7	664532	198335	1	1	71.837	71.7105	8.60627e-66	3.02112e-25	FALSE	FALSE	264558	117944	NaN	NaN	264558	117944
6.28821e-78	9.64449e-81	1.17919	A0FGR8	A0FGR8	LEWLTLMPNASNLDK	Stripped Sequence	LEWLTLMPNASNLDK	TRUE	_LEWLTLMPNASNLDK_	FALSE	_LEWLTLMPNASNLDK_	1.17919	1.12572	1.30965e-129	5.77666e-75	2.27552e-128	9.93875e-74	36	35	90785.3	27036.7	664532	198335	2	2	102.153	102.151	1.33614e-50	8.06063e-29	FALSE	FALSE	165948	52811.8	NaN	NaN	165948	52811.8
6.28821e-78	9.64449e-81	1.17919	A0FGR8	A0FGR8	LEWLTLMPNASNLDK	Stripped Sequence	LEWLTLMPNASNLDK	TRUE	_LEWLTLMPNASNLDK_	FALSE	_LEWLTLMPNASNLDK_	1.17919	1.12572	1.30965e-129	5.77666e-75	2.27552e-128	9.93875e-74	36	35	90785.3	27036.7	664532	198335	2	2	102.175	102.174	4.52646e-42	4.41962e-09	FALSE	FALSE	21115.2	5416.67	NaN	NaN	21115.2	5416.67
6.28821e-78	9.64449e-81	1.17919	A0FGR8	A0FGR8	IHFIEAQDLQGK	Stripped Sequence	IHFIEAQDLQGK	TRUE	_IHFIEAQDLQGK_	FALSE	_IHFIEAQDLQGK_	1.17919	1.12572	1.30965e-129	5.77666e-75	2.27552e-128	9.93875e-74	36	35	90785.3	27036.7	664532	198335	2	2	52.7244	52.5482	2.62013e-46	9.89341e-06	FALSE	FALSE	107282	27824.9	NaN	NaN	107282	27824.9
6.28821e-78	9.64449e-81	1.17919	A0FGR8	A0FGR8	IHFIEAQDLQGK	Stripped Sequence	IHFIEAQDLQGK	TRUE	_IHFIEAQDLQGK_	FALSE	_IHFIEAQDLQGK_	1.17919	1.12572	1.30965e-129	5.77666e-75	2.27552e-128	9.93875e-74	36	35	90785.3	27036.7	664532	198335	2	2	52.7201	52.4944	4.27589e-27	7.44729e-18	FALSE	FALSE	57795.2	20900.7	NaN	NaN	57795.2	20900.7
6.28821e-78	9.64449e-81	1.17919	A0FGR8	A0FGR8	MYLLPDK	Stripped Sequence	MYLLPDK	TRUE	_MYLLPDK_	FALSE	_MYLLPDK_	1.17919	1.12572	1.30965e-129	5.77666e-75	2.27552e-128	9.93875e-74	36	35	90785.3	27036.7	664532	198335	1	1	59.3979	59.1743	2.3999e-15	8.85898e-06	FALSE	FALSE	152250	65626.1	NaN	NaN	152250	65626.1
6.28821e-78	9.64449e-81	1.17919	A0FGR8	A0FGR8	SSSSLLASPGHISVK	Stripped Sequence	SSSSLLASPGHISVK	TRUE	_SSSSLLASPGHISVK_	FALSE	_SSSSLLASPGHISVK_	1.17919	1.12572	1.30965e-129	5.77666e-75	2.27552e-128	9.93875e-74	36	35	90785.3	27036.7	664532	198335	2	2	49.275	49.1753	2.35067e-31	4.92834e-15	FALSE	FALSE	68497.9	18287.1	NaN	NaN	68497.9	18287.1
6.28821e-78	9.64449e-81	1.17919	A0FGR8	A0FGR8	SSSSLLASPGHISVK	Stripped Sequence	SSSSLLASPGHISVK	TRUE	_SSSSLLASPGHISVK_	FALSE	_SSSSLLASPGHISVK_	1.17919	1.12572	1.30965e-129	5.77666e-75	2.27552e-128	9.93875e-74	36	35	90785.3	27036.7	664532	198335	2	2	49.288	49.1485	2.74915e-55	0.000352933	FALSE	FALSE	79603.7	9812.14	NaN	NaN	79603.7	9812.14
6.28821e-78	9.64449e-81	1.17919	A0FGR8	A0FGR8	DEQHQCSLGNLK	Stripped Sequence	DEQHQCSLGNLK	TRUE	_DEQHQC[Carbamidomethyl (C)]SLGNLK_	FALSE	_DEQHQC[+57]SLGNLK_	1.17919	1.12572	1.30965e-129	5.77666e-75	2.27552e-128	9.93875e-74	36	35	90785.3	27036.7	664532	198335	2	2	27.8576	28.0191	7.36051e-19	0.000110336	FALSE	FALSE	84753.2	10965.7	NaN	NaN	84753.2	10965.7
6.28821e-78	9.64449e-81	1.17919	A0FGR8	A0FGR8	DEQHQCSLGNLK	Stripped Sequence	DEQHQCSLGNLK	TRUE	_DEQHQC[Carbamidomethyl (C)]SLGNLK_	FALSE	_DEQHQC[+57]SLGNLK_	1.17919	1.12572	1.30965e-129	5.77666e-75	2.27552e-128	9.93875e-74	36	35	90785.3	27036.7	664532	198335	2	2	27.8143	28.026	3.71036e-53	9.03601e-06	FALSE	FALSE	58429	7945.99	NaN	NaN	58429	7945.99
6.28821e-78	9.64449e-81	1.17919	A0FGR8	A0FGR8	NLIAFSEDGSDPYVR	Stripped Sequence	NLIAFSEDGSDPYVR	TRUE	_NLIAFSEDGSDPYVR_	FALSE	_NLIAFSEDGSDPYVR_	1.17919	1.12572	1.30965e-129	5.77666e-75	2.27552e-128	9.93875e-74	36	35	90785.3	27036.7	664532	198335	1	1	73.947	73.7878	9.26327e-63	2.90345e-16	FALSE	FALSE	116038	45094.8	NaN	NaN	116038	45094.8
6.28821e-78	9.64449e-81	1.17919	A0FGR8	A0FGR8	QDLEVEVR	Stripped Sequence	QDLEVEVR	TRUE	_QDLEVEVR_	FALSE	_QDLEVEVR_	1.17919	1.12572	1.30965e-129	5.77666e-75	2.27552e-128	9.93875e-74	36	35	90785.3	27036.7	664532	198335	1	1	40.6043	40.442	5.05182e-05	0.00107284	FALSE	FALSE	58225.2	17028	NaN	NaN	58225.2	17028
6.28821e-78	9.64449e-81	1.17919	A0FGR8	A0FGR8	FQLSNSGPNSTIK	Stripped Sequence	FQLSNSGPNSTIK	TRUE	_FQLSNSGPNSTIK_	FALSE	_FQLSNSGPNSTIK_	1.17919	1.12572	1.30965e-129	5.77666e-75	2.27552e-128	9.93875e-74	36	35	90785.3	27036.7	664532	198335	1	1	46.0814	45.9888	5.69317e-67	6.01701e-21	FALSE	FALSE	91492.8	34840.6	NaN	NaN	91492.8	34840.6
6.28821e-78	9.64449e-81	1.17919	A0FGR8	A0FGR8	GANTHLSTFSFTK	Stripped Sequence	GANTHLSTFSFTK	TRUE	_GANTHLSTFSFTK_	FALSE	_GANTHLSTFSFTK_	1.17919	1.12572	1.30965e-129	5.77666e-75	2.27552e-128	9.93875e-74	36	35	90785.3	27036.7	664532	198335	2	2	49.2017	48.9231	2.99989e-26	9.14025e-14	FALSE	FALSE	33618.3	9507.22	NaN	NaN	33618.3	9507.22
6.28821e-78	9.64449e-81	1.17919	A0FGR8	A0FGR8	GANTHLSTFSFTK	Stripped Sequence	GANTHLSTFSFTK	TRUE	_GANTHLSTFSFTK_	FALSE	_GANTHLSTFSFTK_	1.17919	1.12572	1.30965e-129	5.77666e-75	2.27552e-128	9.93875e-74	36	35	90785.3	27036.7	664532	198335	2	2	49.2059	48.9572	2.17298e-41	7.59675e-05	FALSE	FALSE	25771.3	6159.05	NaN	NaN	25771.3	6159.05
6.28821e-78	9.64449e-81	1.17919	A0FGR8	A0FGR8	TLNPVFDQSFDFSVSLPEVQR	Stripped Sequence	TLNPVFDQSFDFSVSLPEVQR	TRUE	_TLNPVFDQSFDFSVSLPEVQR_	FALSE	_TLNPVFDQSFDFSVSLPEVQR_	1.17919	1.12572	1.30965e-129	5.77666e-75	2.27552e-128	9.93875e-74	36	35	90785.3	27036.7	664532	198335	1	1	106.176	106.229	9.31285e-31	1.0255e-05	FALSE	FALSE	42657.9	21471.1	NaN	NaN	42657.9	21471.1
6.28821e-78	9.64449e-81	1.17919	A0FGR8	A0FGR8	ADKDQANDGLSSALLILYLDSAR	Stripped Sequence	ADKDQANDGLSSALLILYLDSAR	TRUE	_ADKDQANDGLSSALLILYLDSAR_	FALSE	_ADKDQANDGLSSALLILYLDSAR_	1.17919	1.12572	1.30965e-129	5.77666e-75	2.27552e-128	9.93875e-74	36	35	90785.3	27036.7	664532	198335	1	1	107.199	107.23	3.94151e-60	4.55043e-28	FALSE	FALSE	73739.4	24147.2	NaN	NaN	73739.4	24147.2
6.28821e-78	9.64449e-81	1.17919	A0FGR8	A0FGR8	RQDLEVEVR	Stripped Sequence	RQDLEVEVR	TRUE	_RQDLEVEVR_	FALSE	_RQDLEVEVR_	1.17919	1.12572	1.30965e-129	5.77666e-75	2.27552e-128	9.93875e-74	36	35	90785.3	27036.7	664532	198335	1	1	31.2876	31.6315	1.66801e-38	0.0010019	FALSE	FALSE	51383.7	19481.9	NaN	NaN	51383.7	19481.9
6.28821e-78	9.64449e-81	1.17919	A0FGR8	A0FGR8	SHMSGSPGPGGSNTAPSTPVIGGSDKPGMEEK	Stripped Sequence	SHMSGSPGPGGSNTAPSTPVIGGSDKPGMEEK	TRUE	_SHMSGSPGPGGSNTAPSTPVIGGSDKPGMEEK_	FALSE	_SHMSGSPGPGGSNTAPSTPVIGGSDKPGMEEK_	1.17919	1.12572	1.30965e-129	5.77666e-75	2.27552e-128	9.93875e-74	36	35	90785.3	27036.7	664532	198335	2	2	39.595	39.5445	1.07504e-54	9.3959e-17	FALSE	FALSE	49980.1	9170.64	NaN	NaN	49980.1	9170.64
6.28821e-78	9.64449e-81	1.17919	A0FGR8	A0FGR8	SHMSGSPGPGGSNTAPSTPVIGGSDKPGMEEK	Stripped Sequence	SHMSGSPGPGGSNTAPSTPVIGGSDKPGMEEK	TRUE	_SHMSGSPGPGGSNTAPSTPVIGGSDKPGMEEK_	FALSE	_SHMSGSPGPGGSNTAPSTPVIGGSDKPGMEEK_	1.17919	1.12572	1.30965e-129	5.77666e-75	2.27552e-128	9.93875e-74	36	35	90785.3	27036.7	664532	198335	2	2	39.5999	39.5095	4.78794e-55	4.4889e-05	FALSE	FALSE	12928.4	3339.75	NaN	NaN	12928.4	3339.75
6.28821e-78	9.64449e-81	1.17919	A0FGR8	A0FGR8	TNEPVWEENFTFFIHNPK	Stripped Sequence	TNEPVWEENFTFFIHNPK	TRUE	_TNEPVWEENFTFFIHNPK_	FALSE	_TNEPVWEENFTFFIHNPK_	1.17919	1.12572	1.30965e-129	5.77666e-75	2.27552e-128	9.93875e-74	36	35	90785.3	27036.7	664532	198335	1	1	97.09	97.0035	1.26808e-64	3.32837e-10	FALSE	FALSE	44863.8	12844.8	NaN	NaN	44863.8	12844.8
6.28821e-78	9.64449e-81	1.17919	A0FGR8	A0FGR8	EPTPSIASDISLPIATQELR	Stripped Sequence	EPTPSIASDISLPIATQELR	TRUE	_EPTPSIASDISLPIATQELR_	FALSE	_EPTPSIASDISLPIATQELR_	1.17919	1.12572	1.30965e-129	5.77666e-75	2.27552e-128	9.93875e-74	36	35	90785.3	27036.7	664532	198335	1	1	98.2369	98.2294	1.28083e-37	5.5903e-05	FALSE	FALSE	42479.7	12228.3	NaN	NaN	42479.7	12228.3
6.28821e-78	9.64449e-81	1.17919	A0FGR8	A0FGR8	GWTQWYDLTEDGTRPQAMT	Stripped Sequence	GWTQWYDLTEDGTRPQAMT	TRUE	_GWTQWYDLTEDGTRPQAMT_	FALSE	_GWTQWYDLTEDGTRPQAMT_	1.17919	1.12572	1.30965e-129	5.77666e-75	2.27552e-128	9.93875e-74	36	35	90785.3	27036.7	664532	198335	1	1	88.2278	88.1469	3.58243e-10	9.27691e-05	FALSE	FALSE	26766.6	6489.53	NaN	NaN	26766.6	6489.53
9.70753e-07	3.48065e-10	1.07177	A0JLT2	A0JLT2	LHTGPLPEQCR	Stripped Sequence	LHTGPLPEQCR	TRUE	_LHTGPLPEQC[Carbamidomethyl (C)]R_	FALSE	_LHTGPLPEQC[+57]R_	1.07177	1.05459	1.16287e-45	4.33638e-32	1.06091e-43	1.08648e-30	2	2	18021.6	12309.5	125667	48887.6	1	1	27.0747	27.3875	7.03012e-06	1.64186e-17	FALSE	FALSE	20138.5	20009	NaN	NaN	20138.5	20009
9.70753e-07	3.48065e-10	1.07177	A0JLT2	A0JLT2	LSNFLPDLPGMIDLPGSHDNSSLR	Stripped Sequence	LSNFLPDLPGMIDLPGSHDNSSLR	TRUE	_LSNFLPDLPGMIDLPGSHDNSSLR_	FALSE	_LSNFLPDLPGMIDLPGSHDNSSLR_	1.07177	1.05459	1.16287e-45	4.33638e-32	1.06091e-43	1.08648e-30	2	2	18021.6	12309.5	125667	48887.6	1	1	104.476	104.491	1.22584e-28	1.88785e-06	FALSE	FALSE	11783.2	7103.26	NaN	NaN	11783.2	7103.26
1.70844e-61	1.34048e-64	1.16345	A0MZ66	A0MZ66	LTQQLEEER	Stripped Sequence	LTQQLEEER	TRUE	_LTQQLEEER_	FALSE	_LTQQLEEER_	1.15789	1.16345	1.7769e-109	4.03628e-103	8.10075e-108	2.86778e-102	22	22	27662	38998	204085	272447	1	1	25.9899	26.1912	1.3085e-58	1.23471e-36	FALSE	FALSE	160669	214665	NaN	NaN	160669	214665
1.70844e-61	1.34048e-64	1.16345	A0MZ66	A0MZ66	TVLNSEVLEQR	Stripped Sequence	TVLNSEVLEQR	TRUE	_TVLNSEVLEQR_	FALSE	_TVLNSEVLEQR_	1.15789	1.16345	1.7769e-109	4.03628e-103	8.10075e-108	2.86778e-102	22	22	27662	38998	204085	272447	1	1	52.2853	52.14	2.5302e-39	4.29289e-24	FALSE	FALSE	136082	182306	NaN	NaN	136082	182306
1.70844e-61	1.34048e-64	1.16345	A0MZ66	A0MZ66	LVEVIEEVNK	Stripped Sequence	LVEVIEEVNK	TRUE	_LVEVIEEVNK_	FALSE	_LVEVIEEVNK_	1.15789	1.16345	1.7769e-109	4.03628e-103	8.10075e-108	2.86778e-102	22	22	27662	38998	204085	272447	1	1	57.934	57.6686	4.98075e-66	4.41885e-43	FALSE	FALSE	134298	182740	NaN	NaN	134298	182740
1.70844e-61	1.34048e-64	1.16345	A0MZ66	A0MZ66	ILAIELENLK	Stripped Sequence	ILAIELENLK	TRUE	_ILAIELENLK_	FALSE	_ILAIELENLK_	1.15789	1.16345	1.7769e-109	4.03628e-103	8.10075e-108	2.86778e-102	22	22	27662	38998	204085	272447	1	1	82.3133	82.2809	2.39814e-55	4.24664e-16	FALSE	FALSE	97892.7	101455	NaN	NaN	97892.7	101455
1.70844e-61	1.34048e-64	1.16345	A0MZ66	A0MZ66	EQAIGEYEDLR	Stripped Sequence	EQAIGEYEDLR	TRUE	_EQAIGEYEDLR_	FALSE	_EQAIGEYEDLR_	1.15789	1.16345	1.7769e-109	4.03628e-103	8.10075e-108	2.86778e-102	22	22	27662	38998	204085	272447	1	1	48.0102	47.8938	3.53993e-31	3.35689e-38	FALSE	FALSE	67516.3	103016	NaN	NaN	67516.3	103016
1.70844e-61	1.34048e-64	1.16345	A0MZ66	A0MZ66	DQIVSVQEEK	Stripped Sequence	DQIVSVQEEK	TRUE	_DQIVSVQEEK_	FALSE	_DQIVSVQEEK_	1.15789	1.16345	1.7769e-109	4.03628e-103	8.10075e-108	2.86778e-102	22	22	27662	38998	204085	272447	1	1	33.8944	33.901	1.45337e-36	1.89458e-38	FALSE	FALSE	66439.9	98563.4	NaN	NaN	66439.9	98563.4
1.70844e-61	1.34048e-64	1.16345	A0MZ66	A0MZ66	QSHLLLQSSIPDQQLLK	Stripped Sequence	QSHLLLQSSIPDQQLLK	TRUE	_QSHLLLQSSIPDQQLLK_	FALSE	_QSHLLLQSSIPDQQLLK_	1.15789	1.16345	1.7769e-109	4.03628e-103	8.10075e-108	2.86778e-102	22	22	27662	38998	204085	272447	1	1	74.1179	73.9483	2.25751e-19	1.31073e-29	FALSE	FALSE	58333.3	74405.9	NaN	NaN	58333.3	74405.9
1.70844e-61	1.34048e-64	1.16345	A0MZ66	A0MZ66	QAEPVVVLDPVSTHEPQTK	Stripped Sequence	QAEPVVVLDPVSTHEPQTK	TRUE	_QAEPVVVLDPVSTHEPQTK_	FALSE	_QAEPVVVLDPVSTHEPQTK_	1.15789	1.16345	1.7769e-109	4.03628e-103	8.10075e-108	2.86778e-102	22	22	27662	38998	204085	272447	1	1	61.0513	61.1393	1.59097e-45	7.40129e-33	FALSE	FALSE	52116.4	62328	NaN	NaN	52116.4	62328
1.70844e-61	1.34048e-64	1.16345	A0MZ66	A0MZ66	QLQLITSLK	Stripped Sequence	QLQLITSLK	TRUE	_QLQLITSLK_	FALSE	_QLQLITSLK_	1.15789	1.16345	1.7769e-109	4.03628e-103	8.10075e-108	2.86778e-102	22	22	27662	38998	204085	272447	1	1	70.3657	70.1549	4.90337e-15	1.8849e-15	FALSE	FALSE	41949.4	66517.2	NaN	NaN	41949.4	66517.2
1.70844e-61	1.34048e-64	1.16345	A0MZ66	A0MZ66	SLDPENSETELER	Stripped Sequence	SLDPENSETELER	TRUE	_SLDPENSETELER_	FALSE	_SLDPENSETELER_	1.15789	1.16345	1.7769e-109	4.03628e-103	8.10075e-108	2.86778e-102	22	22	27662	38998	204085	272447	1	1	42.4381	42.2822	1.61435e-40	7.12288e-19	FALSE	FALSE	35107	59847.5	NaN	NaN	35107	59847.5
1.70844e-61	1.34048e-64	1.16345	A0MZ66	A0MZ66	GCESAVDELK	Stripped Sequence	GCESAVDELK	TRUE	_GC[Carbamidomethyl (C)]ESAVDELK_	FALSE	_GC[+57]ESAVDELK_	1.15789	1.16345	1.7769e-109	4.03628e-103	8.10075e-108	2.86778e-102	22	22	27662	38998	204085	272447	1	1	32.8378	32.9262	3.54017e-57	5.93311e-37	FALSE	FALSE	41515.6	56685.6	NaN	NaN	41515.6	56685.6
1.70844e-61	1.34048e-64	1.16345	A0MZ66	A0MZ66	ATQPETTEEVTDLKR	Stripped Sequence	ATQPETTEEVTDLKR	TRUE	_ATQPETTEEVTDLKR_	FALSE	_ATQPETTEEVTDLKR_	1.15789	1.16345	1.7769e-109	4.03628e-103	8.10075e-108	2.86778e-102	22	22	27662	38998	204085	272447	2	2	33.6123	33.6596	5.89308e-33	3.27571e-37	FALSE	FALSE	26691.1	46171.2	NaN	NaN	26691.1	46171.2
1.70844e-61	1.34048e-64	1.16345	A0MZ66	A0MZ66	ATQPETTEEVTDLKR	Stripped Sequence	ATQPETTEEVTDLKR	TRUE	_ATQPETTEEVTDLKR_	FALSE	_ATQPETTEEVTDLKR_	1.15789	1.16345	1.7769e-109	4.03628e-103	8.10075e-108	2.86778e-102	22	22	27662	38998	204085	272447	2	2	33.6248	33.6539	4.56583e-06	6.88252e-18	FALSE	FALSE	5104.4	12802.6	NaN	NaN	5104.4	12802.6
1.70844e-61	1.34048e-64	1.16345	A0MZ66	A0MZ66	ATQPETTEEVTDLK	Stripped Sequence	ATQPETTEEVTDLK	TRUE	_ATQPETTEEVTDLK_	FALSE	_ATQPETTEEVTDLK_	1.15789	1.16345	1.7769e-109	4.03628e-103	8.10075e-108	2.86778e-102	22	22	27662	38998	204085	272447	1	1	40.9635	40.8804	5.10583e-17	1.95155e-30	FALSE	FALSE	31087.9	38203.7	NaN	NaN	31087.9	38203.7
1.70844e-61	1.34048e-64	1.16345	A0MZ66	A0MZ66	SMPVLGSVSSVTK	Stripped Sequence	SMPVLGSVSSVTK	TRUE	_SMPVLGSVSSVTK_	FALSE	_SMPVLGSVSSVTK_	1.15789	1.16345	1.7769e-109	4.03628e-103	8.10075e-108	2.86778e-102	22	22	27662	38998	204085	272447	1	1	64.9762	65.0381	3.15101e-45	2.04679e-29	FALSE	FALSE	31809.4	42081.8	NaN	NaN	31809.4	42081.8
1.70844e-61	1.34048e-64	1.16345	A0MZ66	A0MZ66	ISHMVIEEVNFMQNHLEIEK	Stripped Sequence	ISHMVIEEVNFMQNHLEIEK	TRUE	_ISHMVIEEVNFMQNHLEIEK_	FALSE	_ISHMVIEEVNFMQNHLEIEK_	1.15789	1.16345	1.7769e-109	4.03628e-103	8.10075e-108	2.86778e-102	22	22	27662	38998	204085	272447	2	2	82.4822	82.3999	1.59835e-18	0.000827065	FALSE	FALSE	9286.68	2534.64	NaN	NaN	9286.68	2534.64
1.70844e-61	1.34048e-64	1.16345	A0MZ66	A0MZ66	ISHMVIEEVNFMQNHLEIEK	Stripped Sequence	ISHMVIEEVNFMQNHLEIEK	TRUE	_ISHMVIEEVNFMQNHLEIEK_	FALSE	_ISHMVIEEVNFMQNHLEIEK_	1.15789	1.16345	1.7769e-109	4.03628e-103	8.10075e-108	2.86778e-102	22	22	27662	38998	204085	272447	2	2	82.5474	82.4251	9.16488e-25	1.00303e-08	FALSE	FALSE	14087.4	13568.8	NaN	NaN	14087.4	13568.8
1.70844e-61	1.34048e-64	1.16345	A0MZ66	A0MZ66	ISMLYMAK	Stripped Sequence	ISMLYMAK	TRUE	_ISMLYMAK_	FALSE	_ISMLYMAK_	1.15789	1.16345	1.7769e-109	4.03628e-103	8.10075e-108	2.86778e-102	22	22	27662	38998	204085	272447	1	1	61.8145	61.6122	3.10324e-21	1.3967e-05	FALSE	FALSE	10366	18280.9	NaN	NaN	10366	18280.9
1.70844e-61	1.34048e-64	1.16345	A0MZ66	A0MZ66	VTAEADSSSPTGILATSESK	Stripped Sequence	VTAEADSSSPTGILATSESK	TRUE	_VTAEADSSSPTGILATSESK_	FALSE	_VTAEADSSSPTGILATSESK_	1.15789	1.16345	1.7769e-109	4.03628e-103	8.10075e-108	2.86778e-102	22	22	27662	38998	204085	272447	1	1	52.6789	52.5326	3.69135e-12	6.89342e-06	FALSE	FALSE	11069	20523	NaN	NaN	11069	20523
1.70844e-61	1.34048e-64	1.16345	A0MZ66	A0MZ66	QQLELLEEDKK	Stripped Sequence	QQLELLEEDKK	TRUE	_QQLELLEEDKK_	FALSE	_QQLELLEEDKK_	1.15789	1.16345	1.7769e-109	4.03628e-103	8.10075e-108	2.86778e-102	22	22	27662	38998	204085	272447	1	1	43.6339	43.4566	1.75577e-12	1.43205e-20	FALSE	FALSE	8641.39	13772.7	NaN	NaN	8641.39	13772.7
1.70844e-61	1.34048e-64	1.16345	A0MZ66	A0MZ66	DQVAEKDPTQHKEDEGEIQPENK	Stripped Sequence	DQVAEKDPTQHKEDEGEIQPENK	TRUE	_DQVAEKDPTQHKEDEGEIQPENK_	FALSE	_DQVAEKDPTQHKEDEGEIQPENK_	1.15789	1.16345	1.7769e-109	4.03628e-103	8.10075e-108	2.86778e-102	22	22	27662	38998	204085	272447	1	1	20.6655	20.7307	1.02366e-06	1.4383e-20	FALSE	FALSE	4827.19	7441.86	NaN	NaN	4827.19	7441.86
1.70844e-61	1.34048e-64	1.16345	A0MZ66	A0MZ66	VKELEEQLENETLHK	Stripped Sequence	VKELEEQLENETLHK	TRUE	_VKELEEQLENETLHK_	FALSE	_VKELEEQLENETLHK_	1.15789	1.16345	1.7769e-109	4.03628e-103	8.10075e-108	2.86778e-102	22	22	27662	38998	204085	272447	1	1	45.3899	45.2489	7.72405e-07	3.78913e-21	FALSE	FALSE	5140.39	7979.41	NaN	NaN	5140.39	7979.41
5.54763e-27	2.40626e-30	1.12017	A0PJW6	A0PJW6	LFDNTVGAYR	Stripped Sequence	LFDNTVGAYR	TRUE	_LFDNTVGAYR_	FALSE	_LFDNTVGAYR_	1.12017	1.02165	7.35055e-78	2.17441e-18	5.40397e-76	5.79807e-17	3	3	36463.1	20532.2	292586	141377	1	1	52.9753	52.768	1.78873e-47	1.09986e-05	FALSE	FALSE	72454.5	38551.9	NaN	NaN	72454.5	38551.9
5.54763e-27	2.40626e-30	1.12017	A0PJW6	A0PJW6	FYFLLDK	Stripped Sequence	FYFLLDK	TRUE	_FYFLLDK_	FALSE	_FYFLLDK_	1.12017	1.02165	7.35055e-78	2.17441e-18	5.40397e-76	5.79807e-17	3	3	36463.1	20532.2	292586	141377	1	1	85.3906	85.2189	1.09535e-30	1.17662e-12	FALSE	FALSE	31307.8	14122.4	NaN	NaN	31307.8	14122.4
5.54763e-27	2.40626e-30	1.12017	A0PJW6	A0PJW6	GEVPAMLPLK	Stripped Sequence	GEVPAMLPLK	TRUE	_GEVPAMLPLK_	FALSE	_GEVPAMLPLK_	1.12017	1.02165	7.35055e-78	2.17441e-18	5.40397e-76	5.79807e-17	3	3	36463.1	20532.2	292586	141377	1	1	72.1459	71.9795	1.36451e-06	0.000601721	FALSE	FALSE	22583.6	16833.3	NaN	NaN	22583.6	16833.3
1.66544e-09	6.10274e-13	1.08224	A1A4S6	A1A4S6	EIMALSVTETLIKPLEK	Stripped Sequence	EIMALSVTETLIKPLEK	TRUE	_EIMALSVTETLIKPLEK_	FALSE	_EIMALSVTETLIKPLEK_	1.08224	1.07782	8.03738e-52	1.10347e-44	7.11882e-50	2.59204e-43	1	1	14236.8	16152	38960.4	44589.3	1	1	103.113	103.09	3.20536e-32	8.79482e-22	FALSE	FALSE	14236.8	16152	NaN	NaN	14236.8	16152
1.08327e-74	1.38614e-77	1.17624	A1L0T0	A1L0T0	AAVETLGVPCFLGGMAR	Stripped Sequence	AAVETLGVPCFLGGMAR	TRUE	_AAVETLGVPC[Carbamidomethyl (C)]FLGGMAR_	FALSE	_AAVETLGVPC[+57]FLGGMAR_	1.17459	1.1378	3.76458e-125	1.70464e-83	9.08878e-124	2.4811e-82	31	30	76903.4	23259.1	498394	124234	2	2	97.1686	97.172	2.95033e-74	1.35822e-29	FALSE	FALSE	584166	168852	NaN	NaN	584166	168852
1.08327e-74	1.38614e-77	1.17624	A1L0T0	A1L0T0	AAVETLGVPCFLGGMAR	Stripped Sequence	AAVETLGVPCFLGGMAR	TRUE	_AAVETLGVPC[Carbamidomethyl (C)]FLGGMAR_	FALSE	_AAVETLGVPC[+57]FLGGMAR_	1.17459	1.1378	3.76458e-125	1.70464e-83	9.08878e-124	2.4811e-82	31	30	76903.4	23259.1	498394	124234	2	2	97.1817	97.1451	1.59919e-53	1.53043e-15	FALSE	FALSE	179795	48586.5	NaN	NaN	179795	48586.5
1.08327e-74	1.38614e-77	1.17624	A1L0T0	A1L0T0	LVEGLQGQTWAPDWVEELR	Stripped Sequence	LVEGLQGQTWAPDWVEELR	TRUE	_LVEGLQGQTWAPDWVEELR_	FALSE	_LVEGLQGQTWAPDWVEELR_	1.17459	1.1378	3.76458e-125	1.70464e-83	9.08878e-124	2.4811e-82	31	30	76903.4	23259.1	498394	124234	2	2	102.263	102.262	8.27169e-51	6.32823e-36	FALSE	FALSE	379044	125624	NaN	NaN	379044	125624
1.08327e-74	1.38614e-77	1.17624	A1L0T0	A1L0T0	LVEGLQGQTWAPDWVEELR	Stripped Sequence	LVEGLQGQTWAPDWVEELR	TRUE	_LVEGLQGQTWAPDWVEELR_	FALSE	_LVEGLQGQTWAPDWVEELR_	1.17459	1.1378	3.76458e-125	1.70464e-83	9.08878e-124	2.4811e-82	31	30	76903.4	23259.1	498394	124234	2	2	102.271	102.28	8.70978e-48	1.46786e-13	FALSE	FALSE	100674	44501.4	NaN	NaN	100674	44501.4
1.08327e-74	1.38614e-77	1.17624	A1L0T0	A1L0T0	DGHPVVVNILIGR	Stripped Sequence	DGHPVVVNILIGR	TRUE	_DGHPVVVNILIGR_	FALSE	_DGHPVVVNILIGR_	1.17459	1.1378	3.76458e-125	1.70464e-83	9.08878e-124	2.4811e-82	31	30	76903.4	23259.1	498394	124234	2	2	78.2199	78.0855	1.26745e-54	5.10136e-24	FALSE	FALSE	202214	92456.3	NaN	NaN	202214	92456.3
1.08327e-74	1.38614e-77	1.17624	A1L0T0	A1L0T0	DGHPVVVNILIGR	Stripped Sequence	DGHPVVVNILIGR	TRUE	_DGHPVVVNILIGR_	FALSE	_DGHPVVVNILIGR_	1.17459	1.1378	3.76458e-125	1.70464e-83	9.08878e-124	2.4811e-82	31	30	76903.4	23259.1	498394	124234	2	2	78.2456	78.0833	9.93009e-53	3.16107e-10	FALSE	FALSE	175578	55461.6	NaN	NaN	175578	55461.6
1.08327e-74	1.38614e-77	1.17624	A1L0T0	A1L0T0	CVEILSR	Stripped Sequence	CVEILSR	TRUE	_C[Carbamidomethyl (C)]VEILSR_	FALSE	_C[+57]VEILSR_	1.17459	1.1378	3.76458e-125	1.70464e-83	9.08878e-124	2.4811e-82	31	30	76903.4	23259.1	498394	124234	2	2	41.008	40.845	7.44756e-33	3.63796e-05	FALSE	FALSE	314686	74710.2	NaN	NaN	314686	74710.2
1.08327e-74	1.38614e-77	1.17624	A1L0T0	A1L0T0	CVEILSR	Stripped Sequence	CVEILSR	TRUE	_C[Carbamidomethyl (C)]VEILSR_	FALSE	_C[+57]VEILSR_	1.17459	1.1378	3.76458e-125	1.70464e-83	9.08878e-124	2.4811e-82	31	30	76903.4	23259.1	498394	124234	2	2	40.9809	40.828	4.88663e-05	2.05087e-05	FALSE	FALSE	4680.84	1129.24	NaN	NaN	4680.84	1129.24
1.08327e-74	1.38614e-77	1.17624	A1L0T0	A1L0T0	DIVPTLR	Stripped Sequence	DIVPTLR	TRUE	_DIVPTLR_	FALSE	_DIVPTLR_	1.17459	1.1378	3.76458e-125	1.70464e-83	9.08878e-124	2.4811e-82	31	30	76903.4	23259.1	498394	124234	1	1	58.0975	57.8315	6.07289e-29	0.000124221	FALSE	FALSE	270077	76117.9	NaN	NaN	270077	76117.9
1.08327e-74	1.38614e-77	1.17624	A1L0T0	A1L0T0	EQVPSLGSNVACGLAYTDYHK	Stripped Sequence	EQVPSLGSNVACGLAYTDYHK	TRUE	_EQVPSLGSNVAC[Carbamidomethyl (C)]GLAYTDYHK_	FALSE	_EQVPSLGSNVAC[+57]GLAYTDYHK_	1.17459	1.1378	3.76458e-125	1.70464e-83	9.08878e-124	2.4811e-82	31	30	76903.4	23259.1	498394	124234	2	1	68.3494	68.3379	5.41903e-70	1.51156e-28	FALSE	FALSE	303351	118481	NaN	NaN	303351	118481
1.08327e-74	1.38614e-77	1.17624	A1L0T0	A1L0T0	EQVPSLGSNVACGLAYTDYHK	Stripped Sequence	EQVPSLGSNVACGLAYTDYHK	TRUE	_EQVPSLGSNVAC[Carbamidomethyl (C)]GLAYTDYHK_	FALSE	_EQVPSLGSNVAC[+57]GLAYTDYHK_	1.17459	1.1378	3.76458e-125	1.70464e-83	9.08878e-124	2.4811e-82	31	30	76903.4	23259.1	498394	124234	2	1	68.3467	Filtered	5.3019e-23	Filtered	FALSE	Filtered	25312.4	Filtered	NaN	Filtered	25312.4	Filtered
1.08327e-74	1.38614e-77	1.17624	A1L0T0	A1L0T0	GALQAVDQLSLFRPLCK	Stripped Sequence	GALQAVDQLSLFRPLCK	TRUE	_GALQAVDQLSLFRPLC[Carbamidomethyl (C)]K_	FALSE	_GALQAVDQLSLFRPLC[+57]K_	1.17459	1.1378	3.76458e-125	1.70464e-83	9.08878e-124	2.4811e-82	31	30	76903.4	23259.1	498394	124234	1	1	92.0515	91.9795	4.41979e-75	3.84183e-10	FALSE	FALSE	301836	183630	NaN	NaN	301836	183630
1.08327e-74	1.38614e-77	1.17624	A1L0T0	A1L0T0	GALQAVDQLSLFR	Stripped Sequence	GALQAVDQLSLFR	TRUE	_GALQAVDQLSLFR_	FALSE	_GALQAVDQLSLFR_	1.17459	1.1378	3.76458e-125	1.70464e-83	9.08878e-124	2.4811e-82	31	30	76903.4	23259.1	498394	124234	2	2	92.9211	92.8082	1.08642e-09	4.74305e-05	FALSE	FALSE	18622.8	6142.05	NaN	NaN	18622.8	6142.05
1.08327e-74	1.38614e-77	1.17624	A1L0T0	A1L0T0	GALQAVDQLSLFR	Stripped Sequence	GALQAVDQLSLFR	TRUE	_GALQAVDQLSLFR_	FALSE	_GALQAVDQLSLFR_	1.17459	1.1378	3.76458e-125	1.70464e-83	9.08878e-124	2.4811e-82	31	30	76903.4	23259.1	498394	124234	2	2	92.8784	92.7854	6.41548e-53	8.25339e-06	FALSE	FALSE	186592	46614	NaN	NaN	186592	46614
1.08327e-74	1.38614e-77	1.17624	A1L0T0	A1L0T0	HKIPVMALVGNDAGWTQISR	Stripped Sequence	HKIPVMALVGNDAGWTQISR	TRUE	_HKIPVMALVGNDAGWTQISR_	FALSE	_HKIPVMALVGNDAGWTQISR_	1.17459	1.1378	3.76458e-125	1.70464e-83	9.08878e-124	2.4811e-82	31	30	76903.4	23259.1	498394	124234	2	2	78.0106	77.8064	4.93661e-40	7.6683e-06	FALSE	FALSE	85709.8	31200.2	NaN	NaN	85709.8	31200.2
1.08327e-74	1.38614e-77	1.17624	A1L0T0	A1L0T0	HKIPVMALVGNDAGWTQISR	Stripped Sequence	HKIPVMALVGNDAGWTQISR	TRUE	_HKIPVMALVGNDAGWTQISR_	FALSE	_HKIPVMALVGNDAGWTQISR_	1.17459	1.1378	3.76458e-125	1.70464e-83	9.08878e-124	2.4811e-82	31	30	76903.4	23259.1	498394	124234	2	2	77.9898	77.8155	2.35805e-27	2.26463e-05	FALSE	FALSE	77020.2	25799.6	NaN	NaN	77020.2	25799.6
1.08327e-74	1.38614e-77	1.17624	A1L0T0	A1L0T0	HGGENVAAVLR	Stripped Sequence	HGGENVAAVLR	TRUE	_HGGENVAAVLR_	FALSE	_HGGENVAAVLR_	1.17459	1.1378	3.76458e-125	1.70464e-83	9.08878e-124	2.4811e-82	31	30	76903.4	23259.1	498394	124234	1	1	34.3729	34.4686	1.8899e-24	0.000275396	FALSE	FALSE	133185	32344.6	NaN	NaN	133185	32344.6
1.08327e-74	1.38614e-77	1.17624	A1L0T0	A1L0T0	HEVTAVFAADAMAR	Stripped Sequence	HEVTAVFAADAMAR	TRUE	_HEVTAVFAADAMAR_	FALSE	_HEVTAVFAADAMAR_	1.17459	1.1378	3.76458e-125	1.70464e-83	9.08878e-124	2.4811e-82	31	30	76903.4	23259.1	498394	124234	1	1	56.6701	56.4869	4.25794e-09	2.08469e-05	FALSE	FALSE	130041	26636	NaN	NaN	130041	26636
1.08327e-74	1.38614e-77	1.17624	A1L0T0	A1L0T0	IPVMALVGNDAGWTQISR	Stripped Sequence	IPVMALVGNDAGWTQISR	TRUE	_IPVMALVGNDAGWTQISR_	FALSE	_IPVMALVGNDAGWTQISR_	1.17459	1.1378	3.76458e-125	1.70464e-83	9.08878e-124	2.4811e-82	31	30	76903.4	23259.1	498394	124234	1	1	97.8087	97.7518	1.08222e-58	4.66771e-06	FALSE	FALSE	98247.4	18647.3	NaN	NaN	98247.4	18647.3
1.08327e-74	1.38614e-77	1.17624	A1L0T0	A1L0T0	LSGTVGVAAVTAGPGLTNTVTAVK	Stripped Sequence	LSGTVGVAAVTAGPGLTNTVTAVK	TRUE	_LSGTVGVAAVTAGPGLTNTVTAVK_	FALSE	_LSGTVGVAAVTAGPGLTNTVTAVK_	1.17459	1.1378	3.76458e-125	1.70464e-83	9.08878e-124	2.4811e-82	31	30	76903.4	23259.1	498394	124234	2	2	79.7111	79.6679	2.82489e-14	7.35364e-06	FALSE	FALSE	76801.5	25626.4	NaN	NaN	76801.5	25626.4
1.08327e-74	1.38614e-77	1.17624	A1L0T0	A1L0T0	LSGTVGVAAVTAGPGLTNTVTAVK	Stripped Sequence	LSGTVGVAAVTAGPGLTNTVTAVK	TRUE	_LSGTVGVAAVTAGPGLTNTVTAVK_	FALSE	_LSGTVGVAAVTAGPGLTNTVTAVK_	1.17459	1.1378	3.76458e-125	1.70464e-83	9.08878e-124	2.4811e-82	31	30	76903.4	23259.1	498394	124234	2	2	79.7007	79.6078	4.31403e-26	8.01052e-05	FALSE	FALSE	19508.4	6265.49	NaN	NaN	19508.4	6265.49
1.08327e-74	1.38614e-77	1.17624	A1L0T0	A1L0T0	RPLMVLGSQALLTPTSADK	Stripped Sequence	RPLMVLGSQALLTPTSADK	TRUE	_RPLMVLGSQALLTPTSADK_	FALSE	_RPLMVLGSQALLTPTSADK_	1.17459	1.1378	3.76458e-125	1.70464e-83	9.08878e-124	2.4811e-82	31	30	76903.4	23259.1	498394	124234	1	1	76.5704	76.4573	1.22678e-37	1.09247e-17	FALSE	FALSE	94917.1	32163.7	NaN	NaN	94917.1	32163.7
1.08327e-74	1.38614e-77	1.17624	A1L0T0	A1L0T0	ADVIVLAGTVCDFR	Stripped Sequence	ADVIVLAGTVCDFR	TRUE	_ADVIVLAGTVC[Carbamidomethyl (C)]DFR_	FALSE	_ADVIVLAGTVC[+57]DFR_	1.17459	1.1378	3.76458e-125	1.70464e-83	9.08878e-124	2.4811e-82	31	30	76903.4	23259.1	498394	124234	1	1	87.6541	87.6029	5.2596e-47	7.3769e-14	FALSE	FALSE	42575.5	12164.3	NaN	NaN	42575.5	12164.3
1.08327e-74	1.38614e-77	1.17624	A1L0T0	A1L0T0	NREEMLLNSDIFWKPQEAVQGDVGSFVLK	Stripped Sequence	NREEMLLNSDIFWKPQEAVQGDVGSFVLK	TRUE	_NREEMLLNSDIFWKPQEAVQGDVGSFVLK_	FALSE	_NREEMLLNSDIFWKPQEAVQGDVGSFVLK_	1.17459	1.1378	3.76458e-125	1.70464e-83	9.08878e-124	2.4811e-82	31	30	76903.4	23259.1	498394	124234	1	1	100.95	100.94	1.49698e-33	6.21076e-11	FALSE	FALSE	57826.2	15207.1	NaN	NaN	57826.2	15207.1
1.08327e-74	1.38614e-77	1.17624	A1L0T0	A1L0T0	VLHDAQQQCR	Stripped Sequence	VLHDAQQQCR	TRUE	_VLHDAQQQC[Carbamidomethyl (C)]R_	FALSE	_VLHDAQQQC[+57]R_	1.17459	1.1378	3.76458e-125	1.70464e-83	9.08878e-124	2.4811e-82	31	30	76903.4	23259.1	498394	124234	1	1	11.3315	11.3388	9.88269e-28	1.43489e-05	FALSE	FALSE	8375.77	1805.1	NaN	NaN	8375.77	1805.1
1.08327e-74	1.38614e-77	1.17624	A1L0T0	A1L0T0	LGLFYQLLHK	Stripped Sequence	LGLFYQLLHK	TRUE	_LGLFYQLLHK_	FALSE	_LGLFYQLLHK_	1.17459	1.1378	3.76458e-125	1.70464e-83	9.08878e-124	2.4811e-82	31	30	76903.4	23259.1	498394	124234	1	1	85.5762	85.4244	1.06556e-33	4.05555e-05	FALSE	FALSE	11218.6	2174.4	NaN	NaN	11218.6	2174.4
1.08327e-74	1.38614e-77	1.17624	A1L0T0	A1L0T0	EMVPAKPPK	Stripped Sequence	EMVPAKPPK	TRUE	_EMVPAKPPK_	FALSE	_EMVPAKPPK_	1.17459	1.1378	3.76458e-125	1.70464e-83	9.08878e-124	2.4811e-82	31	30	76903.4	23259.1	498394	124234	1	1	23.1669	23.2644	9.76022e-49	0.000241822	FALSE	FALSE	111137	1466.95	NaN	NaN	111137	1466.95
1.08327e-74	1.38614e-77	1.17624	A1L0T0	A1L0T0	AAMPVAQHLNPVQVLQLVEETLPDNSILVVDGGDFVGTAAHLVQPR	Stripped Sequence	AAMPVAQHLNPVQVLQLVEETLPDNSILVVDGGDFVGTAAHLVQPR	TRUE	_AAMPVAQHLNPVQVLQLVEETLPDNSILVVDGGDFVGTAAHLVQPR_	FALSE	_AAMPVAQHLNPVQVLQLVEETLPDNSILVVDGGDFVGTAAHLVQPR_	1.17459	1.1378	3.76458e-125	1.70464e-83	9.08878e-124	2.4811e-82	31	30	76903.4	23259.1	498394	124234	0	1	Filtered	118.54	Filtered	2.32588e-05	Filtered	FALSE	Filtered	6609.32	Filtered	NaN	Filtered	6609.32
1.08327e-74	1.38614e-77	1.17624	A1L0T0	A1L0T0	NAQMAQSPILLLGGAASTLLQNR	Stripped Sequence	NAQMAQSPILLLGGAASTLLQNR	TRUE	_NAQMAQSPILLLGGAASTLLQNR_	FALSE	_NAQMAQSPILLLGGAASTLLQNR_	1.17459	1.1378	3.76458e-125	1.70464e-83	9.08878e-124	2.4811e-82	31	30	76903.4	23259.1	498394	124234	2	1	112.448	112.439	5.16874e-58	1.69004e-23	FALSE	FALSE	85728.4	31818.5	NaN	NaN	85728.4	31818.5
1.08327e-74	1.38614e-77	1.17624	A1L0T0	A1L0T0	NAQMAQSPILLLGGAASTLLQNR	Stripped Sequence	NAQMAQSPILLLGGAASTLLQNR	TRUE	_NAQMAQSPILLLGGAASTLLQNR_	FALSE	_NAQMAQSPILLLGGAASTLLQNR_	1.17459	1.1378	3.76458e-125	1.70464e-83	9.08878e-124	2.4811e-82	31	30	76903.4	23259.1	498394	124234	2	1	112.422	Filtered	7.84144e-26	Filtered	FALSE	Filtered	6976.87	Filtered	NaN	Filtered	6976.87	Filtered
1.08327e-74	1.38614e-77	1.17624	A1L0T0	A1L0T0	AAMAAAQSGTPGPVFVELPVDVLYPYFMVQK	Stripped Sequence	AAMAAAQSGTPGPVFVELPVDVLYPYFMVQK	TRUE	_AAMAAAQSGTPGPVFVELPVDVLYPYFMVQK_	FALSE	_AAMAAAQSGTPGPVFVELPVDVLYPYFMVQK_	1.17459	1.1378	3.76458e-125	1.70464e-83	9.08878e-124	2.4811e-82	31	30	76903.4	23259.1	498394	124234	2	2	118.553	118.604	2.01167e-18	9.21524e-06	FALSE	FALSE	34221.9	9646.43	NaN	NaN	34221.9	9646.43
1.08327e-74	1.38614e-77	1.17624	A1L0T0	A1L0T0	AAMAAAQSGTPGPVFVELPVDVLYPYFMVQK	Stripped Sequence	AAMAAAQSGTPGPVFVELPVDVLYPYFMVQK	TRUE	_AAMAAAQSGTPGPVFVELPVDVLYPYFMVQK_	FALSE	_AAMAAAQSGTPGPVFVELPVDVLYPYFMVQK_	1.17459	1.1378	3.76458e-125	1.70464e-83	9.08878e-124	2.4811e-82	31	30	76903.4	23259.1	498394	124234	2	2	118.542	118.583	1.82605e-17	5.50936e-05	FALSE	FALSE	1590.21	3022.03	NaN	NaN	1590.21	3022.03
0.00377512	1.30424e-06	1.04517	A1L188	A1L188	LAACGAEAAAYGR	Stripped Sequence	LAACGAEAAAYGR	TRUE	_LAAC[Carbamidomethyl (C)]GAEAAAYGR_	FALSE	_LAAC[+57]GAEAAAYGR_	0.993668	0.913525	8.38448e-11	0.000260863	8.49078e-09	0.00751808	1	2	5025.79	4093.47	42050	36178.2	1	1	33.0989	33.1163	1.49257e-10	1.30092e-05	FALSE	FALSE	19157.3	26977.5	NaN	NaN	19157.3	26977.5
0.00377512	1.30424e-06	1.04517	A1L188	A1L188	CVQASTAPGGR	Stripped Sequence	CVQASTAPGGR	TRUE	_C[Carbamidomethyl (C)]VQASTAPGGR_	FALSE	_C[+57]VQASTAPGGR_	0.993668	0.913525	8.38448e-11	0.000260863	8.49078e-09	0.00751808	1	2	5025.79	4093.47	42050	36178.2	0	1	Filtered	14.3163	Filtered	0.00173918	Filtered	FALSE	Filtered	231.935	Filtered	NaN	Filtered	231.935
5.51824e-63	4.53243e-66	1.16496	A1X283	A1X283	SFLPGEGPGR	Stripped Sequence	SFLPGEGPGR	TRUE	_SFLPGEGPGR_	FALSE	_SFLPGEGPGR_	1.16496	1.10295	5.28311e-116	3.78087e-60	1.97267e-114	7.86799e-59	12	12	48516.9	32504.2	209416	163945	1	1	46.7925	46.6832	2.42737e-06	7.17071e-16	FALSE	FALSE	140773	138001	NaN	NaN	140773	138001
5.51824e-63	4.53243e-66	1.16496	A1X283	A1X283	GAVVEVIQK	Stripped Sequence	GAVVEVIQK	TRUE	_GAVVEVIQK_	FALSE	_GAVVEVIQK_	1.16496	1.10295	5.28311e-116	3.78087e-60	1.97267e-114	7.86799e-59	12	12	48516.9	32504.2	209416	163945	1	1	41.2401	41.1462	1.56291e-35	1.65738e-06	FALSE	FALSE	140481	196363	NaN	NaN	140481	196363
5.51824e-63	4.53243e-66	1.16496	A1X283	A1X283	PNFLAPLPHEVTQLR	Stripped Sequence	PNFLAPLPHEVTQLR	TRUE	_PNFLAPLPHEVTQLR_	FALSE	_PNFLAPLPHEVTQLR_	1.16496	1.10295	5.28311e-116	3.78087e-60	1.97267e-114	7.86799e-59	12	12	48516.9	32504.2	209416	163945	1	1	78.4111	78.2769	8.12403e-70	3.51027e-27	FALSE	FALSE	145631	84593.6	NaN	NaN	145631	84593.6
5.51824e-63	4.53243e-66	1.16496	A1X283	A1X283	DQDEMNLER	Stripped Sequence	DQDEMNLER	TRUE	_DQDEMNLER_	FALSE	_DQDEMNLER_	1.16496	1.10295	5.28311e-116	3.78087e-60	1.97267e-114	7.86799e-59	12	12	48516.9	32504.2	209416	163945	1	1	31.8981	31.977	4.16316e-51	1.03788e-21	FALSE	FALSE	72157.6	53759.1	NaN	NaN	72157.6	53759.1
5.51824e-63	4.53243e-66	1.16496	A1X283	A1X283	SEGELLER	Stripped Sequence	SEGELLER	TRUE	_SEGELLER_	FALSE	_SEGELLER_	1.16496	1.10295	5.28311e-116	3.78087e-60	1.97267e-114	7.86799e-59	12	12	48516.9	32504.2	209416	163945	1	1	32.2377	32.3524	1.19692e-06	0.000161226	FALSE	FALSE	106472	7887.97	NaN	NaN	106472	7887.97
5.51824e-63	4.53243e-66	1.16496	A1X283	A1X283	SLLDGEGPQAVGGQDVAFSR	Stripped Sequence	SLLDGEGPQAVGGQDVAFSR	TRUE	_SLLDGEGPQAVGGQDVAFSR_	FALSE	_SLLDGEGPQAVGGQDVAFSR_	1.16496	1.10295	5.28311e-116	3.78087e-60	1.97267e-114	7.86799e-59	12	12	48516.9	32504.2	209416	163945	1	1	72.8006	72.8416	3.24559e-06	1.51e-05	FALSE	FALSE	35483.1	37987.8	NaN	NaN	35483.1	37987.8
5.51824e-63	4.53243e-66	1.16496	A1X283	A1X283	VTWSSGSTEAIYR	Stripped Sequence	VTWSSGSTEAIYR	TRUE	_VTWSSGSTEAIYR_	FALSE	_VTWSSGSTEAIYR_	1.16496	1.10295	5.28311e-116	3.78087e-60	1.97267e-114	7.86799e-59	12	12	48516.9	32504.2	209416	163945	1	1	53.3819	53.1924	8.58595e-07	0.000658183	FALSE	FALSE	24455.1	13791.3	NaN	NaN	24455.1	13791.3
5.51824e-63	4.53243e-66	1.16496	A1X283	A1X283	LGEAAALENNTGSEATGPSRPLPDAPHGVMDSGLPWSK	Stripped Sequence	LGEAAALENNTGSEATGPSRPLPDAPHGVMDSGLPWSK	TRUE	_LGEAAALENNTGSEATGPSRPLPDAPHGVMDSGLPWSK_	FALSE	_LGEAAALENNTGSEATGPSRPLPDAPHGVMDSGLPWSK_	1.16496	1.10295	5.28311e-116	3.78087e-60	1.97267e-114	7.86799e-59	12	12	48516.9	32504.2	209416	163945	1	1	76.0145	76.1114	4.50588e-46	2.66767e-10	FALSE	FALSE	16379.1	11096	NaN	NaN	16379.1	11096
5.51824e-63	4.53243e-66	1.16496	A1X283	A1X283	SVPVPLQEAPQQR	Stripped Sequence	SVPVPLQEAPQQR	TRUE	_SVPVPLQEAPQQR_	FALSE	_SVPVPLQEAPQQR_	1.16496	1.10295	5.28311e-116	3.78087e-60	1.97267e-114	7.86799e-59	12	12	48516.9	32504.2	209416	163945	1	1	52.5531	52.4272	2.95566e-07	7.35779e-06	FALSE	FALSE	92035.1	244158	NaN	NaN	92035.1	244158
5.51824e-63	4.53243e-66	1.16496	A1X283	A1X283	NLEGWWK	Stripped Sequence	NLEGWWK	TRUE	_NLEGWWK_	FALSE	_NLEGWWK_	1.16496	1.10295	5.28311e-116	3.78087e-60	1.97267e-114	7.86799e-59	12	12	48516.9	32504.2	209416	163945	1	1	66.0995	65.9214	8.85324e-07	6.21198e-06	FALSE	FALSE	18045.7	9106.7	NaN	NaN	18045.7	9106.7
5.51824e-63	4.53243e-66	1.16496	A1X283	A1X283	SGGDQTSVDPMVLEQYVVVANYQK	Stripped Sequence	SGGDQTSVDPMVLEQYVVVANYQK	TRUE	_SGGDQTSVDPMVLEQYVVVANYQK_	FALSE	_SGGDQTSVDPMVLEQYVVVANYQK_	1.16496	1.10295	5.28311e-116	3.78087e-60	1.97267e-114	7.86799e-59	12	12	48516.9	32504.2	209416	163945	1	1	99.751	99.7823	2.54691e-32	5.81193e-05	FALSE	FALSE	8496.02	6176.91	NaN	NaN	8496.02	6176.91
5.51824e-63	4.53243e-66	1.16496	A1X283	A1X283	TSNASRPNFLAPLPHEVTQLR	Stripped Sequence	TSNASRPNFLAPLPHEVTQLR	TRUE	_TSNASRPNFLAPLPHEVTQLR_	FALSE	_TSNASRPNFLAPLPHEVTQLR_	1.16496	1.10295	5.28311e-116	3.78087e-60	1.97267e-114	7.86799e-59	12	12	48516.9	32504.2	209416	163945	1	1	68.3606	68.3391	5.82655e-18	3.96826e-05	FALSE	FALSE	6833.14	3863.95	NaN	NaN	6833.14	3863.95
9.57371e-61	7.3729e-64	1.16268	A2RRP1	A2RRP1	LLGLAELLR	Stripped Sequence	LLGLAELLR	TRUE	_LLGLAELLR_	FALSE	_LLGLAELLR_	1.16268	1.13106	7.08379e-114	1.118e-78	2.83858e-112	1.7983e-77	9	9	21988.4	16671	123753	92434.4	1	1	100.733	100.674	1.38123e-68	3.93975e-34	FALSE	FALSE	134979	111559	NaN	NaN	134979	111559
9.57371e-61	7.3729e-64	1.16268	A2RRP1	A2RRP1	STTPEELYQR	Stripped Sequence	STTPEELYQR	TRUE	_STTPEELYQR_	FALSE	_STTPEELYQR_	1.16268	1.13106	7.08379e-114	1.118e-78	2.83858e-112	1.7983e-77	9	9	21988.4	16671	123753	92434.4	1	1	36.5086	36.4378	1.95815e-17	1.30698e-05	FALSE	FALSE	32083.7	27210.3	NaN	NaN	32083.7	27210.3
9.57371e-61	7.3729e-64	1.16268	A2RRP1	A2RRP1	LLDFTQAQILQGLR	Stripped Sequence	LLDFTQAQILQGLR	TRUE	_LLDFTQAQILQGLR_	FALSE	_LLDFTQAQILQGLR_	1.16268	1.13106	7.08379e-114	1.118e-78	2.83858e-112	1.7983e-77	9	9	21988.4	16671	123753	92434.4	1	1	100.466	100.467	1.60222e-34	2.78494e-23	FALSE	FALSE	32844.3	28765.9	NaN	NaN	32844.3	28765.9
9.57371e-61	7.3729e-64	1.16268	A2RRP1	A2RRP1	LHDMVDQLEQILSVSELLEK	Stripped Sequence	LHDMVDQLEQILSVSELLEK	TRUE	_LHDMVDQLEQILSVSELLEK_	FALSE	_LHDMVDQLEQILSVSELLEK_	1.16268	1.13106	7.08379e-114	1.118e-78	2.83858e-112	1.7983e-77	9	9	21988.4	16671	123753	92434.4	2	2	115.553	115.589	1.57653e-24	6.53134e-09	FALSE	FALSE	26869.4	19859.2	NaN	NaN	26869.4	19859.2
9.57371e-61	7.3729e-64	1.16268	A2RRP1	A2RRP1	LHDMVDQLEQILSVSELLEK	Stripped Sequence	LHDMVDQLEQILSVSELLEK	TRUE	_LHDM[Oxidation (M)]VDQLEQILSVSELLEK_	FALSE	_LHDM[+16]VDQLEQILSVSELLEK_	1.16268	1.13106	7.08379e-114	1.118e-78	2.83858e-112	1.7983e-77	9	9	21988.4	16671	123753	92434.4	2	2	115.553	115.589	0.000161522	1.2245e-05	FALSE	FALSE	4586.06	2332.1	NaN	NaN	4586.06	2332.1
9.57371e-61	7.3729e-64	1.16268	A2RRP1	A2RRP1	LHPGDLITVVDAVTFSPK	Stripped Sequence	LHPGDLITVVDAVTFSPK	TRUE	_LHPGDLITVVDAVTFSPK_	FALSE	_LHPGDLITVVDAVTFSPK_	1.16268	1.13106	7.08379e-114	1.118e-78	2.83858e-112	1.7983e-77	9	9	21988.4	16671	123753	92434.4	1	1	103.553	103.52	9.15561e-08	4.42041e-06	FALSE	FALSE	24951.1	16187.6	NaN	NaN	24951.1	16187.6
9.57371e-61	7.3729e-64	1.16268	A2RRP1	A2RRP1	ECISQSPTCYK	Stripped Sequence	ECISQSPTCYK	TRUE	_EC[Carbamidomethyl (C)]ISQSPTC[Carbamidomethyl (C)]YK_	FALSE	_EC[+57]ISQSPTC[+57]YK_	1.16268	1.13106	7.08379e-114	1.118e-78	2.83858e-112	1.7983e-77	9	9	21988.4	16671	123753	92434.4	1	1	28.2332	28.485	3.05953e-14	1.30133e-05	FALSE	FALSE	13888	12093.4	NaN	NaN	13888	12093.4
9.57371e-61	7.3729e-64	1.16268	A2RRP1	A2RRP1	LFWTGDPHLIK	Stripped Sequence	LFWTGDPHLIK	TRUE	_LFWTGDPHLIK_	FALSE	_LFWTGDPHLIK_	1.16268	1.13106	7.08379e-114	1.118e-78	2.83858e-112	1.7983e-77	9	9	21988.4	16671	123753	92434.4	1	1	74.2752	74.15	7.40081e-06	1.49881e-05	FALSE	FALSE	11784.5	7350.22	NaN	NaN	11784.5	7350.22
9.57371e-61	7.3729e-64	1.16268	A2RRP1	A2RRP1	SWDVCSQLGQSEGYQDLATR	Stripped Sequence	SWDVCSQLGQSEGYQDLATR	TRUE	_SWDVC[Carbamidomethyl (C)]SQLGQSEGYQDLATR_	FALSE	_SWDVC[+57]SQLGQSEGYQDLATR_	1.16268	1.13106	7.08379e-114	1.118e-78	2.83858e-112	1.7983e-77	9	9	21988.4	16671	123753	92434.4	1	1	72.0553	72.157	5.58154e-10	1.10266e-05	FALSE	FALSE	9910.73	7510.12	NaN	NaN	9910.73	7510.12
0.00604922	2.04132e-06	1.01769	A2RU67	A2RU67	DITCLELMPGSLAETICLVTGTHK	Stripped Sequence	DITCLELMPGSLAETICLVTGTHK	TRUE	_DITC[Carbamidomethyl (C)]LELMPGSLAETIC[Carbamidomethyl (C)]LVTGTHK_	FALSE	_DITC[+57]LELMPGSLAETIC[+57]LVTGTHK_	1.01769	0.820414	1.6617e-18	0.00274579	1.65072e-16	0.0808086	1	1	4641.83	4172.46	128207	17153	1	1	113.859	113.909	1.67452e-14	0.000144495	FALSE	FALSE	4641.83	4172.46	NaN	NaN	4641.83	4172.46
5.55202e-32	2.5468e-35	1.12787	A3KMH1	A3KMH1	NVLPVLNNLLENR	Stripped Sequence	NVLPVLNNLLENR	TRUE	_NVLPVLNNLLENR_	FALSE	_NVLPVLNNLLENR_	1.10198	1.09913	1.19871e-64	8.75297e-58	9.853e-63	1.86088e-56	19	18	33029.7	18908	114877	67138.5	2	2	100.666	100.63	1.0235e-39	1.14793e-15	FALSE	FALSE	56327.6	34753.1	NaN	NaN	56327.6	34753.1
5.55202e-32	2.5468e-35	1.12787	A3KMH1	A3KMH1	NVLPVLNNLLENR	Stripped Sequence	NVLPVLNNLLENR	TRUE	_NVLPVLNNLLENR_	FALSE	_NVLPVLNNLLENR_	1.10198	1.09913	1.19871e-64	8.75297e-58	9.853e-63	1.86088e-56	19	18	33029.7	18908	114877	67138.5	2	2	100.675	100.591	6.83965e-28	1.26947e-10	FALSE	FALSE	56369.2	31523.6	NaN	NaN	56369.2	31523.6
5.55202e-32	2.5468e-35	1.12787	A3KMH1	A3KMH1	LVAAFGELR	Stripped Sequence	LVAAFGELR	TRUE	_LVAAFGELR_	FALSE	_LVAAFGELR_	1.10198	1.09913	1.19871e-64	8.75297e-58	9.853e-63	1.86088e-56	19	18	33029.7	18908	114877	67138.5	1	1	66.0212	65.7837	7.57612e-32	2.61478e-26	FALSE	FALSE	95684.2	63371.5	NaN	NaN	95684.2	63371.5
5.55202e-32	2.5468e-35	1.12787	A3KMH1	A3KMH1	LLSQPCASDR	Stripped Sequence	LLSQPCASDR	TRUE	_LLSQPC[Carbamidomethyl (C)]ASDR_	FALSE	_LLSQPC[+57]ASDR_	1.10198	1.09913	1.19871e-64	8.75297e-58	9.853e-63	1.86088e-56	19	18	33029.7	18908	114877	67138.5	1	1	27.2558	27.458	6.21221e-20	1.9465e-09	FALSE	FALSE	64281.2	43378.9	NaN	NaN	64281.2	43378.9
5.55202e-32	2.5468e-35	1.12787	A3KMH1	A3KMH1	VPNVPQEALDK	Stripped Sequence	VPNVPQEALDK	TRUE	_VPNVPQEALDK_	FALSE	_VPNVPQEALDK_	1.10198	1.09913	1.19871e-64	8.75297e-58	9.853e-63	1.86088e-56	19	18	33029.7	18908	114877	67138.5	1	1	45.2393	45.1782	8.99068e-22	4.39646e-23	FALSE	FALSE	65021.1	48108.5	NaN	NaN	65021.1	48108.5
5.55202e-32	2.5468e-35	1.12787	A3KMH1	A3KMH1	FPTEGLSSVVR	Stripped Sequence	FPTEGLSSVVR	TRUE	_FPTEGLSSVVR_	FALSE	_FPTEGLSSVVR_	1.10198	1.09913	1.19871e-64	8.75297e-58	9.853e-63	1.86088e-56	19	18	33029.7	18908	114877	67138.5	1	1	64.6343	64.6323	2.37086e-11	1.04567e-14	FALSE	FALSE	73896.5	56168.8	NaN	NaN	73896.5	56168.8
5.55202e-32	2.5468e-35	1.12787	A3KMH1	A3KMH1	VIALGLPVPR	Stripped Sequence	VIALGLPVPR	TRUE	_VIALGLPVPR_	FALSE	_VIALGLPVPR_	1.10198	1.09913	1.19871e-64	8.75297e-58	9.853e-63	1.86088e-56	19	18	33029.7	18908	114877	67138.5	1	1	84.9174	84.8655	1.82234e-34	2.14873e-11	FALSE	FALSE	61842	28025.1	NaN	NaN	61842	28025.1
5.55202e-32	2.5468e-35	1.12787	A3KMH1	A3KMH1	SSPLVNAALEGK	Stripped Sequence	SSPLVNAALEGK	TRUE	_SSPLVNAALEGK_	FALSE	_SSPLVNAALEGK_	1.10198	1.09913	1.19871e-64	8.75297e-58	9.853e-63	1.86088e-56	19	18	33029.7	18908	114877	67138.5	1	1	54.2343	53.9723	1.56572e-19	8.77362e-05	FALSE	FALSE	36946.4	23679.4	NaN	NaN	36946.4	23679.4
5.55202e-32	2.5468e-35	1.12787	A3KMH1	A3KMH1	VNAGTLAVLQR	Stripped Sequence	VNAGTLAVLQR	TRUE	_VNAGTLAVLQR_	FALSE	_VNAGTLAVLQR_	1.10198	1.09913	1.19871e-64	8.75297e-58	9.853e-63	1.86088e-56	19	18	33029.7	18908	114877	67138.5	1	1	57.9924	57.7121	5.64775e-22	8.99637e-06	FALSE	FALSE	32281	17074.3	NaN	NaN	32281	17074.3
5.55202e-32	2.5468e-35	1.12787	A3KMH1	A3KMH1	DGLIVYEDSPLVK	Stripped Sequence	DGLIVYEDSPLVK	TRUE	_DGLIVYEDSPLVK_	FALSE	_DGLIVYEDSPLVK_	1.10198	1.09913	1.19871e-64	8.75297e-58	9.853e-63	1.86088e-56	19	18	33029.7	18908	114877	67138.5	1	1	82.4898	82.4771	2.75747e-38	4.437e-08	FALSE	FALSE	44802.9	19102.6	NaN	NaN	44802.9	19102.6
5.55202e-32	2.5468e-35	1.12787	A3KMH1	A3KMH1	NPELVPQNYISDSLAQSVVQHLR	Stripped Sequence	NPELVPQNYISDSLAQSVVQHLR	TRUE	_NPELVPQNYISDSLAQSVVQHLR_	FALSE	_NPELVPQNYISDSLAQSVVQHLR_	1.10198	1.09913	1.19871e-64	8.75297e-58	9.853e-63	1.86088e-56	19	18	33029.7	18908	114877	67138.5	1	1	101.072	101.051	7.33678e-27	4.22082e-06	FALSE	FALSE	32753.5	17178.4	NaN	NaN	32753.5	17178.4
5.55202e-32	2.5468e-35	1.12787	A3KMH1	A3KMH1	SIFPIHPSFR	Stripped Sequence	SIFPIHPSFR	TRUE	_SIFPIHPSFR_	FALSE	_SIFPIHPSFR_	1.10198	1.09913	1.19871e-64	8.75297e-58	9.853e-63	1.86088e-56	19	18	33029.7	18908	114877	67138.5	1	1	69.1868	69.1689	4.83612e-15	0.000115544	FALSE	FALSE	25688.2	9119.47	NaN	NaN	25688.2	9119.47
5.55202e-32	2.5468e-35	1.12787	A3KMH1	A3KMH1	QYGPNVPEPILQK	Stripped Sequence	QYGPNVPEPILQK	TRUE	_QYGPNVPEPILQK_	FALSE	_QYGPNVPEPILQK_	1.10198	1.09913	1.19871e-64	8.75297e-58	9.853e-63	1.86088e-56	19	18	33029.7	18908	114877	67138.5	1	1	62.5594	62.3749	5.98507e-39	1.5853e-09	FALSE	FALSE	35384.4	17899.1	NaN	NaN	35384.4	17899.1
5.55202e-32	2.5468e-35	1.12787	A3KMH1	A3KMH1	DTTVQTLTLQPSVK	Stripped Sequence	DTTVQTLTLQPSVK	TRUE	_DTTVQTLTLQPSVK_	FALSE	_DTTVQTLTLQPSVK_	1.10198	1.09913	1.19871e-64	8.75297e-58	9.853e-63	1.86088e-56	19	18	33029.7	18908	114877	67138.5	1	1	64.2238	64.0664	5.53335e-18	1.38414e-12	FALSE	FALSE	23003.5	15507.1	NaN	NaN	23003.5	15507.1
5.55202e-32	2.5468e-35	1.12787	A3KMH1	A3KMH1	LSQYPNENLHSAVTK	Stripped Sequence	LSQYPNENLHSAVTK	TRUE	_LSQYPNENLHSAVTK_	FALSE	_LSQYPNENLHSAVTK_	1.10198	1.09913	1.19871e-64	8.75297e-58	9.853e-63	1.86088e-56	19	18	33029.7	18908	114877	67138.5	2	1	35.1438	35.0988	1.19915e-26	2.92773e-05	FALSE	FALSE	7748.96	3703.47	NaN	NaN	7748.96	3703.47
5.55202e-32	2.5468e-35	1.12787	A3KMH1	A3KMH1	LSQYPNENLHSAVTK	Stripped Sequence	LSQYPNENLHSAVTK	TRUE	_LSQYPNENLHSAVTK_	FALSE	_LSQYPNENLHSAVTK_	1.10198	1.09913	1.19871e-64	8.75297e-58	9.853e-63	1.86088e-56	19	18	33029.7	18908	114877	67138.5	2	1	35.1471	Filtered	2.86531e-07	Filtered	FALSE	Filtered	12348.7	Filtered	NaN	Filtered	12348.7	Filtered
5.55202e-32	2.5468e-35	1.12787	A3KMH1	A3KMH1	IGAVSAPIYNAHEK	Stripped Sequence	IGAVSAPIYNAHEK	TRUE	_IGAVSAPIYNAHEK_	FALSE	_IGAVSAPIYNAHEK_	1.10198	1.09913	1.19871e-64	8.75297e-58	9.853e-63	1.86088e-56	19	18	33029.7	18908	114877	67138.5	1	1	41.1078	41.054	1.45235e-13	2.06451e-05	FALSE	FALSE	16032.5	9707.88	NaN	NaN	16032.5	9707.88
5.55202e-32	2.5468e-35	1.12787	A3KMH1	A3KMH1	DLLGQDVFLIGPPGPLR	Stripped Sequence	DLLGQDVFLIGPPGPLR	TRUE	_DLLGQDVFLIGPPGPLR_	FALSE	_DLLGQDVFLIGPPGPLR_	1.10198	1.09913	1.19871e-64	8.75297e-58	9.853e-63	1.86088e-56	19	18	33029.7	18908	114877	67138.5	1	1	110.92	110.977	1.07962e-06	2.22619e-07	FALSE	FALSE	17337.3	8032.12	NaN	NaN	17337.3	8032.12
5.55202e-32	2.5468e-35	1.12787	A3KMH1	A3KMH1	DFLLGEHLLLVGNQGVGK	Stripped Sequence	DFLLGEHLLLVGNQGVGK	TRUE	_DFLLGEHLLLVGNQGVGK_	FALSE	_DFLLGEHLLLVGNQGVGK_	1.10198	1.09913	1.19871e-64	8.75297e-58	9.853e-63	1.86088e-56	19	18	33029.7	18908	114877	67138.5	1	1	98.8042	98.8061	7.09671e-20	5.44667e-06	FALSE	FALSE	14434.4	6017.02	NaN	NaN	14434.4	6017.02
3.73474e-41	1.93962e-44	1.14038	A3KN83	A3KN83	LGIWGEGTPFR	Stripped Sequence	LGIWGEGTPFR	FALSE	_LGIWGEGTPFR_	FALSE	_LGIWGEGTPFR_	1.12058	1.11821	3.5702e-78	6.70273e-70	2.61517e-76	1.24637e-68	7	7	23915.5	19551.1	93796.8	92935.2	1	1	83.853	83.6804	1.16934e-47	2.28075e-27	FALSE	FALSE	43979	38681.8	NaN	NaN	43979	38681.8
3.73474e-41	1.93962e-44	1.14038	A3KN83	A3KN83	QGLIGVGLINVEDR	Stripped Sequence	QGLIGVGLINVEDR	TRUE	_QGLIGVGLINVEDR_	FALSE	_QGLIGVGLINVEDR_	1.12058	1.11821	3.5702e-78	6.70273e-70	2.61517e-76	1.24637e-68	7	7	23915.5	19551.1	93796.8	92935.2	1	1	88.0022	87.9152	4.30715e-25	3.12255e-12	FALSE	FALSE	39717	33006.4	NaN	NaN	39717	33006.4
3.73474e-41	1.93962e-44	1.14038	A3KN83	A3KN83	VVYASATGASEPR	Stripped Sequence	VVYASATGASEPR	FALSE	_VVYASATGASEPR_	FALSE	_VVYASATGASEPR_	1.12058	1.11821	3.5702e-78	6.70273e-70	2.61517e-76	1.24637e-68	7	7	23915.5	19551.1	93796.8	92935.2	1	1	29.1226	29.243	8.50857e-34	7.70457e-31	FALSE	FALSE	29326.3	31906.3	NaN	NaN	29326.3	31906.3
3.73474e-41	1.93962e-44	1.14038	A3KN83	A3KN83	AGFLIGDGAGVGK	Stripped Sequence	AGFLIGDGAGVGK	FALSE	_AGFLIGDGAGVGK_	FALSE	_AGFLIGDGAGVGK_	1.12058	1.11821	3.5702e-78	6.70273e-70	2.61517e-76	1.24637e-68	7	7	23915.5	19551.1	93796.8	92935.2	1	1	64.7504	64.6529	9.66732e-12	2.48032e-14	FALSE	FALSE	30393.3	32034	NaN	NaN	30393.3	32034
3.73474e-41	1.93962e-44	1.14038	A3KN83	A3KN83	VHMTLELPWSADR	Stripped Sequence	VHMTLELPWSADR	FALSE	_VHMTLELPWSADR_	FALSE	_VHMTLELPWSADR_	1.12058	1.11821	3.5702e-78	6.70273e-70	2.61517e-76	1.24637e-68	7	7	23915.5	19551.1	93796.8	92935.2	1	1	81.7296	81.6968	2.82465e-06	1.6349e-12	FALSE	FALSE	23043.4	8178.06	NaN	NaN	23043.4	8178.06
3.73474e-41	1.93962e-44	1.14038	A3KN83	A3KN83	VVSNDDGSISYESR	Stripped Sequence	VVSNDDGSISYESR	TRUE	_VVSNDDGSISYESR_	FALSE	_VVSNDDGSISYESR_	1.12058	1.11821	3.5702e-78	6.70273e-70	2.61517e-76	1.24637e-68	7	7	23915.5	19551.1	93796.8	92935.2	1	1	30.6171	30.6871	3.62782e-12	2.9514e-23	FALSE	FALSE	11374.9	11510.9	NaN	NaN	11374.9	11510.9
3.73474e-41	1.93962e-44	1.14038	A3KN83	A3KN83	ASLGLVCEIGLR	Stripped Sequence	ASLGLVCEIGLR	TRUE	_ASLGLVC[Carbamidomethyl (C)]EIGLR_	FALSE	_ASLGLVC[+57]EIGLR_	1.12058	1.11821	3.5702e-78	6.70273e-70	2.61517e-76	1.24637e-68	7	7	23915.5	19551.1	93796.8	92935.2	1	1	82.795	82.7424	1.4686e-14	2.53213e-08	FALSE	FALSE	8323.3	5058.06	NaN	NaN	8323.3	5058.06
3.75892e-25	1.59716e-28	1.11715	A4D1E9	A4D1E9	LLTNFLPLK	Stripped Sequence	LLTNFLPLK	TRUE	_LLTNFLPLK_	FALSE	_LLTNFLPLK_	1.11715	1.1094	1.43668e-75	3.4319e-64	1.08033e-73	6.83635e-63	6	6	19834.7	10406.7	159620	73047.2	1	1	93.3568	93.2558	8.24544e-45	1.0815e-28	FALSE	FALSE	51041.2	41770.1	NaN	NaN	51041.2	41770.1
3.75892e-25	1.59716e-28	1.11715	A4D1E9	A4D1E9	TVEFQHIIPISAVTGEGIEELK	Stripped Sequence	TVEFQHIIPISAVTGEGIEELK	TRUE	_TVEFQHIIPISAVTGEGIEELK_	FALSE	_TVEFQHIIPISAVTGEGIEELK_	1.11715	1.1094	1.43668e-75	3.4319e-64	1.08033e-73	6.83635e-63	6	6	19834.7	10406.7	159620	73047.2	1	1	97.2049	97.2183	5.85515e-24	1.71024e-06	FALSE	FALSE	31851	15566	NaN	NaN	31851	15566
3.75892e-25	1.59716e-28	1.11715	A4D1E9	A4D1E9	LIADVGLVGFPNAGK	Stripped Sequence	LIADVGLVGFPNAGK	TRUE	_LIADVGLVGFPNAGK_	FALSE	_LIADVGLVGFPNAGK_	1.11715	1.1094	1.43668e-75	3.4319e-64	1.08033e-73	6.83635e-63	6	6	19834.7	10406.7	159620	73047.2	2	2	88.5019	88.4313	1.35196e-11	1.0997e-07	FALSE	FALSE	13097.2	6437.08	NaN	NaN	13097.2	6437.08
3.75892e-25	1.59716e-28	1.11715	A4D1E9	A4D1E9	LIADVGLVGFPNAGK	Stripped Sequence	LIADVGLVGFPNAGK	TRUE	_LIADVGLVGFPNAGK_	FALSE	_LIADVGLVGFPNAGK_	1.11715	1.1094	1.43668e-75	3.4319e-64	1.08033e-73	6.83635e-63	6	6	19834.7	10406.7	159620	73047.2	2	2	88.4211	88.3824	4.4128e-05	3.81522e-08	FALSE	FALSE	10105.3	3735.31	NaN	NaN	10105.3	3735.31
3.75892e-25	1.59716e-28	1.11715	A4D1E9	A4D1E9	PAIADYAFTTLKPELGK	Stripped Sequence	PAIADYAFTTLKPELGK	TRUE	_PAIADYAFTTLKPELGK_	FALSE	_PAIADYAFTTLKPELGK_	1.11715	1.1094	1.43668e-75	3.4319e-64	1.08033e-73	6.83635e-63	6	6	19834.7	10406.7	159620	73047.2	1	1	82.2285	82.2559	1.80222e-41	2.60642e-07	FALSE	FALSE	12509.6	8334.47	NaN	NaN	12509.6	8334.47
3.75892e-25	1.59716e-28	1.11715	A4D1E9	A4D1E9	DFLHLFEK	Stripped Sequence	DFLHLFEK	TRUE	_DFLHLFEK_	FALSE	_DFLHLFEK_	1.11715	1.1094	1.43668e-75	3.4319e-64	1.08033e-73	6.83635e-63	6	6	19834.7	10406.7	159620	73047.2	1	1	87.0792	86.9981	3.98111e-46	0.000104502	FALSE	FALSE	23678.4	9213.35	NaN	NaN	23678.4	9213.35
1.23775e-12	4.65408e-16	1.09138	A4D1P6	A4D1P6	LLLWDTK	Stripped Sequence	LLLWDTK	TRUE	_LLLWDTK_	FALSE	_LLLWDTK_	0.97987	1.09138	3.55596e-08	5.66059e-53	3.64232e-06	1.25807e-51	5	5	10369.8	14773.6	72314.2	85130.9	1	1	75.0525	74.8612	6.43725e-09	1.35463e-24	FALSE	FALSE	14000.6	19868.4	NaN	NaN	14000.6	19868.4
1.23775e-12	4.65408e-16	1.09138	A4D1P6	A4D1P6	TNQVQEENEVLR	Stripped Sequence	TNQVQEENEVLR	TRUE	_TNQVQEENEVLR_	FALSE	_TNQVQEENEVLR_	0.97987	1.09138	3.55596e-08	5.66059e-53	3.64232e-06	1.25807e-51	5	5	10369.8	14773.6	72314.2	85130.9	1	1	35.1822	35.1473	9.02837e-08	5.45362e-22	FALSE	FALSE	9162.44	12237.8	NaN	NaN	9162.44	12237.8
1.23775e-12	4.65408e-16	1.09138	A4D1P6	A4D1P6	KPEASGPEAEPCPELHTEPVEPLTR	Stripped Sequence	KPEASGPEAEPCPELHTEPVEPLTR	TRUE	_KPEASGPEAEPC[Carbamidomethyl (C)]PELHTEPVEPLTR_	FALSE	_KPEASGPEAEPC[+57]PELHTEPVEPLTR_	0.97987	1.09138	3.55596e-08	5.66059e-53	3.64232e-06	1.25807e-51	5	5	10369.8	14773.6	72314.2	85130.9	1	1	51.4224	51.3378	1.49079e-06	2.24025e-13	FALSE	FALSE	8794.75	15628.6	NaN	NaN	8794.75	15628.6
1.23775e-12	4.65408e-16	1.09138	A4D1P6	A4D1P6	SLLSGLATGESGWSQHR	Stripped Sequence	SLLSGLATGESGWSQHR	TRUE	_SLLSGLATGESGWSQHR_	FALSE	_SLLSGLATGESGWSQHR_	0.97987	1.09138	3.55596e-08	5.66059e-53	3.64232e-06	1.25807e-51	5	5	10369.8	14773.6	72314.2	85130.9	1	1	69.2277	69.1622	0.000164377	2.77519e-17	FALSE	FALSE	7607.2	16855	NaN	NaN	7607.2	16855
1.23775e-12	4.65408e-16	1.09138	A4D1P6	A4D1P6	LSPAQGPPQPQSSAK	Stripped Sequence	LSPAQGPPQPQSSAK	TRUE	_LSPAQGPPQPQSSAK_	FALSE	_LSPAQGPPQPQSSAK_	0.97987	1.09138	3.55596e-08	5.66059e-53	3.64232e-06	1.25807e-51	5	5	10369.8	14773.6	72314.2	85130.9	1	1	27.6071	27.8392	8.15493e-05	1.54853e-14	FALSE	FALSE	8735.69	11733.1	NaN	NaN	8735.69	11733.1
1.40764e-34	6.66025e-38	1.1316	A5D8V6	A5D8V6	NLEFQGPLEISR	Stripped Sequence	NLEFQGPLEISR	TRUE	_NLEFQGPLEISR_	FALSE	_NLEFQGPLEISR_	1.1316	1.08797	7.72342e-87	7.42055e-51	5.13883e-85	1.67408e-49	4	4	9355.26	10779.3	50948	58353.8	1	1	77.171	77.0478	1.9682e-05	3.50177e-05	FALSE	FALSE	37873.7	36344.6	NaN	NaN	37873.7	36344.6
1.40764e-34	6.66025e-38	1.1316	A5D8V6	A5D8V6	IEEESEAMAEK	Stripped Sequence	IEEESEAMAEK	TRUE	_IEEESEAMAEK_	FALSE	_IEEESEAMAEK_	1.1316	1.08797	7.72342e-87	7.42055e-51	5.13883e-85	1.67408e-49	4	4	9355.26	10779.3	50948	58353.8	1	1	24.5503	24.6672	1.95144e-11	8.56451e-06	FALSE	FALSE	8317.07	12888	NaN	NaN	8317.07	12888
1.40764e-34	6.66025e-38	1.1316	A5D8V6	A5D8V6	FLEGEVPLETFLENFSSMR	Stripped Sequence	FLEGEVPLETFLENFSSMR	TRUE	_FLEGEVPLETFLENFSSMR_	FALSE	_FLEGEVPLETFLENFSSMR_	1.1316	1.08797	7.72342e-87	7.42055e-51	5.13883e-85	1.67408e-49	4	4	9355.26	10779.3	50948	58353.8	1	1	117.925	117.968	9.38899e-53	7.26074e-24	FALSE	FALSE	6651.11	7889.18	NaN	NaN	6651.11	7889.18
1.40764e-34	6.66025e-38	1.1316	A5D8V6	A5D8V6	FSSALQPGTLLDLLQVEGMK	Stripped Sequence	FSSALQPGTLLDLLQVEGMK	TRUE	_FSSALQPGTLLDLLQVEGMK_	FALSE	_FSSALQPGTLLDLLQVEGMK_	1.1316	1.08797	7.72342e-87	7.42055e-51	5.13883e-85	1.67408e-49	4	4	9355.26	10779.3	50948	58353.8	1	1	113.229	113.26	5.73641e-11	1.09456e-05	FALSE	FALSE	4195.6	4900.86	NaN	NaN	4195.6	4900.86
1.19593e-65	1.06732e-68	1.16762	A5YKK6	A5YKK6	SPVTFLSDLR	Stripped Sequence	SPVTFLSDLR	TRUE	_SPVTFLSDLR_	FALSE	_SPVTFLSDLR_	1.16762	1.16644	1.68058e-118	1.58229e-105	5.66896e-117	9.67573e-105	64	64	41073.1	54870.1	200371	275067	1	1	82.4815	82.409	2.34645e-70	3.30009e-42	FALSE	FALSE	194647	231563	NaN	NaN	194647	231563
1.19593e-65	1.06732e-68	1.16762	A5YKK6	A5YKK6	AVQELVHPVVDR	Stripped Sequence	AVQELVHPVVDR	TRUE	_AVQELVHPVVDR_	FALSE	_AVQELVHPVVDR_	1.16762	1.16644	1.68058e-118	1.58229e-105	5.66896e-117	9.67573e-105	64	64	41073.1	54870.1	200371	275067	2	2	45.8854	45.7234	1.96937e-06	9.51506e-06	FALSE	FALSE	109764	146223	NaN	NaN	109764	146223
1.19593e-65	1.06732e-68	1.16762	A5YKK6	A5YKK6	AVQELVHPVVDR	Stripped Sequence	AVQELVHPVVDR	TRUE	_AVQELVHPVVDR_	FALSE	_AVQELVHPVVDR_	1.16762	1.16644	1.68058e-118	1.58229e-105	5.66896e-117	9.67573e-105	64	64	41073.1	54870.1	200371	275067	2	2	45.86	45.7477	5.65629e-33	6.21089e-31	FALSE	FALSE	52896.3	70605.8	NaN	NaN	52896.3	70605.8
1.19593e-65	1.06732e-68	1.16762	A5YKK6	A5YKK6	IVEPPENIQEK	Stripped Sequence	IVEPPENIQEK	TRUE	_IVEPPENIQEK_	FALSE	_IVEPPENIQEK_	1.16762	1.16644	1.68058e-118	1.58229e-105	5.66896e-117	9.67573e-105	64	64	41073.1	54870.1	200371	275067	1	1	40.232	40.16	5.9548e-57	4.05084e-36	FALSE	FALSE	151177	203740	NaN	NaN	151177	203740
1.19593e-65	1.06732e-68	1.16762	A5YKK6	A5YKK6	SLLEVVVLSR	Stripped Sequence	SLLEVVVLSR	TRUE	_SLLEVVVLSR_	FALSE	_SLLEVVVLSR_	1.16762	1.16644	1.68058e-118	1.58229e-105	5.66896e-117	9.67573e-105	64	64	41073.1	54870.1	200371	275067	1	1	90.3045	90.1935	1.15242e-52	5.2858e-32	FALSE	FALSE	159684	191616	NaN	NaN	159684	191616
1.19593e-65	1.06732e-68	1.16762	A5YKK6	A5YKK6	SLDLIESLLR	Stripped Sequence	SLDLIESLLR	TRUE	_SLDLIESLLR_	FALSE	_SLDLIESLLR_	1.16762	1.16644	1.68058e-118	1.58229e-105	5.66896e-117	9.67573e-105	64	64	41073.1	54870.1	200371	275067	1	1	106.894	106.887	2.22255e-33	6.16406e-44	FALSE	FALSE	160361	216876	NaN	NaN	160361	216876
1.19593e-65	1.06732e-68	1.16762	A5YKK6	A5YKK6	NLILSAFPR	Stripped Sequence	NLILSAFPR	TRUE	_NLILSAFPR_	FALSE	_NLILSAFPR_	1.16762	1.16644	1.68058e-118	1.58229e-105	5.66896e-117	9.67573e-105	64	64	41073.1	54870.1	200371	275067	1	1	80.1854	80.0131	4.47655e-34	5.41783e-36	FALSE	FALSE	117132	148897	NaN	NaN	117132	148897
1.19593e-65	1.06732e-68	1.16762	A5YKK6	A5YKK6	LAEVGQYEQVK	Stripped Sequence	LAEVGQYEQVK	TRUE	_LAEVGQYEQVK_	FALSE	_LAEVGQYEQVK_	1.16762	1.16644	1.68058e-118	1.58229e-105	5.66896e-117	9.67573e-105	64	64	41073.1	54870.1	200371	275067	1	1	40.2408	40.1289	8.82891e-60	1.91743e-36	FALSE	FALSE	125432	179288	NaN	NaN	125432	179288
1.19593e-65	1.06732e-68	1.16762	A5YKK6	A5YKK6	IAMTTCEQIVR	Stripped Sequence	IAMTTCEQIVR	TRUE	_IAMTTC[Carbamidomethyl (C)]EQIVR_	FALSE	_IAMTTC[+57]EQIVR_	1.16762	1.16644	1.68058e-118	1.58229e-105	5.66896e-117	9.67573e-105	64	64	41073.1	54870.1	200371	275067	1	1	49.4557	49.3359	6.47155e-50	9.37125e-32	FALSE	FALSE	162977	196894	NaN	NaN	162977	196894
1.19593e-65	1.06732e-68	1.16762	A5YKK6	A5YKK6	DAIAALGLLQK	Stripped Sequence	DAIAALGLLQK	TRUE	_DAIAALGLLQK_	FALSE	_DAIAALGLLQK_	1.16762	1.16644	1.68058e-118	1.58229e-105	5.66896e-117	9.67573e-105	64	64	41073.1	54870.1	200371	275067	1	1	87.8301	87.739	2.92278e-71	1.59746e-34	FALSE	FALSE	159409	170355	NaN	NaN	159409	170355
1.19593e-65	1.06732e-68	1.16762	A5YKK6	A5YKK6	NLFEEYR	Stripped Sequence	NLFEEYR	TRUE	_NLFEEYR_	FALSE	_NLFEEYR_	1.16762	1.16644	1.68058e-118	1.58229e-105	5.66896e-117	9.67573e-105	64	64	41073.1	54870.1	200371	275067	1	1	52.8056	52.5296	1.18314e-37	2.63239e-37	FALSE	FALSE	62498.9	120003	NaN	NaN	62498.9	120003
1.19593e-65	1.06732e-68	1.16762	A5YKK6	A5YKK6	LATEFELR	Stripped Sequence	LATEFELR	TRUE	_LATEFELR_	FALSE	_LATEFELR_	1.16762	1.16644	1.68058e-118	1.58229e-105	5.66896e-117	9.67573e-105	64	64	41073.1	54870.1	200371	275067	1	1	58.5016	58.1654	1.76878e-18	3.16392e-40	FALSE	FALSE	84040.7	116546	NaN	NaN	84040.7	116546
1.19593e-65	1.06732e-68	1.16762	A5YKK6	A5YKK6	EWVNLYHSAAAGR	Stripped Sequence	EWVNLYHSAAAGR	TRUE	_EWVNLYHSAAAGR_	FALSE	_EWVNLYHSAAAGR_	1.16762	1.16644	1.68058e-118	1.58229e-105	5.66896e-117	9.67573e-105	64	64	41073.1	54870.1	200371	275067	2	2	51.8491	51.6651	7.42188e-51	2.50967e-10	FALSE	FALSE	62341.3	80027.7	NaN	NaN	62341.3	80027.7
1.19593e-65	1.06732e-68	1.16762	A5YKK6	A5YKK6	EWVNLYHSAAAGR	Stripped Sequence	EWVNLYHSAAAGR	TRUE	_EWVNLYHSAAAGR_	FALSE	_EWVNLYHSAAAGR_	1.16762	1.16644	1.68058e-118	1.58229e-105	5.66896e-117	9.67573e-105	64	64	41073.1	54870.1	200371	275067	2	2	51.8361	51.6521	2.24593e-06	1.03266e-20	FALSE	FALSE	14299	25021.6	NaN	NaN	14299	25021.6
1.19593e-65	1.06732e-68	1.16762	A5YKK6	A5YKK6	ILPDSGGVAK	Stripped Sequence	ILPDSGGVAK	TRUE	_ILPDSGGVAK_	FALSE	_ILPDSGGVAK_	1.16762	1.16644	1.68058e-118	1.58229e-105	5.66896e-117	9.67573e-105	64	64	41073.1	54870.1	200371	275067	1	1	31.8584	31.9573	3.62312e-06	1.01551e-15	FALSE	FALSE	80563.9	118514	NaN	NaN	80563.9	118514
1.19593e-65	1.06732e-68	1.16762	A5YKK6	A5YKK6	SNYEAMIDR	Stripped Sequence	SNYEAMIDR	TRUE	_SNYEAMIDR_	FALSE	_SNYEAMIDR_	1.16762	1.16644	1.68058e-118	1.58229e-105	5.66896e-117	9.67573e-105	64	64	41073.1	54870.1	200371	275067	1	1	41.81	41.7071	9.65113e-10	1.20478e-05	FALSE	FALSE	72817	104555	NaN	NaN	72817	104555
1.19593e-65	1.06732e-68	1.16762	A5YKK6	A5YKK6	ASQQEIQHIVNR	Stripped Sequence	ASQQEIQHIVNR	TRUE	_ASQQEIQHIVNR_	FALSE	_ASQQEIQHIVNR_	1.16762	1.16644	1.68058e-118	1.58229e-105	5.66896e-117	9.67573e-105	64	64	41073.1	54870.1	200371	275067	2	2	32.0273	32.0759	7.80704e-11	6.85501e-21	FALSE	FALSE	42899.1	77266.9	NaN	NaN	42899.1	77266.9
1.19593e-65	1.06732e-68	1.16762	A5YKK6	A5YKK6	ASQQEIQHIVNR	Stripped Sequence	ASQQEIQHIVNR	TRUE	_ASQQEIQHIVNR_	FALSE	_ASQQEIQHIVNR_	1.16762	1.16644	1.68058e-118	1.58229e-105	5.66896e-117	9.67573e-105	64	64	41073.1	54870.1	200371	275067	2	2	32.0242	32.1028	6.66269e-50	6.2915e-30	FALSE	FALSE	25099.7	37897	NaN	NaN	25099.7	37897
1.19593e-65	1.06732e-68	1.16762	A5YKK6	A5YKK6	EIDDEANSYFQR	Stripped Sequence	EIDDEANSYFQR	TRUE	_EIDDEANSYFQR_	FALSE	_EIDDEANSYFQR_	1.16762	1.16644	1.68058e-118	1.58229e-105	5.66896e-117	9.67573e-105	64	64	41073.1	54870.1	200371	275067	1	1	49.8932	49.7626	6.38153e-37	3.44767e-39	FALSE	FALSE	83622.5	126071	NaN	NaN	83622.5	126071
1.19593e-65	1.06732e-68	1.16762	A5YKK6	A5YKK6	IYNHPPHPTMSVDEVLEMLQR	Stripped Sequence	IYNHPPHPTMSVDEVLEMLQR	TRUE	_IYNHPPHPTMSVDEVLEMLQR_	FALSE	_IYNHPPHPTMSVDEVLEMLQR_	1.16762	1.16644	1.68058e-118	1.58229e-105	5.66896e-117	9.67573e-105	64	64	41073.1	54870.1	200371	275067	2	2	94.1174	94.0137	2.58681e-19	2.2872e-21	FALSE	FALSE	64499.8	70269	NaN	NaN	64499.8	70269
1.19593e-65	1.06732e-68	1.16762	A5YKK6	A5YKK6	IYNHPPHPTMSVDEVLEMLQR	Stripped Sequence	IYNHPPHPTMSVDEVLEMLQR	TRUE	_IYNHPPHPTMSVDEVLEMLQR_	FALSE	_IYNHPPHPTMSVDEVLEMLQR_	1.16762	1.16644	1.68058e-118	1.58229e-105	5.66896e-117	9.67573e-105	64	64	41073.1	54870.1	200371	275067	2	2	94.1569	94.0332	1.17104e-13	6.51614e-22	FALSE	FALSE	17704.5	24838.5	NaN	NaN	17704.5	24838.5
1.19593e-65	1.06732e-68	1.16762	A5YKK6	A5YKK6	ILDVAQDLK	Stripped Sequence	ILDVAQDLK	TRUE	_ILDVAQDLK_	FALSE	_ILDVAQDLK_	1.16762	1.16644	1.68058e-118	1.58229e-105	5.66896e-117	9.67573e-105	64	64	41073.1	54870.1	200371	275067	1	1	60.5661	60.4035	2.99414e-07	5.68195e-06	FALSE	FALSE	64495.8	111297	NaN	NaN	64495.8	111297
1.19593e-65	1.06732e-68	1.16762	A5YKK6	A5YKK6	NLDEQLSAPK	Stripped Sequence	NLDEQLSAPK	TRUE	_NLDEQLSAPK_	FALSE	_NLDEQLSAPK_	1.16762	1.16644	1.68058e-118	1.58229e-105	5.66896e-117	9.67573e-105	64	64	41073.1	54870.1	200371	275067	2	2	38.3144	38.3054	2.41555e-49	6.98521e-39	FALSE	FALSE	82670.8	130420	NaN	NaN	82670.8	130420
1.19593e-65	1.06732e-68	1.16762	A5YKK6	A5YKK6	NLDEQLSAPK	Stripped Sequence	NLDEQLSAPK	TRUE	_NLDEQLSAPK_	FALSE	_NLDEQLSAPK_	1.16762	1.16644	1.68058e-118	1.58229e-105	5.66896e-117	9.67573e-105	64	64	41073.1	54870.1	200371	275067	2	2	38.3038	38.2949	6.15902e-12	9.53443e-12	FALSE	FALSE	2619.61	4193.93	NaN	NaN	2619.61	4193.93
1.19593e-65	1.06732e-68	1.16762	A5YKK6	A5YKK6	GNAPEGLPQLMEVVR	Stripped Sequence	GNAPEGLPQLMEVVR	TRUE	_GNAPEGLPQLMEVVR_	FALSE	_GNAPEGLPQLMEVVR_	1.16762	1.16644	1.68058e-118	1.58229e-105	5.66896e-117	9.67573e-105	64	64	41073.1	54870.1	200371	275067	1	1	90.551	90.42	5.43615e-06	1.61151e-22	FALSE	FALSE	78089.3	96661	NaN	NaN	78089.3	96661
1.19593e-65	1.06732e-68	1.16762	A5YKK6	A5YKK6	ELNPSLNFK	Stripped Sequence	ELNPSLNFK	TRUE	_ELNPSLNFK_	FALSE	_ELNPSLNFK_	1.16762	1.16644	1.68058e-118	1.58229e-105	5.66896e-117	9.67573e-105	64	64	41073.1	54870.1	200371	275067	1	1	57.4202	57.2457	5.8662e-13	2.01931e-19	FALSE	FALSE	76411.6	110601	NaN	NaN	76411.6	110601
1.19593e-65	1.06732e-68	1.16762	A5YKK6	A5YKK6	EVFNCMLR	Stripped Sequence	EVFNCMLR	TRUE	_EVFNC[Carbamidomethyl (C)]MLR_	FALSE	_EVFNC[+57]MLR_	1.16762	1.16644	1.68058e-118	1.58229e-105	5.66896e-117	9.67573e-105	64	64	41073.1	54870.1	200371	275067	1	1	57.7128	57.4602	9.48211e-20	1.2589e-14	FALSE	FALSE	63374.6	77352	NaN	NaN	63374.6	77352
1.19593e-65	1.06732e-68	1.16762	A5YKK6	A5YKK6	QLAVYEEFAR	Stripped Sequence	QLAVYEEFAR	TRUE	_QLAVYEEFAR_	FALSE	_QLAVYEEFAR_	1.16762	1.16644	1.68058e-118	1.58229e-105	5.66896e-117	9.67573e-105	64	64	41073.1	54870.1	200371	275067	1	1	66.5336	66.3263	6.29636e-22	1.42789e-05	FALSE	FALSE	67971.6	81473.2	NaN	NaN	67971.6	81473.2
1.19593e-65	1.06732e-68	1.16762	A5YKK6	A5YKK6	MYYFGIAALDR	Stripped Sequence	MYYFGIAALDR	TRUE	_MYYFGIAALDR_	FALSE	_MYYFGIAALDR_	1.16762	1.16644	1.68058e-118	1.58229e-105	5.66896e-117	9.67573e-105	64	64	41073.1	54870.1	200371	275067	1	1	90.8559	90.7347	4.57467e-53	7.45145e-19	FALSE	FALSE	85081.8	94203.5	NaN	NaN	85081.8	94203.5
1.19593e-65	1.06732e-68	1.16762	A5YKK6	A5YKK6	EPLLMSISTNLK	Stripped Sequence	EPLLMSISTNLK	TRUE	_EPLLMSISTNLK_	FALSE	_EPLLMSISTNLK_	1.16762	1.16644	1.68058e-118	1.58229e-105	5.66896e-117	9.67573e-105	64	64	41073.1	54870.1	200371	275067	1	1	86.8473	86.9256	8.75087e-26	1.39191e-32	FALSE	FALSE	82619.5	136287	NaN	NaN	82619.5	136287
1.19593e-65	1.06732e-68	1.16762	A5YKK6	A5YKK6	LPDPFTPNLK	Stripped Sequence	LPDPFTPNLK	TRUE	_LPDPFTPNLK_	FALSE	_LPDPFTPNLK_	1.16762	1.16644	1.68058e-118	1.58229e-105	5.66896e-117	9.67573e-105	64	64	41073.1	54870.1	200371	275067	1	1	74.1393	73.9796	2.33701e-21	6.96352e-24	FALSE	FALSE	73254.5	100627	NaN	NaN	73254.5	100627
1.19593e-65	1.06732e-68	1.16762	A5YKK6	A5YKK6	ILTNFTGVMPPQFK	Stripped Sequence	ILTNFTGVMPPQFK	TRUE	_ILTNFTGVMPPQFK_	FALSE	_ILTNFTGVMPPQFK_	1.16762	1.16644	1.68058e-118	1.58229e-105	5.66896e-117	9.67573e-105	64	64	41073.1	54870.1	200371	275067	1	1	91.0688	90.9278	9.83872e-24	4.53325e-07	FALSE	FALSE	75834.4	99845.1	NaN	NaN	75834.4	99845.1
1.19593e-65	1.06732e-68	1.16762	A5YKK6	A5YKK6	YCDPVVLTYQAER	Stripped Sequence	YCDPVVLTYQAER	TRUE	_YC[Carbamidomethyl (C)]DPVVLTYQAER_	FALSE	_YC[+57]DPVVLTYQAER_	1.16762	1.16644	1.68058e-118	1.58229e-105	5.66896e-117	9.67573e-105	64	64	41073.1	54870.1	200371	275067	1	1	63.929	63.7521	3.67113e-67	6.73926e-25	FALSE	FALSE	45530.6	61537.4	NaN	NaN	45530.6	61537.4
1.19593e-65	1.06732e-68	1.16762	A5YKK6	A5YKK6	GLHNVVYGIQR	Stripped Sequence	GLHNVVYGIQR	TRUE	_GLHNVVYGIQR_	FALSE	_GLHNVVYGIQR_	1.16762	1.16644	1.68058e-118	1.58229e-105	5.66896e-117	9.67573e-105	64	64	41073.1	54870.1	200371	275067	1	1	40.6686	40.536	1.37697e-32	4.88807e-20	FALSE	FALSE	52026.9	74359.9	NaN	NaN	52026.9	74359.9
1.19593e-65	1.06732e-68	1.16762	A5YKK6	A5YKK6	EVTYELDHPGFQIR	Stripped Sequence	EVTYELDHPGFQIR	TRUE	_EVTYELDHPGFQIR_	FALSE	_EVTYELDHPGFQIR_	1.16762	1.16644	1.68058e-118	1.58229e-105	5.66896e-117	9.67573e-105	64	64	41073.1	54870.1	200371	275067	1	1	64.3889	64.2017	4.1067e-07	2.9096e-06	FALSE	FALSE	28271.1	52673.9	NaN	NaN	28271.1	52673.9
1.19593e-65	1.06732e-68	1.16762	A5YKK6	A5YKK6	GQQELLYVVPFVAK	Stripped Sequence	GQQELLYVVPFVAK	TRUE	_GQQELLYVVPFVAK_	FALSE	_GQQELLYVVPFVAK_	1.16762	1.16644	1.68058e-118	1.58229e-105	5.66896e-117	9.67573e-105	64	64	41073.1	54870.1	200371	275067	2	2	99.9253	99.9264	4.48909e-30	1.2658e-41	FALSE	FALSE	42417.1	68657.4	NaN	NaN	42417.1	68657.4
1.19593e-65	1.06732e-68	1.16762	A5YKK6	A5YKK6	GQQELLYVVPFVAK	Stripped Sequence	GQQELLYVVPFVAK	TRUE	_GQQELLYVVPFVAK_	FALSE	_GQQELLYVVPFVAK_	1.16762	1.16644	1.68058e-118	1.58229e-105	5.66896e-117	9.67573e-105	64	64	41073.1	54870.1	200371	275067	2	2	99.9269	99.8881	1.95316e-10	1.67443e-37	FALSE	FALSE	12586.6	18439.3	NaN	NaN	12586.6	18439.3
1.19593e-65	1.06732e-68	1.16762	A5YKK6	A5YKK6	YNVEAVELLIR	Stripped Sequence	YNVEAVELLIR	TRUE	_YNVEAVELLIR_	FALSE	_YNVEAVELLIR_	1.16762	1.16644	1.68058e-118	1.58229e-105	5.66896e-117	9.67573e-105	64	64	41073.1	54870.1	200371	275067	1	1	91.9541	91.8822	4.24216e-38	8.72942e-24	FALSE	FALSE	57261.4	67668.8	NaN	NaN	57261.4	67668.8
1.19593e-65	1.06732e-68	1.16762	A5YKK6	A5YKK6	SNLQVSNEPGNR	Stripped Sequence	SNLQVSNEPGNR	TRUE	_SNLQVSNEPGNR_	FALSE	_SNLQVSNEPGNR_	1.16762	1.16644	1.68058e-118	1.58229e-105	5.66896e-117	9.67573e-105	64	64	41073.1	54870.1	200371	275067	1	1	23.4642	23.6291	0.000874731	0.000960404	FALSE	FALSE	41975.2	7157.83	NaN	NaN	41975.2	7157.83
1.19593e-65	1.06732e-68	1.16762	A5YKK6	A5YKK6	SVAHVTEADLFHTIETLMR	Stripped Sequence	SVAHVTEADLFHTIETLMR	TRUE	_SVAHVTEADLFHTIETLMR_	FALSE	_SVAHVTEADLFHTIETLMR_	1.16762	1.16644	1.68058e-118	1.58229e-105	5.66896e-117	9.67573e-105	64	64	41073.1	54870.1	200371	275067	2	2	105.376	105.321	1.14078e-27	7.23687e-22	FALSE	FALSE	27205.7	38106.6	NaN	NaN	27205.7	38106.6
1.19593e-65	1.06732e-68	1.16762	A5YKK6	A5YKK6	SVAHVTEADLFHTIETLMR	Stripped Sequence	SVAHVTEADLFHTIETLMR	TRUE	_SVAHVTEADLFHTIETLMR_	FALSE	_SVAHVTEADLFHTIETLMR_	1.16762	1.16644	1.68058e-118	1.58229e-105	5.66896e-117	9.67573e-105	64	64	41073.1	54870.1	200371	275067	2	2	105.365	105.32	7.94454e-36	3.77203e-33	FALSE	FALSE	20828.2	27079.4	NaN	NaN	20828.2	27079.4
1.19593e-65	1.06732e-68	1.16762	A5YKK6	A5YKK6	AHGGPNFMMHSGISQASEYDDPPGLR	Stripped Sequence	AHGGPNFMMHSGISQASEYDDPPGLR	TRUE	_AHGGPNFMMHSGISQASEYDDPPGLR_	FALSE	_AHGGPNFMMHSGISQASEYDDPPGLR_	1.16762	1.16644	1.68058e-118	1.58229e-105	5.66896e-117	9.67573e-105	64	64	41073.1	54870.1	200371	275067	1	1	60.4358	60.2454	1.91495e-54	2.33733e-33	FALSE	FALSE	45127.7	45402.7	NaN	NaN	45127.7	45402.7
1.19593e-65	1.06732e-68	1.16762	A5YKK6	A5YKK6	SLLLEAYVK	Stripped Sequence	SLLLEAYVK	TRUE	_SLLLEAYVK_	FALSE	_SLLLEAYVK_	1.16762	1.16644	1.68058e-118	1.58229e-105	5.66896e-117	9.67573e-105	64	64	41073.1	54870.1	200371	275067	1	1	76.8633	76.7265	1.51562e-38	1.33061e-27	FALSE	FALSE	46483.1	59025.2	NaN	NaN	46483.1	59025.2
1.19593e-65	1.06732e-68	1.16762	A5YKK6	A5YKK6	YLFLNAIANQLR	Stripped Sequence	YLFLNAIANQLR	TRUE	_YLFLNAIANQLR_	FALSE	_YLFLNAIANQLR_	1.16762	1.16644	1.68058e-118	1.58229e-105	5.66896e-117	9.67573e-105	64	64	41073.1	54870.1	200371	275067	1	1	101.78	101.74	5.61738e-07	3.61563e-21	FALSE	FALSE	32030.2	62659.3	NaN	NaN	32030.2	62659.3
1.19593e-65	1.06732e-68	1.16762	A5YKK6	A5YKK6	LGTSGLNQPTFQQSK	Stripped Sequence	LGTSGLNQPTFQQSK	TRUE	_LGTSGLNQPTFQQSK_	FALSE	_LGTSGLNQPTFQQSK_	1.16762	1.16644	1.68058e-118	1.58229e-105	5.66896e-117	9.67573e-105	64	64	41073.1	54870.1	200371	275067	1	1	46.0403	45.9576	4.15705e-06	1.52281e-29	FALSE	FALSE	40143.9	63180.2	NaN	NaN	40143.9	63180.2
1.19593e-65	1.06732e-68	1.16762	A5YKK6	A5YKK6	QLFSFPIK	Stripped Sequence	QLFSFPIK	TRUE	_QLFSFPIK_	FALSE	_QLFSFPIK_	1.16762	1.16644	1.68058e-118	1.58229e-105	5.66896e-117	9.67573e-105	64	64	41073.1	54870.1	200371	275067	1	1	85.9908	85.8314	2.35757e-50	1.77145e-34	FALSE	FALSE	40118	47992.1	NaN	NaN	40118	47992.1
1.19593e-65	1.06732e-68	1.16762	A5YKK6	A5YKK6	CPVVLAPLLYPEK	Stripped Sequence	CPVVLAPLLYPEK	TRUE	_C[Carbamidomethyl (C)]PVVLAPLLYPEK_	FALSE	_C[+57]PVVLAPLLYPEK_	1.16762	1.16644	1.68058e-118	1.58229e-105	5.66896e-117	9.67573e-105	64	64	41073.1	54870.1	200371	275067	1	1	94.8205	94.7161	8.90788e-44	4.16067e-20	FALSE	FALSE	35867.9	38978.4	NaN	NaN	35867.9	38978.4
1.19593e-65	1.06732e-68	1.16762	A5YKK6	A5YKK6	GAFGVGQEQIDAFLK	Stripped Sequence	GAFGVGQEQIDAFLK	TRUE	_GAFGVGQEQIDAFLK_	FALSE	_GAFGVGQEQIDAFLK_	1.16762	1.16644	1.68058e-118	1.58229e-105	5.66896e-117	9.67573e-105	64	64	41073.1	54870.1	200371	275067	1	1	90.7795	90.6234	4.40048e-07	1.21496e-24	FALSE	FALSE	30598.3	40067.5	NaN	NaN	30598.3	40067.5
1.19593e-65	1.06732e-68	1.16762	A5YKK6	A5YKK6	THSGLTDGIPLQSISAPGSGIWSDGK	Stripped Sequence	THSGLTDGIPLQSISAPGSGIWSDGK	TRUE	_THSGLTDGIPLQSISAPGSGIWSDGK_	FALSE	_THSGLTDGIPLQSISAPGSGIWSDGK_	1.16762	1.16644	1.68058e-118	1.58229e-105	5.66896e-117	9.67573e-105	64	64	41073.1	54870.1	200371	275067	1	1	86.964	87.0293	1.3437e-10	1.42019e-05	FALSE	FALSE	37973.5	22546.1	NaN	NaN	37973.5	22546.1
1.19593e-65	1.06732e-68	1.16762	A5YKK6	A5YKK6	NLALDINELKPGNLLK	Stripped Sequence	NLALDINELKPGNLLK	TRUE	_NLALDINELKPGNLLK_	FALSE	_NLALDINELKPGNLLK_	1.16762	1.16644	1.68058e-118	1.58229e-105	5.66896e-117	9.67573e-105	64	64	41073.1	54870.1	200371	275067	2	2	91.6749	91.6354	1.26296e-45	3.95455e-33	FALSE	FALSE	23504.7	48405.2	NaN	NaN	23504.7	48405.2
1.19593e-65	1.06732e-68	1.16762	A5YKK6	A5YKK6	NLALDINELKPGNLLK	Stripped Sequence	NLALDINELKPGNLLK	TRUE	_NLALDINELKPGNLLK_	FALSE	_NLALDINELKPGNLLK_	1.16762	1.16644	1.68058e-118	1.58229e-105	5.66896e-117	9.67573e-105	64	64	41073.1	54870.1	200371	275067	2	2	91.6938	91.6523	2.50342e-06	2.88981e-13	FALSE	FALSE	9418.58	13452.2	NaN	NaN	9418.58	13452.2
1.19593e-65	1.06732e-68	1.16762	A5YKK6	A5YKK6	QAWATDDVAQIYDK	Stripped Sequence	QAWATDDVAQIYDK	TRUE	_QAWATDDVAQIYDK_	FALSE	_QAWATDDVAQIYDK_	1.16762	1.16644	1.68058e-118	1.58229e-105	5.66896e-117	9.67573e-105	64	64	41073.1	54870.1	200371	275067	1	1	65.5289	65.5104	1.42482e-22	2.03098e-20	FALSE	FALSE	27648.1	29132.5	NaN	NaN	27648.1	29132.5
1.19593e-65	1.06732e-68	1.16762	A5YKK6	A5YKK6	THSGLTDGIPLQSISAPGSGIWSDGKDK	Stripped Sequence	THSGLTDGIPLQSISAPGSGIWSDGKDK	TRUE	_THSGLTDGIPLQSISAPGSGIWSDGKDK_	FALSE	_THSGLTDGIPLQSISAPGSGIWSDGKDK_	1.16762	1.16644	1.68058e-118	1.58229e-105	5.66896e-117	9.67573e-105	64	64	41073.1	54870.1	200371	275067	1	1	79.5094	79.4464	6.82562e-31	4.60754e-35	FALSE	FALSE	22721.9	30808.6	NaN	NaN	22721.9	30808.6
1.19593e-65	1.06732e-68	1.16762	A5YKK6	A5YKK6	LFQSVAQCCMGQK	Stripped Sequence	LFQSVAQCCMGQK	TRUE	_LFQSVAQC[Carbamidomethyl (C)]C[Carbamidomethyl (C)]MGQK_	FALSE	_LFQSVAQC[+57]C[+57]MGQK_	1.16762	1.16644	1.68058e-118	1.58229e-105	5.66896e-117	9.67573e-105	64	64	41073.1	54870.1	200371	275067	1	1	47.9328	47.8961	2.26237e-32	2.49363e-17	FALSE	FALSE	24462.3	28299.6	NaN	NaN	24462.3	28299.6
1.19593e-65	1.06732e-68	1.16762	A5YKK6	A5YKK6	CPSILGGLAPEKDQPK	Stripped Sequence	CPSILGGLAPEKDQPK	TRUE	_C[Carbamidomethyl (C)]PSILGGLAPEKDQPK_	FALSE	_C[+57]PSILGGLAPEKDQPK_	1.16762	1.16644	1.68058e-118	1.58229e-105	5.66896e-117	9.67573e-105	64	64	41073.1	54870.1	200371	275067	1	1	57.5446	57.3698	4.35364e-40	3.91622e-34	FALSE	FALSE	20030.9	27800	NaN	NaN	20030.9	27800
1.19593e-65	1.06732e-68	1.16762	A5YKK6	A5YKK6	IAFIFNNLSQSNMTQK	Stripped Sequence	IAFIFNNLSQSNMTQK	TRUE	_IAFIFNNLSQSNMTQK_	FALSE	_IAFIFNNLSQSNMTQK_	1.16762	1.16644	1.68058e-118	1.58229e-105	5.66896e-117	9.67573e-105	64	64	41073.1	54870.1	200371	275067	2	2	87.0713	87.0321	1.67874e-06	8.42244e-12	FALSE	FALSE	13453.4	14727.4	NaN	NaN	13453.4	14727.4
1.19593e-65	1.06732e-68	1.16762	A5YKK6	A5YKK6	IAFIFNNLSQSNMTQK	Stripped Sequence	IAFIFNNLSQSNMTQK	TRUE	_IAFIFNNLSQSNMTQK_	FALSE	_IAFIFNNLSQSNMTQK_	1.16762	1.16644	1.68058e-118	1.58229e-105	5.66896e-117	9.67573e-105	64	64	41073.1	54870.1	200371	275067	2	2	87.0902	87.0192	4.49657e-05	2.39201e-26	FALSE	FALSE	7080.03	11948.2	NaN	NaN	7080.03	11948.2
1.19593e-65	1.06732e-68	1.16762	A5YKK6	A5YKK6	MQGSITTPGSIALAQAQAQAQVPAK	Stripped Sequence	MQGSITTPGSIALAQAQAQAQVPAK	TRUE	_MQGSITTPGSIALAQAQAQAQVPAK_	FALSE	_MQGSITTPGSIALAQAQAQAQVPAK_	1.16762	1.16644	1.68058e-118	1.58229e-105	5.66896e-117	9.67573e-105	64	64	41073.1	54870.1	200371	275067	1	1	74.0951	73.9853	2.22229e-22	1.20928e-28	FALSE	FALSE	20731	30732.1	NaN	NaN	20731	30732.1
1.19593e-65	1.06732e-68	1.16762	A5YKK6	A5YKK6	LIALLVK	Stripped Sequence	LIALLVK	TRUE	_LIALLVK_	FALSE	_LIALLVK_	1.16762	1.16644	1.68058e-118	1.58229e-105	5.66896e-117	9.67573e-105	64	64	41073.1	54870.1	200371	275067	1	1	74.1242	73.895	2.96024e-18	6.55077e-16	FALSE	FALSE	14232.9	19098.6	NaN	NaN	14232.9	19098.6
1.19593e-65	1.06732e-68	1.16762	A5YKK6	A5YKK6	GLGMEVFPVDLIYRPWK	Stripped Sequence	GLGMEVFPVDLIYRPWK	TRUE	_GLGMEVFPVDLIYRPWK_	FALSE	_GLGMEVFPVDLIYRPWK_	1.16762	1.16644	1.68058e-118	1.58229e-105	5.66896e-117	9.67573e-105	64	64	41073.1	54870.1	200371	275067	1	1	107.981	108.02	1.60993e-05	9.11388e-25	FALSE	FALSE	7009.61	19690.6	NaN	NaN	7009.61	19690.6
1.19593e-65	1.06732e-68	1.16762	A5YKK6	A5YKK6	VDMLSEINIAPR	Stripped Sequence	VDMLSEINIAPR	TRUE	_VDMLSEINIAPR_	FALSE	_VDMLSEINIAPR_	1.16762	1.16644	1.68058e-118	1.58229e-105	5.66896e-117	9.67573e-105	64	64	41073.1	54870.1	200371	275067	1	1	83.0821	82.99	6.15713e-14	1.31985e-09	FALSE	FALSE	114866	111007	NaN	NaN	114866	111007
1.19593e-65	1.06732e-68	1.16762	A5YKK6	A5YKK6	VLGIVVGVLLQDHDVR	Stripped Sequence	VLGIVVGVLLQDHDVR	TRUE	_VLGIVVGVLLQDHDVR_	FALSE	_VLGIVVGVLLQDHDVR_	1.16762	1.16644	1.68058e-118	1.58229e-105	5.66896e-117	9.67573e-105	64	64	41073.1	54870.1	200371	275067	1	1	98.8608	98.7027	1.19621e-11	4.55101e-11	FALSE	FALSE	14309.1	26066.6	NaN	NaN	14309.1	26066.6
1.19593e-65	1.06732e-68	1.16762	A5YKK6	A5YKK6	TVTVTRPTGVSFK	Stripped Sequence	TVTVTRPTGVSFK	TRUE	_TVTVTRPTGVSFK_	FALSE	_TVTVTRPTGVSFK_	1.16762	1.16644	1.68058e-118	1.58229e-105	5.66896e-117	9.67573e-105	64	64	41073.1	54870.1	200371	275067	1	1	43.9084	43.8601	3.27018e-06	6.35037e-14	FALSE	FALSE	2859.29	10682.4	NaN	NaN	2859.29	10682.4
1.19593e-65	1.06732e-68	1.16762	A5YKK6	A5YKK6	SDGAQAHTWNVEVLIDVLK	Stripped Sequence	SDGAQAHTWNVEVLIDVLK	TRUE	_SDGAQAHTWNVEVLIDVLK_	FALSE	_SDGAQAHTWNVEVLIDVLK_	1.16762	1.16644	1.68058e-118	1.58229e-105	5.66896e-117	9.67573e-105	64	64	41073.1	54870.1	200371	275067	1	1	105.033	105.018	2.59584e-08	3.65596e-25	FALSE	FALSE	5030.22	6232.65	NaN	NaN	5030.22	6232.65
2.21726e-80	3.92088e-83	1.18139	A6NCE7;Q9GZQ8	A6NCE7;Q9GZQ8	IPVIIER	Stripped Sequence	IPVIIER	FALSE	_IPVIIER_	FALSE	_IPVIIER_	1.18139	1.15636	9.38048e-132	1.66969e-97	1.36687e-130	1.57285e-96	5	5	315512	73337.4	2265629	497821	1	1	56.127	55.9233	7.45195e-79	4.60317e-41	FALSE	FALSE	1.86049e+06	547800	NaN	NaN	1.86049e+06	547800
2.21726e-80	3.92088e-83	1.18139	A6NCE7;Q9GZQ8	A6NCE7;Q9GZQ8	FLVPDHVNMSELIK	Stripped Sequence	FLVPDHVNMSELIK	FALSE	_FLVPDHVNMSELIK_	FALSE	_FLVPDHVNMSELIK_	1.18139	1.15636	9.38048e-132	1.66969e-97	1.36687e-130	1.57285e-96	5	5	315512	73337.4	2265629	497821	2	2	85.2187	85.1666	9.3861e-76	6.71756e-37	FALSE	FALSE	483342	121173	NaN	NaN	483342	121173
2.21726e-80	3.92088e-83	1.18139	A6NCE7;Q9GZQ8	A6NCE7;Q9GZQ8	FLVPDHVNMSELIK	Stripped Sequence	FLVPDHVNMSELIK	FALSE	_FLVPDHVNMSELIK_	FALSE	_FLVPDHVNMSELIK_	1.18139	1.15636	9.38048e-132	1.66969e-97	1.36687e-130	1.57285e-96	5	5	315512	73337.4	2265629	497821	2	2	85.2002	85.1362	5.71465e-25	2.52595e-05	FALSE	FALSE	36193.1	10686.7	NaN	NaN	36193.1	10686.7
2.21726e-80	3.92088e-83	1.18139	A6NCE7;Q9GZQ8	A6NCE7;Q9GZQ8	QLPVLDK	Stripped Sequence	QLPVLDK	FALSE	_QLPVLDK_	FALSE	_QLPVLDK_	1.18139	1.15636	9.38048e-132	1.66969e-97	1.36687e-130	1.57285e-96	5	5	315512	73337.4	2265629	497821	2	2	47.6969	47.6504	1.04011e-68	2.06296e-06	FALSE	FALSE	333192	68638	NaN	NaN	333192	68638
2.21726e-80	3.92088e-83	1.18139	A6NCE7;Q9GZQ8	A6NCE7;Q9GZQ8	QLPVLDK	Stripped Sequence	QLPVLDK	FALSE	_QLPVLDK_	FALSE	_QLPVLDK_	1.18139	1.15636	9.38048e-132	1.66969e-97	1.36687e-130	1.57285e-96	5	5	315512	73337.4	2265629	497821	2	2	47.736	47.6337	1.28522e-21	2.49076e-05	FALSE	FALSE	65515.4	16339.7	NaN	NaN	65515.4	16339.7
1.25404e-24	5.29353e-28	1.11626	A6NCN2	A6NCN2	KSDLEANVEALTQEIDFLR	Stripped Sequence	KSDLEANVEALTQEIDFLR	TRUE	_KSDLEANVEALTQEIDFLR_	FALSE	_KSDLEANVEALTQEIDFLR_	0.562353	0.601629	0.00899916	0.0309142	0.977533	0.935	0	0	NaN	NaN	NaN	NaN	0	0	Filtered	Filtered	Filtered	Filtered	Filtered	Filtered	Filtered	Filtered	Filtered	Filtered	Filtered	Filtered
9.442e-11	3.49833e-14	1.08612	A6ND36	A6ND36	LALEALVAR	Stripped Sequence	LALEALVAR	TRUE	_LALEALVAR_	FALSE	_LALEALVAR_	1.06057	1.0642	1.43218e-39	5.22437e-37	1.34344e-37	1.2771e-35	5	5	9306.72	12692.4	34105.6	90587.2	1	1	75.1754	75.0639	5.51935e-09	3.95398e-17	FALSE	FALSE	16350.5	31711.1	NaN	NaN	16350.5	31711.1
9.442e-11	3.49833e-14	1.08612	A6ND36	A6ND36	GPALAEHPGELPELLPPIHPGLLHLER	Stripped Sequence	GPALAEHPGELPELLPPIHPGLLHLER	TRUE	_GPALAEHPGELPELLPPIHPGLLHLER_	FALSE	_GPALAEHPGELPELLPPIHPGLLHLER_	1.06057	1.0642	1.43218e-39	5.22437e-37	1.34344e-37	1.2771e-35	5	5	9306.72	12692.4	34105.6	90587.2	1	1	93.1133	93.0802	1.75078e-06	3.07867e-13	FALSE	FALSE	23311.2	41025.8	NaN	NaN	23311.2	41025.8
9.442e-11	3.49833e-14	1.08612	A6ND36	A6ND36	NVISVLSGQVVEMFDR	Stripped Sequence	NVISVLSGQVVEMFDR	TRUE	_NVISVLSGQVVEMFDR_	FALSE	_NVISVLSGQVVEMFDR_	1.06057	1.0642	1.43218e-39	5.22437e-37	1.34344e-37	1.2771e-35	5	5	9306.72	12692.4	34105.6	90587.2	2	2	111.648	111.672	4.11542e-25	1.04141e-09	FALSE	FALSE	5462.46	5306.15	NaN	NaN	5462.46	5306.15
9.442e-11	3.49833e-14	1.08612	A6ND36	A6ND36	NVISVLSGQVVEMFDR	Stripped Sequence	NVISVLSGQVVEMFDR	TRUE	_NVISVLSGQVVEMFDR_	FALSE	_NVISVLSGQVVEMFDR_	1.06057	1.0642	1.43218e-39	5.22437e-37	1.34344e-37	1.2771e-35	5	5	9306.72	12692.4	34105.6	90587.2	2	2	111.635	111.659	1.8746e-05	3.42422e-19	FALSE	FALSE	5702.54	6548.72	NaN	NaN	5702.54	6548.72
9.442e-11	3.49833e-14	1.08612	A6ND36	A6ND36	SSESKPEFFYSEEQR	Stripped Sequence	SSESKPEFFYSEEQR	TRUE	_SSESKPEFFYSEEQR_	FALSE	_SSESKPEFFYSEEQR_	1.06057	1.0642	1.43218e-39	5.22437e-37	1.34344e-37	1.2771e-35	5	5	9306.72	12692.4	34105.6	90587.2	1	1	44.5709	44.4274	5.97218e-05	1.10822e-12	FALSE	FALSE	1533.9	7371.23	NaN	NaN	1533.9	7371.23
1.59199e-80	2.84285e-83	1.18151	A6NDG6	A6NDG6	GETAVPGAPEALR	Stripped Sequence	GETAVPGAPEALR	TRUE	_GETAVPGAPEALR_	FALSE	_GETAVPGAPEALR_	1.18151	1.1624	7.02607e-132	2.75394e-102	1.01376e-130	2.06683e-101	22	22	69487.7	82421.5	416061	424406	1	1	48.4367	48.309	6.31049e-79	8.81945e-43	FALSE	FALSE	800233	1.10519e+06	NaN	NaN	800233	1.10519e+06
1.59199e-80	2.84285e-83	1.18151	A6NDG6	A6NDG6	FIAGTGCLVR	Stripped Sequence	FIAGTGCLVR	TRUE	_FIAGTGC[Carbamidomethyl (C)]LVR_	FALSE	_FIAGTGC[+57]LVR_	1.18151	1.1624	7.02607e-132	2.75394e-102	1.01376e-130	2.06683e-101	22	22	69487.7	82421.5	416061	424406	1	1	55.1838	54.9402	4.49824e-22	9.69501e-38	FALSE	FALSE	583050	775065	NaN	NaN	583050	775065
1.59199e-80	2.84285e-83	1.18151	A6NDG6	A6NDG6	LDTDILLGATCGLK	Stripped Sequence	LDTDILLGATCGLK	TRUE	_LDTDILLGATC[Carbamidomethyl (C)]GLK_	FALSE	_LDTDILLGATC[+57]GLK_	1.18151	1.1624	7.02607e-132	2.75394e-102	1.01376e-130	2.06683e-101	22	22	69487.7	82421.5	416061	424406	2	2	88.7088	88.6182	1.38238e-63	5.48128e-37	FALSE	FALSE	415505	475323	NaN	NaN	415505	475323
1.59199e-80	2.84285e-83	1.18151	A6NDG6	A6NDG6	LDTDILLGATCGLK	Stripped Sequence	LDTDILLGATCGLK	TRUE	_LDTDILLGATC[Carbamidomethyl (C)]GLK_	FALSE	_LDTDILLGATC[+57]GLK_	1.18151	1.1624	7.02607e-132	2.75394e-102	1.01376e-130	2.06683e-101	22	22	69487.7	82421.5	416061	424406	2	2	88.7317	88.6311	1.44135e-43	6.1548e-32	FALSE	FALSE	73945.5	67417.4	NaN	NaN	73945.5	67417.4
1.59199e-80	2.84285e-83	1.18151	A6NDG6	A6NDG6	FIFDCVSQEYGINPER	Stripped Sequence	FIFDCVSQEYGINPER	TRUE	_FIFDC[Carbamidomethyl (C)]VSQEYGINPER_	FALSE	_FIFDC[+57]VSQEYGINPER_	1.18151	1.1624	7.02607e-132	2.75394e-102	1.01376e-130	2.06683e-101	22	22	69487.7	82421.5	416061	424406	2	2	87.1948	87.2433	3.51135e-12	2.35216e-26	FALSE	FALSE	188407	211990	NaN	NaN	188407	211990
1.59199e-80	2.84285e-83	1.18151	A6NDG6	A6NDG6	FIFDCVSQEYGINPER	Stripped Sequence	FIFDCVSQEYGINPER	TRUE	_FIFDC[Carbamidomethyl (C)]VSQEYGINPER_	FALSE	_FIFDC[+57]VSQEYGINPER_	1.18151	1.1624	7.02607e-132	2.75394e-102	1.01376e-130	2.06683e-101	22	22	69487.7	82421.5	416061	424406	2	2	87.1793	87.2478	1.0351e-55	9.55622e-36	FALSE	FALSE	87211.3	113286	NaN	NaN	87211.3	113286
1.59199e-80	2.84285e-83	1.18151	A6NDG6	A6NDG6	TILTLTGVSTLGDVK	Stripped Sequence	TILTLTGVSTLGDVK	TRUE	_TILTLTGVSTLGDVK_	FALSE	_TILTLTGVSTLGDVK_	1.18151	1.1624	7.02607e-132	2.75394e-102	1.01376e-130	2.06683e-101	22	22	69487.7	82421.5	416061	424406	2	2	88.8197	88.7193	3.53905e-58	1.56601e-35	FALSE	FALSE	297005	358095	NaN	NaN	297005	358095
1.59199e-80	2.84285e-83	1.18151	A6NDG6	A6NDG6	TILTLTGVSTLGDVK	Stripped Sequence	TILTLTGVSTLGDVK	TRUE	_TILTLTGVSTLGDVK_	FALSE	_TILTLTGVSTLGDVK_	1.18151	1.1624	7.02607e-132	2.75394e-102	1.01376e-130	2.06683e-101	22	22	69487.7	82421.5	416061	424406	2	2	88.8027	88.6922	4.97246e-60	1.78712e-27	FALSE	FALSE	22642.5	25152.9	NaN	NaN	22642.5	25152.9
1.59199e-80	2.84285e-83	1.18151	A6NDG6	A6NDG6	LGFITNNSSK	Stripped Sequence	LGFITNNSSK	TRUE	_LGFITNNSSK_	FALSE	_LGFITNNSSK_	1.18151	1.1624	7.02607e-132	2.75394e-102	1.01376e-130	2.06683e-101	22	22	69487.7	82421.5	416061	424406	1	1	45.874	45.7021	1.25472e-66	4.89219e-27	FALSE	FALSE	195148	305493	NaN	NaN	195148	305493
1.59199e-80	2.84285e-83	1.18151	A6NDG6	A6NDG6	AAAEAGGDDAR	Stripped Sequence	AAAEAGGDDAR	TRUE	_[Acetyl (Protein N-term)]AAAEAGGDDAR_	FALSE	_[+42]AAAEAGGDDAR_	1.18151	1.1624	7.02607e-132	2.75394e-102	1.01376e-130	2.06683e-101	22	22	69487.7	82421.5	416061	424406	2	2	19.7467	19.8091	2.16637e-64	4.15294e-30	FALSE	FALSE	322636	59419.9	NaN	NaN	322636	59419.9
1.59199e-80	2.84285e-83	1.18151	A6NDG6	A6NDG6	AAAEAGGDDAR	Stripped Sequence	AAAEAGGDDAR	TRUE	_[Acetyl (Protein N-term)]AAAEAGGDDAR_	FALSE	_[+42]AAAEAGGDDAR_	1.18151	1.1624	7.02607e-132	2.75394e-102	1.01376e-130	2.06683e-101	22	22	69487.7	82421.5	416061	424406	2	2	19.7284	19.8314	2.39015e-26	0.000279892	FALSE	FALSE	2603.03	314.64	NaN	NaN	2603.03	314.64
1.59199e-80	2.84285e-83	1.18151	A6NDG6	A6NDG6	YLQQPGCLLVGTNMDNR	Stripped Sequence	YLQQPGCLLVGTNMDNR	TRUE	_YLQQPGC[Carbamidomethyl (C)]LLVGTNMDNR_	FALSE	_YLQQPGC[+57]LLVGTNMDNR_	1.18151	1.1624	7.02607e-132	2.75394e-102	1.01376e-130	2.06683e-101	22	22	69487.7	82421.5	416061	424406	2	2	72.1432	72.1158	1.0501e-68	2.3472e-33	FALSE	FALSE	82411.5	100915	NaN	NaN	82411.5	100915
1.59199e-80	2.84285e-83	1.18151	A6NDG6	A6NDG6	YLQQPGCLLVGTNMDNR	Stripped Sequence	YLQQPGCLLVGTNMDNR	TRUE	_YLQQPGC[Carbamidomethyl (C)]LLVGTNMDNR_	FALSE	_YLQQPGC[+57]LLVGTNMDNR_	1.18151	1.1624	7.02607e-132	2.75394e-102	1.01376e-130	2.06683e-101	22	22	69487.7	82421.5	416061	424406	2	2	72.1486	72.1113	1.29896e-66	1.02996e-15	FALSE	FALSE	58504	83547.5	NaN	NaN	58504	83547.5
1.59199e-80	2.84285e-83	1.18151	A6NDG6	A6NDG6	LPLENGR	Stripped Sequence	LPLENGR	TRUE	_LPLENGR_	FALSE	_LPLENGR_	1.18151	1.1624	7.02607e-132	2.75394e-102	1.01376e-130	2.06683e-101	22	22	69487.7	82421.5	416061	424406	1	1	29.2285	29.5293	5.77067e-33	4.80329e-06	FALSE	FALSE	72194.2	36376.2	NaN	NaN	72194.2	36376.2
1.59199e-80	2.84285e-83	1.18151	A6NDG6	A6NDG6	AVVVGFDPHFSYMK	Stripped Sequence	AVVVGFDPHFSYMK	TRUE	_AVVVGFDPHFSYMK_	FALSE	_AVVVGFDPHFSYMK_	1.18151	1.1624	7.02607e-132	2.75394e-102	1.01376e-130	2.06683e-101	22	22	69487.7	82421.5	416061	424406	1	1	76.1959	76.1729	1.22089e-72	7.37284e-37	FALSE	FALSE	123163	133336	NaN	NaN	123163	133336
1.59199e-80	2.84285e-83	1.18151	A6NDG6	A6NDG6	AQALLADVDTLLFDCDGVLWR	Stripped Sequence	AQALLADVDTLLFDCDGVLWR	TRUE	_AQALLADVDTLLFDC[Carbamidomethyl (C)]DGVLWR_	FALSE	_AQALLADVDTLLFDC[+57]DGVLWR_	1.18151	1.1624	7.02607e-132	2.75394e-102	1.01376e-130	2.06683e-101	22	22	69487.7	82421.5	416061	424406	2	2	116.894	116.989	4.59337e-54	1.87746e-32	FALSE	FALSE	74624.6	113001	NaN	NaN	74624.6	113001
1.59199e-80	2.84285e-83	1.18151	A6NDG6	A6NDG6	AQALLADVDTLLFDCDGVLWR	Stripped Sequence	AQALLADVDTLLFDCDGVLWR	TRUE	_AQALLADVDTLLFDC[Carbamidomethyl (C)]DGVLWR_	FALSE	_AQALLADVDTLLFDC[+57]DGVLWR_	1.18151	1.1624	7.02607e-132	2.75394e-102	1.01376e-130	2.06683e-101	22	22	69487.7	82421.5	416061	424406	2	2	116.939	116.963	2.26619e-14	3.58076e-11	FALSE	FALSE	5533.46	9793.05	NaN	NaN	5533.46	9793.05
1.59199e-80	2.84285e-83	1.18151	A6NDG6	A6NDG6	MVPDFYVDSIADLLPALQG	Stripped Sequence	MVPDFYVDSIADLLPALQG	TRUE	_MVPDFYVDSIADLLPALQG_	FALSE	_MVPDFYVDSIADLLPALQG_	1.18151	1.1624	7.02607e-132	2.75394e-102	1.01376e-130	2.06683e-101	22	22	69487.7	82421.5	416061	424406	2	2	119.014	119.045	3.99253e-17	6.01005e-15	FALSE	FALSE	14481.7	62854	NaN	NaN	14481.7	62854
1.59199e-80	2.84285e-83	1.18151	A6NDG6	A6NDG6	MVPDFYVDSIADLLPALQG	Stripped Sequence	MVPDFYVDSIADLLPALQG	TRUE	_MVPDFYVDSIADLLPALQG_	FALSE	_MVPDFYVDSIADLLPALQG_	1.18151	1.1624	7.02607e-132	2.75394e-102	1.01376e-130	2.06683e-101	22	22	69487.7	82421.5	416061	424406	2	2	119.036	119.067	1.27107e-29	8.78733e-07	FALSE	FALSE	77042.3	33200.7	NaN	NaN	77042.3	33200.7
1.59199e-80	2.84285e-83	1.18151	A6NDG6	A6NDG6	AYVLGSPALAAELEAVGVASVGVGPEPLQGEGPGDWLHAPLEPDVR	Stripped Sequence	AYVLGSPALAAELEAVGVASVGVGPEPLQGEGPGDWLHAPLEPDVR	TRUE	_AYVLGSPALAAELEAVGVASVGVGPEPLQGEGPGDWLHAPLEPDVR_	FALSE	_AYVLGSPALAAELEAVGVASVGVGPEPLQGEGPGDWLHAPLEPDVR_	1.18151	1.1624	7.02607e-132	2.75394e-102	1.01376e-130	2.06683e-101	22	22	69487.7	82421.5	416061	424406	1	1	114.192	114.21	9.65352e-23	2.34369e-20	FALSE	FALSE	35978.7	59625.3	NaN	NaN	35978.7	59625.3
1.59199e-80	2.84285e-83	1.18151	A6NDG6	A6NDG6	TVMVGDRLDTDILLGATCGLK	Stripped Sequence	TVMVGDRLDTDILLGATCGLK	TRUE	_TVMVGDRLDTDILLGATC[Carbamidomethyl (C)]GLK_	FALSE	_TVMVGDRLDTDILLGATC[+57]GLK_	1.18151	1.1624	7.02607e-132	2.75394e-102	1.01376e-130	2.06683e-101	22	22	69487.7	82421.5	416061	424406	1	1	92.3236	92.2312	9.97833e-11	3.87511e-23	FALSE	FALSE	27137.9	37209.3	NaN	NaN	27137.9	37209.3
1.59199e-80	2.84285e-83	1.18151	A6NDG6	A6NDG6	QADIIGKPSR	Stripped Sequence	QADIIGKPSR	TRUE	_QADIIGKPSR_	FALSE	_QADIIGKPSR_	1.18151	1.1624	7.02607e-132	2.75394e-102	1.01376e-130	2.06683e-101	22	22	69487.7	82421.5	416061	424406	1	1	22.4612	22.5829	3.77009e-18	4.19581e-10	FALSE	FALSE	5400.51	4229.68	NaN	NaN	5400.51	4229.68
1.18738e-49	7.08885e-53	1.15064	A6NDU8	A6NDU8	AAAVSSVVR	Stripped Sequence	AAAVSSVVR	TRUE	_[Acetyl (Protein N-term)]AAAVSSVVR_	FALSE	_[+42]AAAVSSVVR_	1.14218	1.1458	1.27441e-95	2.101e-89	7.54403e-94	2.6441e-88	13	13	32038.2	36241.7	208246	232349	1	1	62.5786	62.394	1.31843e-32	4.14249e-38	FALSE	FALSE	185484	248464	NaN	NaN	185484	248464
1.18738e-49	7.08885e-53	1.15064	A6NDU8	A6NDU8	RVEELGDLAQAHIQQLSEAAGEDDHFLIR	Stripped Sequence	RVEELGDLAQAHIQQLSEAAGEDDHFLIR	TRUE	_RVEELGDLAQAHIQQLSEAAGEDDHFLIR_	FALSE	_RVEELGDLAQAHIQQLSEAAGEDDHFLIR_	1.14218	1.1458	1.27441e-95	2.101e-89	7.54403e-94	2.6441e-88	13	13	32038.2	36241.7	208246	232349	2	2	87.3588	87.3476	6.98259e-40	2.84573e-36	FALSE	FALSE	109743	122121	NaN	NaN	109743	122121
1.18738e-49	7.08885e-53	1.15064	A6NDU8	A6NDU8	RVEELGDLAQAHIQQLSEAAGEDDHFLIR	Stripped Sequence	RVEELGDLAQAHIQQLSEAAGEDDHFLIR	TRUE	_RVEELGDLAQAHIQQLSEAAGEDDHFLIR_	FALSE	_RVEELGDLAQAHIQQLSEAAGEDDHFLIR_	1.14218	1.1458	1.27441e-95	2.101e-89	7.54403e-94	2.6441e-88	13	13	32038.2	36241.7	208246	232349	2	2	87.374	87.3429	2.85193e-13	6.54886e-24	FALSE	FALSE	55388	62758.2	NaN	NaN	55388	62758.2
1.18738e-49	7.08885e-53	1.15064	A6NDU8	A6NDU8	HCNLLGDELLECLSWR	Stripped Sequence	HCNLLGDELLECLSWR	TRUE	_HC[Carbamidomethyl (C)]NLLGDELLEC[Carbamidomethyl (C)]LSWR_	FALSE	_HC[+57]NLLGDELLEC[+57]LSWR_	1.14218	1.1458	1.27441e-95	2.101e-89	7.54403e-94	2.6441e-88	13	13	32038.2	36241.7	208246	232349	2	2	99.913	99.8642	6.44869e-58	1.5491e-37	FALSE	FALSE	161502	210675	NaN	NaN	161502	210675
1.18738e-49	7.08885e-53	1.15064	A6NDU8	A6NDU8	HCNLLGDELLECLSWR	Stripped Sequence	HCNLLGDELLECLSWR	TRUE	_HC[Carbamidomethyl (C)]NLLGDELLEC[Carbamidomethyl (C)]LSWR_	FALSE	_HC[+57]NLLGDELLEC[+57]LSWR_	1.14218	1.1458	1.27441e-95	2.101e-89	7.54403e-94	2.6441e-88	13	13	32038.2	36241.7	208246	232349	2	2	99.9162	99.8674	0.000224482	1.66788e-12	FALSE	FALSE	5455.35	9325.42	NaN	NaN	5455.35	9325.42
1.18738e-49	7.08885e-53	1.15064	A6NDU8	A6NDU8	ELISFLSEPEILVK	Stripped Sequence	ELISFLSEPEILVK	TRUE	_ELISFLSEPEILVK_	FALSE	_ELISFLSEPEILVK_	1.14218	1.1458	1.27441e-95	2.101e-89	7.54403e-94	2.6441e-88	13	13	32038.2	36241.7	208246	232349	2	2	106.356	106.41	1.18092e-49	1.59965e-26	FALSE	FALSE	128871	131611	NaN	NaN	128871	131611
1.18738e-49	7.08885e-53	1.15064	A6NDU8	A6NDU8	ELISFLSEPEILVK	Stripped Sequence	ELISFLSEPEILVK	TRUE	_ELISFLSEPEILVK_	FALSE	_ELISFLSEPEILVK_	1.14218	1.1458	1.27441e-95	2.101e-89	7.54403e-94	2.6441e-88	13	13	32038.2	36241.7	208246	232349	2	2	106.387	106.44	4.23367e-29	4.27721e-31	FALSE	FALSE	13655.7	15842.5	NaN	NaN	13655.7	15842.5
1.18738e-49	7.08885e-53	1.15064	A6NDU8	A6NDU8	YVSVCEGPLKEQEWNTTNAK	Stripped Sequence	YVSVCEGPLKEQEWNTTNAK	TRUE	_YVSVC[Carbamidomethyl (C)]EGPLKEQEWNTTNAK_	FALSE	_YVSVC[+57]EGPLKEQEWNTTNAK_	1.14218	1.1458	1.27441e-95	2.101e-89	7.54403e-94	2.6441e-88	13	13	32038.2	36241.7	208246	232349	1	1	54.7913	54.6277	1.52177e-06	2.77085e-28	FALSE	FALSE	34704	53179.3	NaN	NaN	34704	53179.3
1.18738e-49	7.08885e-53	1.15064	A6NDU8	A6NDU8	QILNFFHHR	Stripped Sequence	QILNFFHHR	TRUE	_QILNFFHHR_	FALSE	_QILNFFHHR_	1.14218	1.1458	1.27441e-95	2.101e-89	7.54403e-94	2.6441e-88	13	13	32038.2	36241.7	208246	232349	2	2	51.7432	51.4496	6.4375e-08	1.12662e-07	FALSE	FALSE	19849.1	17688	NaN	NaN	19849.1	17688
1.18738e-49	7.08885e-53	1.15064	A6NDU8	A6NDU8	QILNFFHHR	Stripped Sequence	QILNFFHHR	TRUE	_QILNFFHHR_	FALSE	_QILNFFHHR_	1.14218	1.1458	1.27441e-95	2.101e-89	7.54403e-94	2.6441e-88	13	13	32038.2	36241.7	208246	232349	2	2	51.7217	51.4379	9.33782e-16	3.85728e-18	FALSE	FALSE	18340.2	20576.3	NaN	NaN	18340.2	20576.3
1.18738e-49	7.08885e-53	1.15064	A6NDU8	A6NDU8	VKELISFLSEPEILVK	Stripped Sequence	VKELISFLSEPEILVK	TRUE	_VKELISFLSEPEILVK_	FALSE	_VKELISFLSEPEILVK_	1.14218	1.1458	1.27441e-95	2.101e-89	7.54403e-94	2.6441e-88	13	13	32038.2	36241.7	208246	232349	1	1	99.7967	99.7277	7.58146e-36	4.46296e-26	FALSE	FALSE	13140.1	17483.4	NaN	NaN	13140.1	17483.4
1.18738e-49	7.08885e-53	1.15064	A6NDU8	A6NDU8	YCADQQPENHEVDTSVSGAGCTTYKEPLDFR	Stripped Sequence	YCADQQPENHEVDTSVSGAGCTTYKEPLDFR	TRUE	_YC[Carbamidomethyl (C)]ADQQPENHEVDTSVSGAGC[Carbamidomethyl (C)]TTYKEPLDFR_	FALSE	_YC[+57]ADQQPENHEVDTSVSGAGC[+57]TTYKEPLDFR_	1.14218	1.1458	1.27441e-95	2.101e-89	7.54403e-94	2.6441e-88	13	13	32038.2	36241.7	208246	232349	1	1	56.002	55.9077	1.33293e-10	1.75526e-16	FALSE	FALSE	4977.19	12185.1	NaN	NaN	4977.19	12185.1
1.18738e-49	7.08885e-53	1.15064	A6NDU8	A6NDU8	VEELGDLAQAHIQQLSEAAGEDDHFLIR	Stripped Sequence	VEELGDLAQAHIQQLSEAAGEDDHFLIR	TRUE	_VEELGDLAQAHIQQLSEAAGEDDHFLIR_	FALSE	_VEELGDLAQAHIQQLSEAAGEDDHFLIR_	1.14218	1.1458	1.27441e-95	2.101e-89	7.54403e-94	2.6441e-88	13	13	32038.2	36241.7	208246	232349	1	1	92.1861	92.084	6.82388e-50	4.47523e-06	FALSE	FALSE	6687.22	5380.7	NaN	NaN	6687.22	5380.7
4.49409e-47	2.55928e-50	1.14763	A6NED2	A6NED2	NLAEDGETVAR	Stripped Sequence	NLAEDGETVAR	TRUE	_NLAEDGETVAR_	FALSE	_NLAEDGETVAR_	1.10402	1.14763	4.63593e-66	8.68286e-91	3.76918e-64	1.04107e-89	8	8	12559.7	25758	69613.4	165820	1	1	29.5695	29.6857	4.20584e-08	9.96976e-30	FALSE	FALSE	45184.8	76553.9	NaN	NaN	45184.8	76553.9
4.49409e-47	2.55928e-50	1.14763	A6NED2	A6NED2	APFYRPLAPELR	Stripped Sequence	APFYRPLAPELR	TRUE	_APFYRPLAPELR_	FALSE	_APFYRPLAPELR_	1.10402	1.14763	4.63593e-66	8.68286e-91	3.76918e-64	1.04107e-89	8	8	12559.7	25758	69613.4	165820	1	1	61.7635	61.6308	4.91247e-10	4.86106e-29	FALSE	FALSE	19723.2	42194.9	NaN	NaN	19723.2	42194.9
4.49409e-47	2.55928e-50	1.14763	A6NED2	A6NED2	AGPGPEALLQVWAAESALR	Stripped Sequence	AGPGPEALLQVWAAESALR	TRUE	_AGPGPEALLQVWAAESALR_	FALSE	_AGPGPEALLQVWAAESALR_	1.10402	1.14763	4.63593e-66	8.68286e-91	3.76918e-64	1.04107e-89	8	8	12559.7	25758	69613.4	165820	1	1	109.423	109.422	3.42083e-33	3.25679e-20	FALSE	FALSE	16873.4	39203.6	NaN	NaN	16873.4	39203.6
4.49409e-47	2.55928e-50	1.14763	A6NED2	A6NED2	LELSGSASGAAGR	Stripped Sequence	LELSGSASGAAGR	TRUE	_LELSGSASGAAGR_	FALSE	_LELSGSASGAAGR_	1.10402	1.14763	4.63593e-66	8.68286e-91	3.76918e-64	1.04107e-89	8	8	12559.7	25758	69613.4	165820	1	1	31.7255	31.7298	0.000777275	3.2151e-17	FALSE	FALSE	7681.58	36314.2	NaN	NaN	7681.58	36314.2
4.49409e-47	2.55928e-50	1.14763	A6NED2	A6NED2	EATELNEDGSQVK	Stripped Sequence	EATELNEDGSQVK	TRUE	_EATELNEDGSQVK_	FALSE	_EATELNEDGSQVK_	1.10402	1.14763	4.63593e-66	8.68286e-91	3.76918e-64	1.04107e-89	8	8	12559.7	25758	69613.4	165820	1	1	24.9814	25.1806	1.52029e-40	1.28166e-38	FALSE	FALSE	16001.8	31829.2	NaN	NaN	16001.8	31829.2
4.49409e-47	2.55928e-50	1.14763	A6NED2	A6NED2	TGELYTWGWGK	Stripped Sequence	TGELYTWGWGK	TRUE	_TGELYTWGWGK_	FALSE	_TGELYTWGWGK_	1.10402	1.14763	4.63593e-66	8.68286e-91	3.76918e-64	1.04107e-89	8	8	12559.7	25758	69613.4	165820	1	1	76.4783	76.3354	8.798e-07	1.41343e-23	FALSE	FALSE	16978.9	25571.9	NaN	NaN	16978.9	25571.9
4.49409e-47	2.55928e-50	1.14763	A6NED2	A6NED2	HGQLGHGTLEAELEPR	Stripped Sequence	HGQLGHGTLEAELEPR	TRUE	_HGQLGHGTLEAELEPR_	FALSE	_HGQLGHGTLEAELEPR_	1.10402	1.14763	4.63593e-66	8.68286e-91	3.76918e-64	1.04107e-89	8	8	12559.7	25758	69613.4	165820	1	1	41.1625	41.0488	6.97706e-06	4.14548e-12	FALSE	FALSE	4306.73	12068.9	NaN	NaN	4306.73	12068.9
4.49409e-47	2.55928e-50	1.14763	A6NED2	A6NED2	TGGAEDGAPAPFIAVQPFPALLDLPMGSDAVK	Stripped Sequence	TGGAEDGAPAPFIAVQPFPALLDLPMGSDAVK	TRUE	_TGGAEDGAPAPFIAVQPFPALLDLPMGSDAVK_	FALSE	_TGGAEDGAPAPFIAVQPFPALLDLPMGSDAVK_	1.10402	1.14763	4.63593e-66	8.68286e-91	3.76918e-64	1.04107e-89	8	8	12559.7	25758	69613.4	165820	1	1	116.51	116.585	1.1762e-05	3.41968e-05	FALSE	FALSE	3515.31	9034.24	NaN	NaN	3515.31	9034.24
2.21098e-66	2.01823e-69	1.16834	A6NHL2	A6NHL2	SFGGGTGSGFTSLLMER	Stripped Sequence	SFGGGTGSGFTSLLMER	TRUE	_SFGGGTGSGFTSLLMER_	FALSE	_SFGGGTGSGFTSLLMER_	1.16834	1.1462	3.49433e-119	1.04492e-89	1.14502e-117	1.30198e-88	2	2	60859	29760.4	804287	78735.7	2	2	88.6075	88.487	1.18147e-71	3.20453e-38	FALSE	FALSE	252431	142398	NaN	NaN	252431	142398
2.21098e-66	2.01823e-69	1.16834	A6NHL2	A6NHL2	SFGGGTGSGFTSLLMER	Stripped Sequence	SFGGGTGSGFTSLLMER	TRUE	_SFGGGTGSGFTSLLMER_	FALSE	_SFGGGTGSGFTSLLMER_	1.16834	1.1462	3.49433e-119	1.04492e-89	1.14502e-117	1.30198e-88	2	2	60859	29760.4	804287	78735.7	2	2	88.6405	88.49	2.54907e-06	4.05953e-05	FALSE	FALSE	13432	6707.43	NaN	NaN	13432	6707.43
3.57751e-64	3.05509e-67	1.16616	A6NHR9	A6NHR9	VTLPGLK	Stripped Sequence	VTLPGLK	TRUE	_VTLPGLK_	FALSE	_VTLPGLK_	1.16616	1.14943	4.04182e-117	3.69193e-92	1.43918e-115	4.2771e-91	44	44	50876.4	43190.5	215461	188995	1	1	43.7692	43.5915	7.00259e-58	8.65264e-34	FALSE	FALSE	2.19111e+06	2.50618e+06	NaN	NaN	2.19111e+06	2.50618e+06
3.57751e-64	3.05509e-67	1.16616	A6NHR9	A6NHR9	ANLGVFSVFAPR	Stripped Sequence	ANLGVFSVFAPR	TRUE	_ANLGVFSVFAPR_	FALSE	_ANLGVFSVFAPR_	1.16616	1.14943	4.04182e-117	3.69193e-92	1.43918e-115	4.2771e-91	44	44	50876.4	43190.5	215461	188995	1	1	98.3379	98.2302	3.89872e-66	4.04182e-39	FALSE	FALSE	132192	147659	NaN	NaN	132192	147659
3.57751e-64	3.05509e-67	1.16616	A6NHR9	A6NHR9	LLLIDWPELK	Stripped Sequence	LLLIDWPELK	TRUE	_LLLIDWPELK_	FALSE	_LLLIDWPELK_	1.16616	1.14943	4.04182e-117	3.69193e-92	1.43918e-115	4.2771e-91	44	44	50876.4	43190.5	215461	188995	1	1	105.966	105.929	2.19092e-62	1.18653e-27	FALSE	FALSE	216322	201044	NaN	NaN	216322	201044
3.57751e-64	3.05509e-67	1.16616	A6NHR9	A6NHR9	VQLISGPPAK	Stripped Sequence	VQLISGPPAK	TRUE	_VQLISGPPAK_	FALSE	_VQLISGPPAK_	1.16616	1.14943	4.04182e-117	3.69193e-92	1.43918e-115	4.2771e-91	44	44	50876.4	43190.5	215461	188995	1	1	46.2389	46.1457	1.11453e-45	6.26939e-37	FALSE	FALSE	156792	125550	NaN	NaN	156792	125550
3.57751e-64	3.05509e-67	1.16616	A6NHR9	A6NHR9	GLAPIECYNR	Stripped Sequence	GLAPIECYNR	TRUE	_GLAPIEC[Carbamidomethyl (C)]YNR_	FALSE	_GLAPIEC[+57]YNR_	1.16616	1.14943	4.04182e-117	3.69193e-92	1.43918e-115	4.2771e-91	44	44	50876.4	43190.5	215461	188995	1	1	48.0279	47.9462	5.99216e-22	6.61139e-06	FALSE	FALSE	89452.3	58690.5	NaN	NaN	89452.3	58690.5
3.57751e-64	3.05509e-67	1.16616	A6NHR9	A6NHR9	FVITTTSR	Stripped Sequence	FVITTTSR	TRUE	_FVITTTSR_	FALSE	_FVITTTSR_	1.16616	1.14943	4.04182e-117	3.69193e-92	1.43918e-115	4.2771e-91	44	44	50876.4	43190.5	215461	188995	1	1	41.5777	41.4633	4.99281e-39	4.61438e-10	FALSE	FALSE	134150	119151	NaN	NaN	134150	119151
3.57751e-64	3.05509e-67	1.16616	A6NHR9	A6NHR9	FSFGLLDLPFR	Stripped Sequence	FSFGLLDLPFR	TRUE	_FSFGLLDLPFR_	FALSE	_FSFGLLDLPFR_	1.16616	1.14943	4.04182e-117	3.69193e-92	1.43918e-115	4.2771e-91	44	44	50876.4	43190.5	215461	188995	1	1	112.929	112.91	2.93648e-67	1.73005e-35	FALSE	FALSE	130206	131289	NaN	NaN	130206	131289
3.57751e-64	3.05509e-67	1.16616	A6NHR9	A6NHR9	QLNNWAVYR	Stripped Sequence	QLNNWAVYR	TRUE	_QLNNWAVYR_	FALSE	_QLNNWAVYR_	1.16616	1.14943	4.04182e-117	3.69193e-92	1.43918e-115	4.2771e-91	44	44	50876.4	43190.5	215461	188995	1	1	54.6869	54.4597	2.6791e-33	4.03964e-32	FALSE	FALSE	39443.7	41054.8	NaN	NaN	39443.7	41054.8
3.57751e-64	3.05509e-67	1.16616	A6NHR9	A6NHR9	QGDFESDHSGYVRPVPVPR	Stripped Sequence	QGDFESDHSGYVRPVPVPR	TRUE	_QGDFESDHSGYVRPVPVPR_	FALSE	_QGDFESDHSGYVRPVPVPR_	1.16616	1.14943	4.04182e-117	3.69193e-92	1.43918e-115	4.2771e-91	44	44	50876.4	43190.5	215461	188995	1	1	46.8796	46.7453	4.6235e-44	7.37745e-24	FALSE	FALSE	82000.1	74857.7	NaN	NaN	82000.1	74857.7
3.57751e-64	3.05509e-67	1.16616	A6NHR9	A6NHR9	EAIYSGYIR	Stripped Sequence	EAIYSGYIR	TRUE	_EAIYSGYIR_	FALSE	_EAIYSGYIR_	1.16616	1.14943	4.04182e-117	3.69193e-92	1.43918e-115	4.2771e-91	44	44	50876.4	43190.5	215461	188995	1	1	52.1722	51.9776	4.40816e-12	2.2391e-26	FALSE	FALSE	92776.9	71460.8	NaN	NaN	92776.9	71460.8
3.57751e-64	3.05509e-67	1.16616	A6NHR9	A6NHR9	AHVEGDGVVEGIIR	Stripped Sequence	AHVEGDGVVEGIIR	TRUE	_AHVEGDGVVEGIIR_	FALSE	_AHVEGDGVVEGIIR_	1.16616	1.14943	4.04182e-117	3.69193e-92	1.43918e-115	4.2771e-91	44	44	50876.4	43190.5	215461	188995	2	2	54.0525	53.8308	2.69608e-09	4.7209e-25	FALSE	FALSE	57159	64040.3	NaN	NaN	57159	64040.3
3.57751e-64	3.05509e-67	1.16616	A6NHR9	A6NHR9	AHVEGDGVVEGIIR	Stripped Sequence	AHVEGDGVVEGIIR	TRUE	_AHVEGDGVVEGIIR_	FALSE	_AHVEGDGVVEGIIR_	1.16616	1.14943	4.04182e-117	3.69193e-92	1.43918e-115	4.2771e-91	44	44	50876.4	43190.5	215461	188995	2	2	54.0693	53.818	1.74621e-42	1.49817e-09	FALSE	FALSE	20198.2	21857.9	NaN	NaN	20198.2	21857.9
3.57751e-64	3.05509e-67	1.16616	A6NHR9	A6NHR9	ESIPVINGR	Stripped Sequence	ESIPVINGR	TRUE	_ESIPVINGR_	FALSE	_ESIPVINGR_	1.16616	1.14943	4.04182e-117	3.69193e-92	1.43918e-115	4.2771e-91	44	44	50876.4	43190.5	215461	188995	1	1	48.5604	48.4324	2.48936e-56	2.83647e-34	FALSE	FALSE	94857.4	85870.3	NaN	NaN	94857.4	85870.3
3.57751e-64	3.05509e-67	1.16616	A6NHR9	A6NHR9	TLPLFYGSIVR	Stripped Sequence	TLPLFYGSIVR	TRUE	_TLPLFYGSIVR_	FALSE	_TLPLFYGSIVR_	1.16616	1.14943	4.04182e-117	3.69193e-92	1.43918e-115	4.2771e-91	44	44	50876.4	43190.5	215461	188995	1	1	93.2593	93.1963	3.1865e-22	1.2587e-25	FALSE	FALSE	103599	101585	NaN	NaN	103599	101585
3.57751e-64	3.05509e-67	1.16616	A6NHR9	A6NHR9	AAADGGGPGGASVGTEEDGGGVGHR	Stripped Sequence	AAADGGGPGGASVGTEEDGGGVGHR	TRUE	_[Acetyl (Protein N-term)]AAADGGGPGGASVGTEEDGGGVGHR_	FALSE	_[+42]AAADGGGPGGASVGTEEDGGGVGHR_	1.16616	1.14943	4.04182e-117	3.69193e-92	1.43918e-115	4.2771e-91	44	44	50876.4	43190.5	215461	188995	2	2	35.2623	35.1673	1.00378e-52	1.63561e-26	FALSE	FALSE	37626.6	39940.5	NaN	NaN	37626.6	39940.5
3.57751e-64	3.05509e-67	1.16616	A6NHR9	A6NHR9	AAADGGGPGGASVGTEEDGGGVGHR	Stripped Sequence	AAADGGGPGGASVGTEEDGGGVGHR	TRUE	_[Acetyl (Protein N-term)]AAADGGGPGGASVGTEEDGGGVGHR_	FALSE	_[+42]AAADGGGPGGASVGTEEDGGGVGHR_	1.16616	1.14943	4.04182e-117	3.69193e-92	1.43918e-115	4.2771e-91	44	44	50876.4	43190.5	215461	188995	2	2	35.2322	35.1872	1.35708e-28	4.80409e-26	FALSE	FALSE	12081.2	13014.1	NaN	NaN	12081.2	13014.1
3.57751e-64	3.05509e-67	1.16616	A6NHR9	A6NHR9	DLNSQLEYLR	Stripped Sequence	DLNSQLEYLR	TRUE	_DLNSQLEYLR_	FALSE	_DLNSQLEYLR_	1.16616	1.14943	4.04182e-117	3.69193e-92	1.43918e-115	4.2771e-91	44	44	50876.4	43190.5	215461	188995	1	1	68.981	68.9395	6.0833e-21	3.22176e-24	FALSE	FALSE	61993.6	52592.7	NaN	NaN	61993.6	52592.7
3.57751e-64	3.05509e-67	1.16616	A6NHR9	A6NHR9	DLCFTWR	Stripped Sequence	DLCFTWR	TRUE	_DLC[Carbamidomethyl (C)]FTWR_	FALSE	_DLC[+57]FTWR_	1.16616	1.14943	4.04182e-117	3.69193e-92	1.43918e-115	4.2771e-91	44	44	50876.4	43190.5	215461	188995	1	1	75.3556	75.2742	5.47522e-47	1.22715e-10	FALSE	FALSE	65766.1	47700.6	NaN	NaN	65766.1	47700.6
3.57751e-64	3.05509e-67	1.16616	A6NHR9	A6NHR9	LYFKPIGDPVFAR	Stripped Sequence	LYFKPIGDPVFAR	TRUE	_LYFKPIGDPVFAR_	FALSE	_LYFKPIGDPVFAR_	1.16616	1.14943	4.04182e-117	3.69193e-92	1.43918e-115	4.2771e-91	44	44	50876.4	43190.5	215461	188995	1	1	76.8501	76.7372	4.97981e-43	3.59342e-34	FALSE	FALSE	82137.3	75244.6	NaN	NaN	82137.3	75244.6
3.57751e-64	3.05509e-67	1.16616	A6NHR9	A6NHR9	LMILPDPEKPVR	Stripped Sequence	LMILPDPEKPVR	TRUE	_LMILPDPEKPVR_	FALSE	_LMILPDPEKPVR_	1.16616	1.14943	4.04182e-117	3.69193e-92	1.43918e-115	4.2771e-91	44	44	50876.4	43190.5	215461	188995	1	1	65.5035	65.4651	1.38607e-42	5.97949e-30	FALSE	FALSE	93051.9	72273.8	NaN	NaN	93051.9	72273.8
3.57751e-64	3.05509e-67	1.16616	A6NHR9	A6NHR9	IDFLPHYDTLVK	Stripped Sequence	IDFLPHYDTLVK	TRUE	_IDFLPHYDTLVK_	FALSE	_IDFLPHYDTLVK_	1.16616	1.14943	4.04182e-117	3.69193e-92	1.43918e-115	4.2771e-91	44	44	50876.4	43190.5	215461	188995	1	1	79.4749	79.3721	4.12696e-58	1.87502e-18	FALSE	FALSE	58407.4	45887.6	NaN	NaN	58407.4	45887.6
3.57751e-64	3.05509e-67	1.16616	A6NHR9	A6NHR9	GMVFGAPVPK	Stripped Sequence	GMVFGAPVPK	TRUE	_GMVFGAPVPK_	FALSE	_GMVFGAPVPK_	1.16616	1.14943	4.04182e-117	3.69193e-92	1.43918e-115	4.2771e-91	44	44	50876.4	43190.5	215461	188995	1	1	62.1055	61.9373	2.5613e-34	1.96347e-24	FALSE	FALSE	60870.8	45952.8	NaN	NaN	60870.8	45952.8
3.57751e-64	3.05509e-67	1.16616	A6NHR9	A6NHR9	SLFEASQQLLNEMK	Stripped Sequence	SLFEASQQLLNEMK	TRUE	_SLFEASQQLLNEMK_	FALSE	_SLFEASQQLLNEMK_	1.16616	1.14943	4.04182e-117	3.69193e-92	1.43918e-115	4.2771e-91	44	44	50876.4	43190.5	215461	188995	2	2	96.6347	96.5785	1.62198e-09	6.27525e-14	FALSE	FALSE	41803.3	40996.1	NaN	NaN	41803.3	40996.1
3.57751e-64	3.05509e-67	1.16616	A6NHR9	A6NHR9	SLFEASQQLLNEMK	Stripped Sequence	SLFEASQQLLNEMK	TRUE	_SLFEASQQLLNEMK_	FALSE	_SLFEASQQLLNEMK_	1.16616	1.14943	4.04182e-117	3.69193e-92	1.43918e-115	4.2771e-91	44	44	50876.4	43190.5	215461	188995	2	2	96.6114	96.5252	1.56361e-18	5.6475e-19	FALSE	FALSE	20361.2	15582.1	NaN	NaN	20361.2	15582.1
3.57751e-64	3.05509e-67	1.16616	A6NHR9	A6NHR9	LLFDETQGKPAVAVIDNGR	Stripped Sequence	LLFDETQGKPAVAVIDNGR	TRUE	_LLFDETQGKPAVAVIDNGR_	FALSE	_LLFDETQGKPAVAVIDNGR_	1.16616	1.14943	4.04182e-117	3.69193e-92	1.43918e-115	4.2771e-91	44	44	50876.4	43190.5	215461	188995	1	1	72.161	72.2033	2.34112e-24	1.19539e-25	FALSE	FALSE	68922.1	78247.3	NaN	NaN	68922.1	78247.3
3.57751e-64	3.05509e-67	1.16616	A6NHR9	A6NHR9	TTFQENTQSISVR	Stripped Sequence	TTFQENTQSISVR	TRUE	_TTFQENTQSISVR_	FALSE	_TTFQENTQSISVR_	1.16616	1.14943	4.04182e-117	3.69193e-92	1.43918e-115	4.2771e-91	44	44	50876.4	43190.5	215461	188995	1	1	43.7637	43.6856	3.69106e-13	1.67547e-25	FALSE	FALSE	45148.8	50857.3	NaN	NaN	45148.8	50857.3
3.57751e-64	3.05509e-67	1.16616	A6NHR9	A6NHR9	DSTEYFIVFEPR	Stripped Sequence	DSTEYFIVFEPR	TRUE	_DSTEYFIVFEPR_	FALSE	_DSTEYFIVFEPR_	1.16616	1.14943	4.04182e-117	3.69193e-92	1.43918e-115	4.2771e-91	44	44	50876.4	43190.5	215461	188995	1	1	95.2849	95.2753	3.26818e-06	4.0153e-05	FALSE	FALSE	39330.4	29707.1	NaN	NaN	39330.4	29707.1
3.57751e-64	3.05509e-67	1.16616	A6NHR9	A6NHR9	ETYPDDPCFPSK	Stripped Sequence	ETYPDDPCFPSK	TRUE	_ETYPDDPC[Carbamidomethyl (C)]FPSK_	FALSE	_ETYPDDPC[+57]FPSK_	1.16616	1.14943	4.04182e-117	3.69193e-92	1.43918e-115	4.2771e-91	44	44	50876.4	43190.5	215461	188995	1	1	46.5325	46.4488	1.70879e-40	5.72078e-06	FALSE	FALSE	47210	35558.6	NaN	NaN	47210	35558.6
3.57751e-64	3.05509e-67	1.16616	A6NHR9	A6NHR9	IHNIDIPTTQQVPHIEALLK	Stripped Sequence	IHNIDIPTTQQVPHIEALLK	TRUE	_IHNIDIPTTQQVPHIEALLK_	FALSE	_IHNIDIPTTQQVPHIEALLK_	1.16616	1.14943	4.04182e-117	3.69193e-92	1.43918e-115	4.2771e-91	44	44	50876.4	43190.5	215461	188995	1	1	80.4603	80.3382	1.82776e-70	1.36121e-34	FALSE	FALSE	73096.4	53765	NaN	NaN	73096.4	53765
3.57751e-64	3.05509e-67	1.16616	A6NHR9	A6NHR9	EHLLQGLLPDVQVPTSVK	Stripped Sequence	EHLLQGLLPDVQVPTSVK	TRUE	_EHLLQGLLPDVQVPTSVK_	FALSE	_EHLLQGLLPDVQVPTSVK_	1.16616	1.14943	4.04182e-117	3.69193e-92	1.43918e-115	4.2771e-91	44	44	50876.4	43190.5	215461	188995	1	1	91.974	91.8921	2.89831e-25	8.05513e-13	FALSE	FALSE	47790	38539.9	NaN	NaN	47790	38539.9
3.57751e-64	3.05509e-67	1.16616	A6NHR9	A6NHR9	LSTSGNRPPANAETFSCNK	Stripped Sequence	LSTSGNRPPANAETFSCNK	TRUE	_LSTSGNRPPANAETFSC[Carbamidomethyl (C)]NK_	FALSE	_LSTSGNRPPANAETFSC[+57]NK_	1.16616	1.14943	4.04182e-117	3.69193e-92	1.43918e-115	4.2771e-91	44	44	50876.4	43190.5	215461	188995	1	1	30.8289	30.9591	1.15457e-54	9.27767e-32	FALSE	FALSE	35333.3	35553.6	NaN	NaN	35333.3	35553.6
3.57751e-64	3.05509e-67	1.16616	A6NHR9	A6NHR9	QCLILGEQIDLLQQYR	Stripped Sequence	QCLILGEQIDLLQQYR	TRUE	_QC[Carbamidomethyl (C)]LILGEQIDLLQQYR_	FALSE	_QC[+57]LILGEQIDLLQQYR_	1.16616	1.14943	4.04182e-117	3.69193e-92	1.43918e-115	4.2771e-91	44	44	50876.4	43190.5	215461	188995	2	2	99.7929	99.8141	4.80545e-30	5.85454e-22	FALSE	FALSE	16255.7	13572.8	NaN	NaN	16255.7	13572.8
3.57751e-64	3.05509e-67	1.16616	A6NHR9	A6NHR9	QCLILGEQIDLLQQYR	Stripped Sequence	QCLILGEQIDLLQQYR	TRUE	_QC[Carbamidomethyl (C)]LILGEQIDLLQQYR_	FALSE	_QC[+57]LILGEQIDLLQQYR_	1.16616	1.14943	4.04182e-117	3.69193e-92	1.43918e-115	4.2771e-91	44	44	50876.4	43190.5	215461	188995	2	2	99.806	99.7972	3.3513e-06	1.07001e-05	FALSE	FALSE	22005.1	14942.4	NaN	NaN	22005.1	14942.4
3.57751e-64	3.05509e-67	1.16616	A6NHR9	A6NHR9	LIPYTSVEDFDWCTPPK	Stripped Sequence	LIPYTSVEDFDWCTPPK	TRUE	_LIPYTSVEDFDWC[Carbamidomethyl (C)]TPPK_	FALSE	_LIPYTSVEDFDWC[+57]TPPK_	1.16616	1.14943	4.04182e-117	3.69193e-92	1.43918e-115	4.2771e-91	44	44	50876.4	43190.5	215461	188995	1	1	93.4951	93.5019	5.26116e-31	5.1222e-22	FALSE	FALSE	29265.9	29863.9	NaN	NaN	29265.9	29863.9
3.57751e-64	3.05509e-67	1.16616	A6NHR9	A6NHR9	TNILNSEQVIVEVLPNQPVK	Stripped Sequence	TNILNSEQVIVEVLPNQPVK	TRUE	_TNILNSEQVIVEVLPNQPVK_	FALSE	_TNILNSEQVIVEVLPNQPVK_	1.16616	1.14943	4.04182e-117	3.69193e-92	1.43918e-115	4.2771e-91	44	44	50876.4	43190.5	215461	188995	1	1	97.0488	97.0823	3.30632e-08	4.7228e-06	FALSE	FALSE	37848.4	30738.4	NaN	NaN	37848.4	30738.4
3.57751e-64	3.05509e-67	1.16616	A6NHR9	A6NHR9	TLEFPFVNGSAEIMSLVLAESSPGR	Stripped Sequence	TLEFPFVNGSAEIMSLVLAESSPGR	TRUE	_TLEFPFVNGSAEIMSLVLAESSPGR_	FALSE	_TLEFPFVNGSAEIMSLVLAESSPGR_	1.16616	1.14943	4.04182e-117	3.69193e-92	1.43918e-115	4.2771e-91	44	44	50876.4	43190.5	215461	188995	1	1	118.606	118.657	1.28488e-22	1.06885e-05	FALSE	FALSE	21219.7	25899.6	NaN	NaN	21219.7	25899.6
3.57751e-64	3.05509e-67	1.16616	A6NHR9	A6NHR9	LQVVLNESNADTYAGRPLPSK	Stripped Sequence	LQVVLNESNADTYAGRPLPSK	TRUE	_LQVVLNESNADTYAGRPLPSK_	FALSE	_LQVVLNESNADTYAGRPLPSK_	1.16616	1.14943	4.04182e-117	3.69193e-92	1.43918e-115	4.2771e-91	44	44	50876.4	43190.5	215461	188995	1	1	59.3161	59.0681	2.33432e-57	2.02032e-23	FALSE	FALSE	23410.2	20645.2	NaN	NaN	23410.2	20645.2
3.57751e-64	3.05509e-67	1.16616	A6NHR9	A6NHR9	KPSDSVHITNDDER	Stripped Sequence	KPSDSVHITNDDER	TRUE	_KPSDSVHITNDDER_	FALSE	_KPSDSVHITNDDER_	1.16616	1.14943	4.04182e-117	3.69193e-92	1.43918e-115	4.2771e-91	44	44	50876.4	43190.5	215461	188995	1	1	17.8074	17.848	3.71591e-64	1.31104e-08	FALSE	FALSE	25022.8	3016.01	NaN	NaN	25022.8	3016.01
3.57751e-64	3.05509e-67	1.16616	A6NHR9	A6NHR9	GVITRPDLPSK	Stripped Sequence	GVITRPDLPSK	TRUE	_GVITRPDLPSK_	FALSE	_GVITRPDLPSK_	1.16616	1.14943	4.04182e-117	3.69193e-92	1.43918e-115	4.2771e-91	44	44	50876.4	43190.5	215461	188995	1	1	38.1693	38.0761	1.07944e-51	1.46497e-12	FALSE	FALSE	19112.4	15918.5	NaN	NaN	19112.4	15918.5
3.57751e-64	3.05509e-67	1.16616	A6NHR9	A6NHR9	LLPSSHVAR	Stripped Sequence	LLPSSHVAR	TRUE	_LLPSSHVAR_	FALSE	_LLPSSHVAR_	1.16616	1.14943	4.04182e-117	3.69193e-92	1.43918e-115	4.2771e-91	44	44	50876.4	43190.5	215461	188995	1	1	23.3729	23.5436	1.96623e-29	0.00079498	FALSE	FALSE	36148.4	2527.19	NaN	NaN	36148.4	2527.19
3.57751e-64	3.05509e-67	1.16616	A6NHR9	A6NHR9	EKDQLSQSIVMYK	Stripped Sequence	EKDQLSQSIVMYK	TRUE	_EKDQLSQSIVMYK_	FALSE	_EKDQLSQSIVMYK_	1.16616	1.14943	4.04182e-117	3.69193e-92	1.43918e-115	4.2771e-91	44	44	50876.4	43190.5	215461	188995	2	2	50.3978	50.2951	5.45484e-06	6.02805e-05	FALSE	FALSE	11078	9827.01	NaN	NaN	11078	9827.01
3.57751e-64	3.05509e-67	1.16616	A6NHR9	A6NHR9	EKDQLSQSIVMYK	Stripped Sequence	EKDQLSQSIVMYK	TRUE	_EKDQLSQSIVMYK_	FALSE	_EKDQLSQSIVMYK_	1.16616	1.14943	4.04182e-117	3.69193e-92	1.43918e-115	4.2771e-91	44	44	50876.4	43190.5	215461	188995	2	2	50.4259	50.2834	2.14825e-39	2.74102e-25	FALSE	FALSE	13262.7	8999.92	NaN	NaN	13262.7	8999.92
3.57751e-64	3.05509e-67	1.16616	A6NHR9	A6NHR9	IAHLAQIEDDR	Stripped Sequence	IAHLAQIEDDR	TRUE	_IAHLAQIEDDR_	FALSE	_IAHLAQIEDDR_	1.16616	1.14943	4.04182e-117	3.69193e-92	1.43918e-115	4.2771e-91	44	44	50876.4	43190.5	215461	188995	1	1	35.9124	35.8763	7.36528e-07	4.99119e-15	FALSE	FALSE	14658.4	12427.1	NaN	NaN	14658.4	12427.1
3.57751e-64	3.05509e-67	1.16616	A6NHR9	A6NHR9	LKDEDDEDDCFILEK	Stripped Sequence	LKDEDDEDDCFILEK	TRUE	_LKDEDDEDDC[Carbamidomethyl (C)]FILEK_	FALSE	_LKDEDDEDDC[+57]FILEK_	1.16616	1.14943	4.04182e-117	3.69193e-92	1.43918e-115	4.2771e-91	44	44	50876.4	43190.5	215461	188995	1	1	54.4073	54.1746	1.08512e-27	9.44462e-05	FALSE	FALSE	6439.18	4564.95	NaN	NaN	6439.18	4564.95
8.84667e-28	3.86655e-31	1.12145	A6NHX0	A6NHX0	FDHALVPEENINGVISALK	Stripped Sequence	FDHALVPEENINGVISALK	TRUE	_FDHALVPEENINGVISALK_	FALSE	_FDHALVPEENINGVISALK_	1.0907	1.12145	4.00125e-57	4.57138e-72	3.44322e-55	8.23077e-71	2	2	28314.2	35744	131235	149318	1	1	90.9692	90.8681	1.27608e-28	1.18212e-31	FALSE	FALSE	31321.3	55259.4	NaN	NaN	31321.3	55259.4
8.84667e-28	3.86655e-31	1.12145	A6NHX0	A6NHX0	ESIPLFTYGLIK	Stripped Sequence	ESIPLFTYGLIK	TRUE	_ESIPLFTYGLIK_	FALSE	_ESIPLFTYGLIK_	1.0907	1.12145	4.00125e-57	4.57138e-72	3.44322e-55	8.23077e-71	2	2	28314.2	35744	131235	149318	1	1	102.818	102.817	2.58076e-35	6.93225e-22	FALSE	FALSE	20437.4	25800.3	NaN	NaN	20437.4	25800.3
2.15304e-39	1.08685e-42	1.13811	A6NIH7	A6NIH7	YQFTPAFLR	Stripped Sequence	YQFTPAFLR	FALSE	_YQFTPAFLR_	FALSE	_YQFTPAFLR_	1.11843	1.13811	1.54544e-76	1.01438e-83	1.15025e-74	1.46882e-82	2	2	59743	72209.7	250228	230630	1	1	79.7238	79.621	1.07194e-46	5.21894e-36	FALSE	FALSE	128482	137715	NaN	NaN	128482	137715
2.15304e-39	1.08685e-42	1.13811	A6NIH7	A6NIH7	AAAAASAAGPGGLVAGK	Stripped Sequence	AAAAASAAGPGGLVAGK	TRUE	_AAAAASAAGPGGLVAGK_	FALSE	_AAAAASAAGPGGLVAGK_	1.11843	1.13811	1.54544e-76	1.01438e-83	1.15025e-74	1.46882e-82	2	2	59743	72209.7	250228	230630	1	1	40.0048	39.9231	1.48125e-05	6.10121e-22	FALSE	FALSE	14189.3	24590.9	NaN	NaN	14189.3	24590.9
1.05008e-15	4.06297e-19	1.09886	A6NJ78	A6NJ78	EQTDQTQAQELHR	Stripped Sequence	EQTDQTQAQELHR	TRUE	_EQTDQTQAQELHR_	FALSE	_EQTDQTQAQELHR_	1.09886	1.03781	1.63137e-62	1.69279e-24	1.35724e-60	4.39195e-23	3	1	2768.85	2378.58	52794.8	NaN	2	0	16.4845	Filtered	1.81836e-38	Filtered	FALSE	Filtered	6822.04	Filtered	NaN	Filtered	6822.04	Filtered
1.05008e-15	4.06297e-19	1.09886	A6NJ78	A6NJ78	EQTDQTQAQELHR	Stripped Sequence	EQTDQTQAQELHR	TRUE	_EQTDQTQAQELHR_	FALSE	_EQTDQTQAQELHR_	1.09886	1.03781	1.63137e-62	1.69279e-24	1.35724e-60	4.39195e-23	3	1	2768.85	2378.58	52794.8	NaN	2	0	16.493	Filtered	1.89327e-06	Filtered	FALSE	Filtered	738.325	Filtered	NaN	Filtered	738.325	Filtered
1.05008e-15	4.06297e-19	1.09886	A6NJ78	A6NJ78	VLSPQDQDVQDNPR	Stripped Sequence	VLSPQDQDVQDNPR	TRUE	_VLSPQDQDVQDNPR_	FALSE	_VLSPQDQDVQDNPR_	1.09886	1.03781	1.63137e-62	1.69279e-24	1.35724e-60	4.39195e-23	3	1	2768.85	2378.58	52794.8	NaN	1	1	31.0117	31.0616	2.12357e-05	7.32586e-15	FALSE	FALSE	1052.46	2628.09	NaN	NaN	1052.46	2628.09
3.73923e-29	1.66151e-32	1.12361	A6NKF1	A6NKF1	GPADPVLLQAQVQEGFGSLR	Stripped Sequence	GPADPVLLQAQVQEGFGSLR	TRUE	_GPADPVLLQAQVQEGFGSLR_	FALSE	_GPADPVLLQAQVQEGFGSLR_	1.09733	1.09619	1.76204e-61	5.82662e-56	1.47602e-59	1.26321e-54	7	7	21006.6	29344.3	115726	149708	2	2	92.7064	92.6436	7.32499e-38	1.19482e-25	FALSE	FALSE	56547.8	82497.4	NaN	NaN	56547.8	82497.4
3.73923e-29	1.66151e-32	1.12361	A6NKF1	A6NKF1	GPADPVLLQAQVQEGFGSLR	Stripped Sequence	GPADPVLLQAQVQEGFGSLR	TRUE	_GPADPVLLQAQVQEGFGSLR_	FALSE	_GPADPVLLQAQVQEGFGSLR_	1.09733	1.09619	1.76204e-61	5.82662e-56	1.47602e-59	1.26321e-54	7	7	21006.6	29344.3	115726	149708	2	2	92.6985	92.6356	1.43136e-05	2.00028e-05	FALSE	FALSE	16719.4	22580.6	NaN	NaN	16719.4	22580.6
3.73923e-29	1.66151e-32	1.12361	A6NKF1	A6NKF1	AEVASFVADR	Stripped Sequence	AEVASFVADR	TRUE	_AEVASFVADR_	FALSE	_AEVASFVADR_	1.09733	1.09619	1.76204e-61	5.82662e-56	1.47602e-59	1.26321e-54	7	7	21006.6	29344.3	115726	149708	1	1	46.8457	46.7333	7.15835e-07	5.1965e-15	FALSE	FALSE	71303.7	102641	NaN	NaN	71303.7	102641
3.73923e-29	1.66151e-32	1.12361	A6NKF1	A6NKF1	ALAVDAAFR	Stripped Sequence	ALAVDAAFR	TRUE	_ALAVDAAFR_	FALSE	_ALAVDAAFR_	1.09733	1.09619	1.76204e-61	5.82662e-56	1.47602e-59	1.26321e-54	7	7	21006.6	29344.3	115726	149708	1	1	57.4141	57.1054	1.81363e-05	8.7042e-05	FALSE	FALSE	32584.4	36873.9	NaN	NaN	32584.4	36873.9
3.73923e-29	1.66151e-32	1.12361	A6NKF1	A6NKF1	DLCQAHGLPLDGEER	Stripped Sequence	DLCQAHGLPLDGEER	TRUE	_DLC[Carbamidomethyl (C)]QAHGLPLDGEER_	FALSE	_DLC[+57]QAHGLPLDGEER_	1.09733	1.09619	1.76204e-61	5.82662e-56	1.47602e-59	1.26321e-54	7	7	21006.6	29344.3	115726	149708	1	1	51.1474	50.9731	1.78907e-23	1.86317e-05	FALSE	FALSE	12403.5	15541.2	NaN	NaN	12403.5	15541.2
3.73923e-29	1.66151e-32	1.12361	A6NKF1	A6NKF1	YLAGEVAESADIAR	Stripped Sequence	YLAGEVAESADIAR	TRUE	_YLAGEVAESADIAR_	FALSE	_YLAGEVAESADIAR_	1.09733	1.09619	1.76204e-61	5.82662e-56	1.47602e-59	1.26321e-54	7	7	21006.6	29344.3	115726	149708	1	1	56.945	56.7908	5.20526e-06	1.39677e-05	FALSE	FALSE	8402.69	10112.4	NaN	NaN	8402.69	10112.4
3.73923e-29	1.66151e-32	1.12361	A6NKF1	A6NKF1	LLQTLPYLPSCAVQCHVGHAR	Stripped Sequence	LLQTLPYLPSCAVQCHVGHAR	TRUE	_LLQTLPYLPSC[Carbamidomethyl (C)]AVQC[Carbamidomethyl (C)]HVGHAR_	FALSE	_LLQTLPYLPSC[+57]AVQC[+57]HVGHAR_	1.09733	1.09619	1.76204e-61	5.82662e-56	1.47602e-59	1.26321e-54	7	7	21006.6	29344.3	115726	149708	1	1	69.6148	69.5326	1.11485e-11	3.66411e-19	FALSE	FALSE	6945.06	13779.8	NaN	NaN	6945.06	13779.8
4.90535e-34	2.30786e-37	1.13083	A6NKF2	A6NKF2	QVLDLYALFR	Stripped Sequence	QVLDLYALFR	TRUE	_QVLDLYALFR_	FALSE	_QVLDLYALFR_	1.13083	1.07611	3.19561e-86	1.12037e-43	2.14448e-84	2.64296e-42	1	1	87755.3	32058.9	203389	76307.1	1	1	105.675	105.669	2.16576e-52	1.91553e-21	FALSE	FALSE	87755.3	32058.9	NaN	NaN	87755.3	32058.9
1.5821e-55	1.05897e-58	1.15718	A6ZKI3	A6ZKI3	ESPLLNDYR	Stripped Sequence	ESPLLNDYR	FALSE	_ESPLLNDYR_	FALSE	_ESPLLNDYR_	1.15718	1.14365	7.90967e-109	8.41325e-88	3.68365e-107	1.10466e-86	5	5	47519.8	63862.8	290643	464926	1	1	47.3504	47.2726	8.42784e-41	1.61235e-37	FALSE	FALSE	168328	205338	NaN	NaN	168328	205338
1.5821e-55	1.05897e-58	1.15718	A6ZKI3	A6ZKI3	ALLALPIRPATR	Stripped Sequence	ALLALPIRPATR	TRUE	_ALLALPIRPATR_	FALSE	_ALLALPIRPATR_	1.15718	1.14365	7.90967e-109	8.41325e-88	3.68365e-107	1.10466e-86	5	5	47519.8	63862.8	290643	464926	2	2	72.1253	72.0781	1.19022e-65	9.25178e-35	FALSE	FALSE	113056	173518	NaN	NaN	113056	173518
1.5821e-55	1.05897e-58	1.15718	A6ZKI3	A6ZKI3	ALLALPIRPATR	Stripped Sequence	ALLALPIRPATR	TRUE	_ALLALPIRPATR_	FALSE	_ALLALPIRPATR_	1.15718	1.14365	7.90967e-109	8.41325e-88	3.68365e-107	1.10466e-86	5	5	47519.8	63862.8	290643	464926	2	2	72.1116	72.0406	4.15528e-05	5.4368e-11	FALSE	FALSE	1275.88	1613.01	NaN	NaN	1275.88	1613.01
1.5821e-55	1.05897e-58	1.15718	A6ZKI3	A6ZKI3	GFLAEMK	Stripped Sequence	GFLAEMK	FALSE	_GFLAEMK_	FALSE	_GFLAEMK_	1.15718	1.14365	7.90967e-109	8.41325e-88	3.68365e-107	1.10466e-86	5	5	47519.8	63862.8	290643	464926	1	1	52.1023	51.7686	4.6054e-05	5.46518e-05	FALSE	FALSE	54171.7	118960	NaN	NaN	54171.7	118960
1.5821e-55	1.05897e-58	1.15718	A6ZKI3	A6ZKI3	RVFGWEEDEDF	Stripped Sequence	RVFGWEEDEDF	FALSE	_RVFGWEEDEDF_	FALSE	_RVFGWEEDEDF_	1.15718	1.14365	7.90967e-109	8.41325e-88	3.68365e-107	1.10466e-86	5	5	47519.8	63862.8	290643	464926	1	1	75.8979	75.9255	1.52636e-18	6.51634e-16	FALSE	FALSE	20898.7	22711.8	NaN	NaN	20898.7	22711.8
4.79085e-18	1.88988e-21	1.10393	A7E2V4	A7E2V4	VGMLALEMLGR	Stripped Sequence	VGMLALEMLGR	TRUE	_VGMLALEMLGR_	FALSE	_VGMLALEMLGR_	1.10393	1.05574	5.36358e-66	1.18102e-32	4.36653e-64	2.95197e-31	4	4	19445.9	20580	69847.1	70511.4	1	1	95.0309	94.9165	1.65687e-40	1.84806e-05	FALSE	FALSE	81587.1	21764.7	NaN	NaN	81587.1	21764.7
4.79085e-18	1.88988e-21	1.10393	A7E2V4	A7E2V4	DGLVIPLVELSAK	Stripped Sequence	DGLVIPLVELSAK	TRUE	_DGLVIPLVELSAK_	FALSE	_DGLVIPLVELSAK_	1.10393	1.05574	5.36358e-66	1.18102e-32	4.36653e-64	2.95197e-31	4	4	19445.9	20580	69847.1	70511.4	1	1	105.803	105.845	1.13807e-30	1.04983e-17	FALSE	FALSE	25335.1	26708.4	NaN	NaN	25335.1	26708.4
4.79085e-18	1.88988e-21	1.10393	A7E2V4	A7E2V4	LTVELAQDLLANPPDLK	Stripped Sequence	LTVELAQDLLANPPDLK	TRUE	_LTVELAQDLLANPPDLK_	FALSE	_LTVELAQDLLANPPDLK_	1.10393	1.05574	5.36358e-66	1.18102e-32	4.36653e-64	2.95197e-31	4	4	19445.9	20580	69847.1	70511.4	1	1	101.028	101.048	4.62603e-06	8.45574e-06	FALSE	FALSE	13075.7	18613.8	NaN	NaN	13075.7	18613.8
4.79085e-18	1.88988e-21	1.10393	A7E2V4	A7E2V4	TTVSEAEHPLLCEGTR	Stripped Sequence	TTVSEAEHPLLCEGTR	TRUE	_TTVSEAEHPLLC[Carbamidomethyl (C)]EGTR_	FALSE	_TTVSEAEHPLLC[+57]EGTR_	1.10393	1.05574	5.36358e-66	1.18102e-32	4.36653e-64	2.95197e-31	4	4	19445.9	20580	69847.1	70511.4	1	1	42.0149	41.855	0.00056813	1.06825e-05	FALSE	FALSE	4887.05	5256.64	NaN	NaN	4887.05	5256.64
1.21544e-60	9.32801e-64	1.16257	A8CG34	A8CG34	NAITSSYSSTR	Stripped Sequence	NAITSSYSSTR	FALSE	_NAITSSYSSTR_	FALSE	_NAITSSYSSTR_	1.16257	1.08381	8.89437e-114	2.73662e-48	3.57681e-112	6.28602e-47	10	8	41549.5	9367.76	193333	40175.5	1	1	25.7511	26.0427	1.57741e-68	0.00124991	FALSE	FALSE	113203	3386.23	NaN	NaN	113203	3386.23
1.21544e-60	9.32801e-64	1.16257	A8CG34	A8CG34	MVCSPVTVR	Stripped Sequence	MVCSPVTVR	FALSE	_MVC[Carbamidomethyl (C)]SPVTVR_	FALSE	_MVC[+57]SPVTVR_	1.16257	1.08381	8.89437e-114	2.73662e-48	3.57681e-112	6.28602e-47	10	8	41549.5	9367.76	193333	40175.5	1	1	41.1751	41.0913	1.74147e-07	0.000333196	FALSE	FALSE	93342.5	22566.3	NaN	NaN	93342.5	22566.3
1.21544e-60	9.32801e-64	1.16257	A8CG34	A8CG34	VQLLPSR	Stripped Sequence	VQLLPSR	FALSE	_VQLLPSR_	FALSE	_VQLLPSR_	1.16257	1.08381	8.89437e-114	2.73662e-48	3.57681e-112	6.28602e-47	10	8	41549.5	9367.76	193333	40175.5	1	1	46.9695	46.7752	1.1401e-11	2.89014e-05	FALSE	FALSE	81525	21639	NaN	NaN	81525	21639
1.21544e-60	9.32801e-64	1.16257	A8CG34	A8CG34	SAIPEQIISSTLSSPSSNAPDPCAK	Stripped Sequence	SAIPEQIISSTLSSPSSNAPDPCAK	FALSE	_SAIPEQIISSTLSSPSSNAPDPC[Carbamidomethyl (C)]AK_	FALSE	_SAIPEQIISSTLSSPSSNAPDPC[+57]AK_	1.16257	1.08381	8.89437e-114	2.73662e-48	3.57681e-112	6.28602e-47	10	8	41549.5	9367.76	193333	40175.5	1	1	82.6491	82.6562	1.42794e-23	1.14667e-05	FALSE	FALSE	56175.3	12984.3	NaN	NaN	56175.3	12984.3
1.21544e-60	9.32801e-64	1.16257	A8CG34	A8CG34	TLLEGPDPAELLLMGSYLGK	Stripped Sequence	TLLEGPDPAELLLMGSYLGK	FALSE	_TLLEGPDPAELLLMGSYLGK_	FALSE	_TLLEGPDPAELLLMGSYLGK_	1.16257	1.08381	8.89437e-114	2.73662e-48	3.57681e-112	6.28602e-47	10	8	41549.5	9367.76	193333	40175.5	2	1	114.573	114.6	5.1599e-45	1.01607e-05	FALSE	FALSE	24560.1	3796.11	NaN	NaN	24560.1	3796.11
1.21544e-60	9.32801e-64	1.16257	A8CG34	A8CG34	TLLEGPDPAELLLMGSYLGK	Stripped Sequence	TLLEGPDPAELLLMGSYLGK	FALSE	_TLLEGPDPAELLLMGSYLGK_	FALSE	_TLLEGPDPAELLLMGSYLGK_	1.16257	1.08381	8.89437e-114	2.73662e-48	3.57681e-112	6.28602e-47	10	8	41549.5	9367.76	193333	40175.5	2	1	114.594	Filtered	1.19545e-28	Filtered	FALSE	Filtered	12591.6	Filtered	NaN	Filtered	12591.6	Filtered
1.21544e-60	9.32801e-64	1.16257	A8CG34	A8CG34	RGEQLTLPPPPQLGYSITAEDLDLEK	Stripped Sequence	RGEQLTLPPPPQLGYSITAEDLDLEK	FALSE	_RGEQLTLPPPPQLGYSITAEDLDLEK_	FALSE	_RGEQLTLPPPPQLGYSITAEDLDLEK_	1.16257	1.08381	8.89437e-114	2.73662e-48	3.57681e-112	6.28602e-47	10	8	41549.5	9367.76	193333	40175.5	1	1	95.5234	95.6086	3.273e-29	0.000103816	FALSE	FALSE	24911.8	9233.61	NaN	NaN	24911.8	9233.61
1.21544e-60	9.32801e-64	1.16257	A8CG34	A8CG34	IREEELCHHSSSSTPLAADKESQGEK	Stripped Sequence	IREEELCHHSSSSTPLAADKESQGEK	TRUE	_IREEELC[Carbamidomethyl (C)]HHSSSSTPLAADKESQGEK_	FALSE	_IREEELC[+57]HHSSSSTPLAADKESQGEK_	1.16257	1.08381	8.89437e-114	2.73662e-48	3.57681e-112	6.28602e-47	10	8	41549.5	9367.76	193333	40175.5	2	2	23.3948	23.519	2.69864e-48	2.49269e-19	FALSE	FALSE	31999.2	12562.9	NaN	NaN	31999.2	12562.9
1.21544e-60	9.32801e-64	1.16257	A8CG34	A8CG34	IREEELCHHSSSSTPLAADKESQGEK	Stripped Sequence	IREEELCHHSSSSTPLAADKESQGEK	TRUE	_IREEELC[Carbamidomethyl (C)]HHSSSSTPLAADKESQGEK_	FALSE	_IREEELC[+57]HHSSSSTPLAADKESQGEK_	1.16257	1.08381	8.89437e-114	2.73662e-48	3.57681e-112	6.28602e-47	10	8	41549.5	9367.76	193333	40175.5	2	2	23.4111	23.4949	6.17446e-59	5.38707e-23	FALSE	FALSE	18126.4	6921.55	NaN	NaN	18126.4	6921.55
1.21544e-60	9.32801e-64	1.16257	A8CG34	A8CG34	STANGNLLEPR	Stripped Sequence	STANGNLLEPR	FALSE	_STANGNLLEPR_	FALSE	_STANGNLLEPR_	1.16257	1.08381	8.89437e-114	2.73662e-48	3.57681e-112	6.28602e-47	10	8	41549.5	9367.76	193333	40175.5	1	0	38.8068	Filtered	1.15295e-08	Filtered	FALSE	Filtered	25941	Filtered	NaN	Filtered	25941	Filtered
3.13045e-11	1.1633e-14	1.08752	A8MT69	A8MT69	VSGDALQLMVELLK	Stripped Sequence	VSGDALQLMVELLK	TRUE	_VSGDALQLMVELLK_	FALSE	_VSGDALQLMVELLK_	1.04394	1.08752	3.23082e-31	1.40681e-50	3.11659e-29	3.18291e-49	2	2	6868.09	9236.8	26715.9	44849.7	1	1	113.677	113.707	1.88512e-20	9.03065e-24	FALSE	FALSE	8125.33	14479.4	NaN	NaN	8125.33	14479.4
3.13045e-11	1.1633e-14	1.08752	A8MT69	A8MT69	VLPQLLLDF	Stripped Sequence	VLPQLLLDF	TRUE	_VLPQLLLDF_	FALSE	_VLPQLLLDF_	1.04394	1.08752	3.23082e-31	1.40681e-50	3.11659e-29	3.18291e-49	2	2	6868.09	9236.8	26715.9	44849.7	1	1	117.17	117.203	1.46176e-09	1.88449e-12	FALSE	FALSE	3659.63	5709.64	NaN	NaN	3659.63	5709.64
3.74234e-65	3.28852e-68	1.16713	A8MWD9;P62308	A8MWD9;P62308	GNSIIMLEALER	Stripped Sequence	GNSIIMLEALER	FALSE	_GNSIIMLEALER_	FALSE	_GNSIIMLEALER_	1.15331	1.16713	2.42954e-105	4.34291e-106	1.23169e-103	2.55363e-105	3	3	97573.5	217142	236652	468933	1	1	88.2121	88.1113	1.29539e-63	3.89602e-44	FALSE	FALSE	1.54531e+06	3.02043e+06	NaN	NaN	1.54531e+06	3.02043e+06
3.74234e-65	3.28852e-68	1.16713	A8MWD9;P62308	A8MWD9;P62308	GNSIIMLEALERV	Stripped Sequence	GNSIIMLEALERV	FALSE	_GNSIIMLEALERV_	FALSE	_GNSIIMLEALERV_	1.15331	1.16713	2.42954e-105	4.34291e-106	1.23169e-103	2.55363e-105	3	3	97573.5	217142	236652	468933	1	1	102.622	102.61	6.27442e-11	1.75568e-17	FALSE	FALSE	14449	89268.9	NaN	NaN	14449	89268.9
3.74234e-65	3.28852e-68	1.16713	A8MWD9;P62308	A8MWD9;P62308	AHPPELK	Stripped Sequence	AHPPELK	FALSE	_AHPPELK_	FALSE	_AHPPELK_	1.15331	1.16713	2.42954e-105	4.34291e-106	1.23169e-103	2.55363e-105	3	3	97573.5	217142	236652	468933	1	1	16.3336	16.3204	1.02306e-06	9.4662e-08	FALSE	FALSE	18683.1	39377	NaN	NaN	18683.1	39377
0.00669833	2.23837e-06	0.996029	A9UHW6	A9UHW6	MCYAIIQAESK	Stripped Sequence	MCYAIIQAESK	TRUE	_MC[Carbamidomethyl (C)]YAIIQAESK_	FALSE	_MC[+57]YAIIQAESK_	0.912126	0.996029	6.88589e-05	4.21897e-11	0.00727322	1.15747e-09	1	1	4730.92	6633.04	60001.8	47543.9	1	1	55.4459	55.2718	5.19883e-06	7.5817e-10	FALSE	FALSE	4730.92	6633.04	NaN	NaN	4730.92	6633.04
3.37768e-90	1.16072e-92	1.18983	B1ANS9	B1ANS9	ILISGSR	Stripped Sequence	ILISGSR	TRUE	_ILISGSR_	FALSE	_ILISGSR_	1.18582	1.12856	4.18206e-136	6.35564e-77	3.81613e-135	1.05186e-75	1	1	1.78068e+06	345371	1.95499e+06	394728	1	1	33.7982	33.9949	2.4203e-81	1.78493e-33	FALSE	FALSE	1.78068e+06	345371	NaN	NaN	1.78068e+06	345371
0.00594726	2.02288e-06	1.02959	B7ZAQ6;P0CG08	B7ZAQ6;P0CG08	LLQTMDMIISK	Stripped Sequence	LLQTMDMIISK	FALSE	_LLQTMDMIISK_	FALSE	_LLQTMDMIISK_	1.02959	0.819369	8.10559e-24	0.00279725	7.95071e-22	0.0823651	1	1	18743.9	1945.66	145688	44111	1	1	79.2744	79.2911	5.48346e-17	0.000147544	FALSE	FALSE	18743.9	1945.66	NaN	NaN	18743.9	1945.66
1.17142e-51	7.2377e-55	1.15292	C4AMC7;Q6VEQ5	C4AMC7;Q6VEQ5	ATLLESIR	Stripped Sequence	ATLLESIR	FALSE	_ATLLESIR_	FALSE	_ATLLESIR_	1.0717	1.10366	1.26343e-45	1.36078e-60	1.15288e-43	2.8175e-59	7	7	20108	23286.6	142597	143104	1	1	58.7924	58.4895	1.28622e-28	4.61671e-08	FALSE	FALSE	66935.6	69153.6	NaN	NaN	66935.6	69153.6
1.17142e-51	7.2377e-55	1.15292	C4AMC7;Q6VEQ5	C4AMC7;Q6VEQ5	LQEYGSIFTGAQDPGLQR	Stripped Sequence	LQEYGSIFTGAQDPGLQR	FALSE	_LQEYGSIFTGAQDPGLQR_	FALSE	_LQEYGSIFTGAQDPGLQR_	1.0717	1.10366	1.26343e-45	1.36078e-60	1.15288e-43	2.8175e-59	7	7	20108	23286.6	142597	143104	2	2	72.3637	72.412	1.10533e-15	9.8776e-06	FALSE	FALSE	36197.8	25404.1	NaN	NaN	36197.8	25404.1
1.17142e-51	7.2377e-55	1.15292	C4AMC7;Q6VEQ5	C4AMC7;Q6VEQ5	LQEYGSIFTGAQDPGLQR	Stripped Sequence	LQEYGSIFTGAQDPGLQR	FALSE	_LQEYGSIFTGAQDPGLQR_	FALSE	_LQEYGSIFTGAQDPGLQR_	1.0717	1.10366	1.26343e-45	1.36078e-60	1.15288e-43	2.8175e-59	7	7	20108	23286.6	142597	143104	2	2	72.4022	72.4245	5.4568e-18	8.35068e-20	FALSE	FALSE	23060.4	24070	NaN	NaN	23060.4	24070
1.17142e-51	7.2377e-55	1.15292	C4AMC7;Q6VEQ5	C4AMC7;Q6VEQ5	YVFLDPLAGAVTK	Stripped Sequence	YVFLDPLAGAVTK	FALSE	_YVFLDPLAGAVTK_	FALSE	_YVFLDPLAGAVTK_	1.0717	1.10366	1.26343e-45	1.36078e-60	1.15288e-43	2.8175e-59	7	7	20108	23286.6	142597	143104	1	1	96.0646	95.9893	1.94289e-20	4.35734e-22	FALSE	FALSE	42293.3	49422.1	NaN	NaN	42293.3	49422.1
1.17142e-51	7.2377e-55	1.15292	C4AMC7;Q6VEQ5	C4AMC7;Q6VEQ5	LFDAPLSISK	Stripped Sequence	LFDAPLSISK	FALSE	_LFDAPLSISK_	FALSE	_LFDAPLSISK_	1.0717	1.10366	1.26343e-45	1.36078e-60	1.15288e-43	2.8175e-59	7	7	20108	23286.6	142597	143104	1	1	73.2104	73.0541	5.32479e-07	2.39964e-27	FALSE	FALSE	35127.1	40350	NaN	NaN	35127.1	40350
1.17142e-51	7.2377e-55	1.15292	C4AMC7;Q6VEQ5	C4AMC7;Q6VEQ5	EEAVQQMADALQYLQK	Stripped Sequence	EEAVQQMADALQYLQK	FALSE	_EEAVQQMADALQYLQK_	FALSE	_EEAVQQMADALQYLQK_	1.0717	1.10366	1.26343e-45	1.36078e-60	1.15288e-43	2.8175e-59	7	7	20108	23286.6	142597	143104	1	1	93.2121	93.195	9.26428e-06	3.4304e-07	FALSE	FALSE	2703.88	4727.12	NaN	NaN	2703.88	4727.12
1.17142e-51	7.2377e-55	1.15292	C4AMC7;Q6VEQ5	C4AMC7;Q6VEQ5	THVMLGAETEEK	Stripped Sequence	THVMLGAETEEK	FALSE	_THVMLGAETEEK_	FALSE	_THVMLGAETEEK_	1.0717	1.10366	1.26343e-45	1.36078e-60	1.15288e-43	2.8175e-59	7	7	20108	23286.6	142597	143104	1	1	27.729	27.9107	3.56598e-21	0.00191324	FALSE	FALSE	20193.9	5232.15	NaN	NaN	20193.9	5232.15
3.23866e-120	1.79926e-121	1.21301	E9PAV3;Q13765	E9PAV3;Q13765	DIELVMSQANVSR	Stripped Sequence	DIELVMSQANVSR	FALSE	_DIELVMSQANVSR_	FALSE	_DIELVMSQANVSR_	1.20778	1.21301	1.19151e-158	4.49625e-146	7.02138e-159	3.14737e-147	13	13	207385	309573	1.78451e+06	2.71928e+06	2	2	68.9323	69.0398	3.78313e-94	7.18591e-58	FALSE	FALSE	4.36506e+06	6.35152e+06	NaN	NaN	4.36506e+06	6.35152e+06
3.23866e-120	1.79926e-121	1.21301	E9PAV3;Q13765	E9PAV3;Q13765	DIELVMSQANVSR	Stripped Sequence	DIELVMSQANVSR	FALSE	_DIELVMSQANVSR_	FALSE	_DIELVMSQANVSR_	1.20778	1.21301	1.19151e-158	4.49625e-146	7.02138e-159	3.14737e-147	13	13	207385	309573	1.78451e+06	2.71928e+06	2	2	68.9352	69.0427	3.36049e-69	4.27469e-48	FALSE	FALSE	416038	604748	NaN	NaN	416038	604748
3.23866e-120	1.79926e-121	1.21301	E9PAV3;Q13765	E9PAV3;Q13765	IEDLSQQAQLAAAEK	Stripped Sequence	IEDLSQQAQLAAAEK	FALSE	_IEDLSQQAQLAAAEK_	FALSE	_IEDLSQQAQLAAAEK_	1.20778	1.21301	1.19151e-158	4.49625e-146	7.02138e-159	3.14737e-147	13	13	207385	309573	1.78451e+06	2.71928e+06	2	2	51.0257	50.8318	5.6581e-73	3.75029e-47	FALSE	FALSE	1.98512e+06	2.99981e+06	NaN	NaN	1.98512e+06	2.99981e+06
3.23866e-120	1.79926e-121	1.21301	E9PAV3;Q13765	E9PAV3;Q13765	IEDLSQQAQLAAAEK	Stripped Sequence	IEDLSQQAQLAAAEK	FALSE	_IEDLSQQAQLAAAEK_	FALSE	_IEDLSQQAQLAAAEK_	1.20778	1.21301	1.19151e-158	4.49625e-146	7.02138e-159	3.14737e-147	13	13	207385	309573	1.78451e+06	2.71928e+06	2	2	50.9964	50.862	1.98039e-65	1.83727e-46	FALSE	FALSE	823074	1.27967e+06	NaN	NaN	823074	1.27967e+06
3.23866e-120	1.79926e-121	1.21301	E9PAV3;Q13765	E9PAV3;Q13765	SPASDTYIVFGEAK	Stripped Sequence	SPASDTYIVFGEAK	FALSE	_SPASDTYIVFGEAK_	FALSE	_SPASDTYIVFGEAK_	1.20778	1.21301	1.19151e-158	4.49625e-146	7.02138e-159	3.14737e-147	13	13	207385	309573	1.78451e+06	2.71928e+06	2	2	66.9049	66.6257	3.42479e-69	1.98511e-44	FALSE	FALSE	1.533e+06	2.42776e+06	NaN	NaN	1.533e+06	2.42776e+06
3.23866e-120	1.79926e-121	1.21301	E9PAV3;Q13765	E9PAV3;Q13765	SPASDTYIVFGEAK	Stripped Sequence	SPASDTYIVFGEAK	FALSE	_SPASDTYIVFGEAK_	FALSE	_SPASDTYIVFGEAK_	1.20778	1.21301	1.19151e-158	4.49625e-146	7.02138e-159	3.14737e-147	13	13	207385	309573	1.78451e+06	2.71928e+06	2	2	66.878	66.5988	8.79941e-71	1.3313e-38	FALSE	FALSE	524382	775546	NaN	NaN	524382	775546
3.23866e-120	1.79926e-121	1.21301	E9PAV3;Q13765	E9PAV3;Q13765	NILFVITKPDVYK	Stripped Sequence	NILFVITKPDVYK	FALSE	_NILFVITKPDVYK_	FALSE	_NILFVITKPDVYK_	1.20778	1.21301	1.19151e-158	4.49625e-146	7.02138e-159	3.14737e-147	13	13	207385	309573	1.78451e+06	2.71928e+06	2	2	80.9128	80.7407	6.76919e-62	1.62317e-40	FALSE	FALSE	773748	1.15821e+06	NaN	NaN	773748	1.15821e+06
3.23866e-120	1.79926e-121	1.21301	E9PAV3;Q13765	E9PAV3;Q13765	NILFVITKPDVYK	Stripped Sequence	NILFVITKPDVYK	FALSE	_NILFVITKPDVYK_	FALSE	_NILFVITKPDVYK_	1.20778	1.21301	1.19151e-158	4.49625e-146	7.02138e-159	3.14737e-147	13	13	207385	309573	1.78451e+06	2.71928e+06	2	2	80.8912	80.7688	8.30992e-76	1.08963e-38	FALSE	FALSE	360568	489055	NaN	NaN	360568	489055
3.23866e-120	1.79926e-121	1.21301	E9PAV3;Q13765	E9PAV3;Q13765	QVTGVTR	Stripped Sequence	QVTGVTR	FALSE	_QVTGVTR_	FALSE	_QVTGVTR_	1.20778	1.21301	1.19151e-158	4.49625e-146	7.02138e-159	3.14737e-147	13	13	207385	309573	1.78451e+06	2.71928e+06	1	1	14.3668	14.3647	4.64227e-39	2.82756e-23	FALSE	FALSE	53471.5	78552	NaN	NaN	53471.5	78552
3.23866e-120	1.79926e-121	1.21301	E9PAV3;Q13765	E9PAV3;Q13765	NNSNDIVNAIMELTM	Stripped Sequence	NNSNDIVNAIMELTM	FALSE	_NNSNDIVNAIMELTM_	FALSE	_NNSNDIVNAIMELTM_	1.20778	1.21301	1.19151e-158	4.49625e-146	7.02138e-159	3.14737e-147	13	13	207385	309573	1.78451e+06	2.71928e+06	3	3	118.724	118.756	7.47526e-35	3.16296e-24	FALSE	FALSE	15873.8	91261.7	NaN	NaN	15873.8	91261.7
3.23866e-120	1.79926e-121	1.21301	E9PAV3;Q13765	E9PAV3;Q13765	NNSNDIVNAIMELTM	Stripped Sequence	NNSNDIVNAIMELTM	FALSE	_NNSNDIVNAIMELTM[Oxidation (M)]_	FALSE	_NNSNDIVNAIMELTM[+16]_	1.20778	1.21301	1.19151e-158	4.49625e-146	7.02138e-159	3.14737e-147	13	13	207385	309573	1.78451e+06	2.71928e+06	3	3	114.545	114.613	2.79169e-08	6.54151e-07	FALSE	FALSE	6759.22	7732.25	NaN	NaN	6759.22	7732.25
3.23866e-120	1.79926e-121	1.21301	E9PAV3;Q13765	E9PAV3;Q13765	NNSNDIVNAIMELTM	Stripped Sequence	NNSNDIVNAIMELTM	FALSE	_NNSNDIVNAIMELTM_	FALSE	_NNSNDIVNAIMELTM_	1.20778	1.21301	1.19151e-158	4.49625e-146	7.02138e-159	3.14737e-147	13	13	207385	309573	1.78451e+06	2.71928e+06	3	3	118.756	118.787	6.76554e-19	1.78606e-11	FALSE	FALSE	16191.9	3482.08	NaN	NaN	16191.9	3482.08
3.23866e-120	1.79926e-121	1.21301	E9PAV3;Q13765	E9PAV3;Q13765	VQGEAVSNIQENTQTPTVQEESEEEEVDETGVEVK	Stripped Sequence	VQGEAVSNIQENTQTPTVQEESEEEEVDETGVEVK	FALSE	_VQGEAVSNIQENTQTPTVQEESEEEEVDETGVEVK_	FALSE	_VQGEAVSNIQENTQTPTVQEESEEEEVDETGVEVK_	1.20778	1.21301	1.19151e-158	4.49625e-146	7.02138e-159	3.14737e-147	13	13	207385	309573	1.78451e+06	2.71928e+06	1	1	62.0364	61.8932	2.94438e-05	7.85826e-16	FALSE	FALSE	2401.09	9617.51	NaN	NaN	2401.09	9617.51
4.52785e-57	3.16965e-60	1.15883	E9PRG8	E9PRG8	VVGAVIDQGLITR	Stripped Sequence	VVGAVIDQGLITR	TRUE	_VVGAVIDQGLITR_	FALSE	_VVGAVIDQGLITR_	1.15883	1.15185	2.46585e-110	5.27804e-94	1.09906e-108	5.71876e-93	3	3	214798	223318	554010	561967	1	1	69.2244	69.2521	1.58227e-66	8.58422e-40	FALSE	FALSE	419842	464027	NaN	NaN	419842	464027
4.52785e-57	3.16965e-60	1.15883	E9PRG8	E9PRG8	TAMEVEAPSKPAR	Stripped Sequence	TAMEVEAPSKPAR	TRUE	_TAMEVEAPSKPAR_	FALSE	_TAMEVEAPSKPAR_	1.15883	1.15185	2.46585e-110	5.27804e-94	1.09906e-108	5.71876e-93	3	3	214798	223318	554010	561967	2	2	27.6053	27.8575	3.87925e-33	1.40388e-25	FALSE	FALSE	205446	205162	NaN	NaN	205446	205162
4.52785e-57	3.16965e-60	1.15883	E9PRG8	E9PRG8	TAMEVEAPSKPAR	Stripped Sequence	TAMEVEAPSKPAR	TRUE	_TAMEVEAPSKPAR_	FALSE	_TAMEVEAPSKPAR_	1.15883	1.15185	2.46585e-110	5.27804e-94	1.09906e-108	5.71876e-93	3	3	214798	223318	554010	561967	2	2	27.5708	27.833	4.99046e-44	1.90488e-33	FALSE	FALSE	79495.4	83221	NaN	NaN	79495.4	83221
1.90332e-59	1.40882e-62	1.16134	L0R6Q1	L0R6Q1	DYLQLLR	Stripped Sequence	DYLQLLR	TRUE	_DYLQLLR_	FALSE	_DYLQLLR_	1.16134	1.09542	1.23934e-112	1.75134e-55	5.17645e-111	3.80917e-54	6	5	78358.5	5271.17	485885	34855.2	1	1	78.3391	78.1651	7.25516e-68	1.77141e-25	FALSE	FALSE	324349	58112.7	NaN	NaN	324349	58112.7
1.90332e-59	1.40882e-62	1.16134	L0R6Q1	L0R6Q1	NQLESLQR	Stripped Sequence	NQLESLQR	TRUE	_NQLESLQR_	FALSE	_NQLESLQR_	1.16134	1.09542	1.23934e-112	1.75134e-55	5.17645e-111	3.80917e-54	6	5	78358.5	5271.17	485885	34855.2	1	1	29.4153	29.7811	1.82926e-67	0.000114496	FALSE	FALSE	368393	6529.9	NaN	NaN	368393	6529.9
1.90332e-59	1.40882e-62	1.16134	L0R6Q1	L0R6Q1	LKDLAFLK	Stripped Sequence	LKDLAFLK	TRUE	_LKDLAFLK_	FALSE	_LKDLAFLK_	1.16134	1.09542	1.23934e-112	1.75134e-55	5.17645e-111	3.80917e-54	6	5	78358.5	5271.17	485885	34855.2	1	1	56.4408	56.1656	1.04515e-58	0.00017314	FALSE	FALSE	75477.2	14419.3	NaN	NaN	75477.2	14419.3
1.90332e-59	1.40882e-62	1.16134	L0R6Q1	L0R6Q1	ADDKDSLPK	Stripped Sequence	ADDKDSLPK	TRUE	_[Acetyl (Protein N-term)]ADDKDSLPK_	FALSE	_[+42]ADDKDSLPK_	1.16134	1.09542	1.23934e-112	1.75134e-55	5.17645e-111	3.80917e-54	6	5	78358.5	5271.17	485885	34855.2	2	1	25.3713	25.6419	2.11538e-07	0.000452208	FALSE	FALSE	65808.6	718.372	NaN	NaN	65808.6	718.372
1.90332e-59	1.40882e-62	1.16134	L0R6Q1	L0R6Q1	ADDKDSLPK	Stripped Sequence	ADDKDSLPK	TRUE	_[Acetyl (Protein N-term)]ADDKDSLPK_	FALSE	_[+42]ADDKDSLPK_	1.16134	1.09542	1.23934e-112	1.75134e-55	5.17645e-111	3.80917e-54	6	5	78358.5	5271.17	485885	34855.2	2	1	25.3633	Filtered	1.75012e-24	Filtered	FALSE	Filtered	4639.7	Filtered	NaN	Filtered	4639.7	Filtered
1.90332e-59	1.40882e-62	1.16134	L0R6Q1	L0R6Q1	GFLAGYVVAK	Stripped Sequence	GFLAGYVVAK	TRUE	_GFLAGYVVAK_	FALSE	_GFLAGYVVAK_	1.16134	1.09542	1.23934e-112	1.75134e-55	5.17645e-111	3.80917e-54	6	5	78358.5	5271.17	485885	34855.2	1	1	67.5801	67.3596	1.22249e-24	0.00220138	FALSE	FALSE	64520.9	19104.6	NaN	NaN	64520.9	19104.6
3.34888e-14	1.27625e-17	1.09534	L0R8F8	L0R8F8	EAVLSLYR	Stripped Sequence	EAVLSLYR	TRUE	_EAVLSLYR_	FALSE	_EAVLSLYR_	0.980741	0.840829	2.64422e-08	0.00184411	2.70654e-06	0.0540969	2	2	24868.5	33776.5	241481	14274.1	1	1	58.8771	58.5205	5.23383e-09	9.47288e-05	FALSE	FALSE	53269.2	103584	NaN	NaN	53269.2	103584
3.34888e-14	1.27625e-17	1.09534	L0R8F8	L0R8F8	DFYFASIR	Stripped Sequence	DFYFASIR	TRUE	_DFYFASIR_	FALSE	_DFYFASIR_	0.980741	0.840829	2.64422e-08	0.00184411	2.70654e-06	0.0540969	2	2	24868.5	33776.5	241481	14274.1	1	1	77.735	77.5611	6.20038e-05	0.000121644	FALSE	FALSE	9192.71	13174	NaN	NaN	9192.71	13174
1.07329e-69	1.10762e-72	1.17155	O00115	O00115	ALINSPEGAVGR	Stripped Sequence	ALINSPEGAVGR	TRUE	_ALINSPEGAVGR_	FALSE	_ALINSPEGAVGR_	1.13995	1.15956	9.86052e-94	5.01354e-100	6.00787e-92	4.17879e-99	5	5	123605	148127	678719	818315	1	1	45.8503	45.738	1.58037e-29	1.61214e-41	FALSE	FALSE	280275	341830	NaN	NaN	280275	341830
1.07329e-69	1.10762e-72	1.17155	O00115	O00115	YLDESSGGWR	Stripped Sequence	YLDESSGGWR	TRUE	_YLDESSGGWR_	FALSE	_YLDESSGGWR_	1.13995	1.15956	9.86052e-94	5.01354e-100	6.00787e-92	4.17879e-99	5	5	123605	148127	678719	818315	1	1	40.9527	40.78	8.29653e-57	5.67477e-42	FALSE	FALSE	251185	302856	NaN	NaN	251185	302856
1.07329e-69	1.10762e-72	1.17155	O00115	O00115	GPWTCVGDMNR	Stripped Sequence	GPWTCVGDMNR	TRUE	_GPWTC[Carbamidomethyl (C)]VGDMNR_	FALSE	_GPWTC[+57]VGDMNR_	1.13995	1.15956	9.86052e-94	5.01354e-100	6.00787e-92	4.17879e-99	5	5	123605	148127	678719	818315	1	1	51.1291	50.9151	1.86572e-34	1.38735e-28	FALSE	FALSE	142634	167953	NaN	NaN	142634	167953
1.07329e-69	1.10762e-72	1.17155	O00115	O00115	AFQPLVK	Stripped Sequence	AFQPLVK	TRUE	_AFQPLVK_	FALSE	_AFQPLVK_	1.13995	1.15956	9.86052e-94	5.01354e-100	6.00787e-92	4.17879e-99	5	5	123605	148127	678719	818315	2	2	46.5407	46.3773	1.31591e-49	4.47209e-36	FALSE	FALSE	103812	130760	NaN	NaN	103812	130760
1.07329e-69	1.10762e-72	1.17155	O00115	O00115	AFQPLVK	Stripped Sequence	AFQPLVK	TRUE	_AFQPLVK_	FALSE	_AFQPLVK_	1.13995	1.15956	9.86052e-94	5.01354e-100	6.00787e-92	4.17879e-99	5	5	123605	148127	678719	818315	2	2	46.5387	46.3554	1.59321e-56	2.38979e-31	FALSE	FALSE	44181.6	63758.9	NaN	NaN	44181.6	63758.9
1.45905e-82	3.01145e-85	1.18331	O00116	O00116	IPDIVLWPTCHDDVVK	Stripped Sequence	IPDIVLWPTCHDDVVK	TRUE	_IPDIVLWPTC[Carbamidomethyl (C)]HDDVVK_	FALSE	_IPDIVLWPTC[+57]HDDVVK_	1.18331	1.17107	1.24058e-133	2.68743e-109	1.49091e-132	1.25234e-108	51	48	116330	71362.1	1.00638e+06	579392	2	2	88.1586	88.1076	2.56317e-60	3.22782e-40	FALSE	FALSE	1.11464e+06	589170	NaN	NaN	1.11464e+06	589170
1.45905e-82	3.01145e-85	1.18331	O00116	O00116	IPDIVLWPTCHDDVVK	Stripped Sequence	IPDIVLWPTCHDDVVK	TRUE	_IPDIVLWPTC[Carbamidomethyl (C)]HDDVVK_	FALSE	_IPDIVLWPTC[+57]HDDVVK_	1.18331	1.17107	1.24058e-133	2.68743e-109	1.49091e-132	1.25234e-108	51	48	116330	71362.1	1.00638e+06	579392	2	2	88.1842	88.0834	2.71839e-61	3.13855e-32	FALSE	FALSE	190968	87426.4	NaN	NaN	190968	87426.4
1.45905e-82	3.01145e-85	1.18331	O00116	O00116	TIISLDTSQMNR	Stripped Sequence	TIISLDTSQMNR	TRUE	_TIISLDTSQMNR_	FALSE	_TIISLDTSQMNR_	1.18331	1.17107	1.24058e-133	2.68743e-109	1.49091e-132	1.25234e-108	51	48	116330	71362.1	1.00638e+06	579392	1	1	61.0513	61.0797	7.70672e-71	2.84267e-37	FALSE	FALSE	902010	523448	NaN	NaN	902010	523448
1.45905e-82	3.01145e-85	1.18331	O00116	O00116	EYVDPNNIFGNR	Stripped Sequence	EYVDPNNIFGNR	TRUE	_EYVDPNNIFGNR_	FALSE	_EYVDPNNIFGNR_	1.18331	1.17107	1.24058e-133	2.68743e-109	1.49091e-132	1.25234e-108	51	48	116330	71362.1	1.00638e+06	579392	1	1	67.5883	67.348	6.26862e-80	2.92595e-45	FALSE	FALSE	904714	549303	NaN	NaN	904714	549303
1.45905e-82	3.01145e-85	1.18331	O00116	O00116	ETNISYSQEADDR	Stripped Sequence	ETNISYSQEADDR	TRUE	_ETNISYSQEADDR_	FALSE	_ETNISYSQEADDR_	1.18331	1.17107	1.24058e-133	2.68743e-109	1.49091e-132	1.25234e-108	51	48	116330	71362.1	1.00638e+06	579392	1	1	27.8795	28.021	3.94823e-63	4.26792e-39	FALSE	FALSE	523946	404098	NaN	NaN	523946	404098
1.45905e-82	3.01145e-85	1.18331	O00116	O00116	ASLNPSDTPPSVVNEDFLHDLK	Stripped Sequence	ASLNPSDTPPSVVNEDFLHDLK	TRUE	_ASLNPSDTPPSVVNEDFLHDLK_	FALSE	_ASLNPSDTPPSVVNEDFLHDLK_	1.18331	1.17107	1.24058e-133	2.68743e-109	1.49091e-132	1.25234e-108	51	48	116330	71362.1	1.00638e+06	579392	2	2	83.8614	83.6987	2.77398e-73	1.66355e-35	FALSE	FALSE	730410	421101	NaN	NaN	730410	421101
1.45905e-82	3.01145e-85	1.18331	O00116	O00116	ASLNPSDTPPSVVNEDFLHDLK	Stripped Sequence	ASLNPSDTPPSVVNEDFLHDLK	TRUE	_ASLNPSDTPPSVVNEDFLHDLK_	FALSE	_ASLNPSDTPPSVVNEDFLHDLK_	1.18331	1.17107	1.24058e-133	2.68743e-109	1.49091e-132	1.25234e-108	51	48	116330	71362.1	1.00638e+06	579392	2	2	83.856	83.6635	4.06055e-18	7.14774e-05	FALSE	FALSE	14635.7	9162.35	NaN	NaN	14635.7	9162.35
1.45905e-82	3.01145e-85	1.18331	O00116	O00116	NIYGNIEDLVVHIK	Stripped Sequence	NIYGNIEDLVVHIK	TRUE	_NIYGNIEDLVVHIK_	FALSE	_NIYGNIEDLVVHIK_	1.18331	1.17107	1.24058e-133	2.68743e-109	1.49091e-132	1.25234e-108	51	48	116330	71362.1	1.00638e+06	579392	2	2	94.1375	94.0238	1.16337e-79	5.19153e-40	FALSE	FALSE	562022	355238	NaN	NaN	562022	355238
1.45905e-82	3.01145e-85	1.18331	O00116	O00116	NIYGNIEDLVVHIK	Stripped Sequence	NIYGNIEDLVVHIK	TRUE	_NIYGNIEDLVVHIK_	FALSE	_NIYGNIEDLVVHIK_	1.18331	1.17107	1.24058e-133	2.68743e-109	1.49091e-132	1.25234e-108	51	48	116330	71362.1	1.00638e+06	579392	2	2	94.1656	94.032	1.0087e-62	2.76647e-24	FALSE	FALSE	205029	142209	NaN	NaN	205029	142209
1.45905e-82	3.01145e-85	1.18331	O00116	O00116	FGGLAAGEDNGQR	Stripped Sequence	FGGLAAGEDNGQR	TRUE	_FGGLAAGEDNGQR_	FALSE	_FGGLAAGEDNGQR_	1.18331	1.17107	1.24058e-133	2.68743e-109	1.49091e-132	1.25234e-108	51	48	116330	71362.1	1.00638e+06	579392	1	1	34.062	34.0182	2.51677e-75	2.34648e-39	FALSE	FALSE	639610	374262	NaN	NaN	639610	374262
1.45905e-82	3.01145e-85	1.18331	O00116	O00116	GISDPLTVFEQTEAAAR	Stripped Sequence	GISDPLTVFEQTEAAAR	TRUE	_GISDPLTVFEQTEAAAR_	FALSE	_GISDPLTVFEQTEAAAR_	1.18331	1.17107	1.24058e-133	2.68743e-109	1.49091e-132	1.25234e-108	51	48	116330	71362.1	1.00638e+06	579392	2	2	96.5808	96.5446	1.15972e-44	1.70594e-21	FALSE	FALSE	232552	245049	NaN	NaN	232552	245049
1.45905e-82	3.01145e-85	1.18331	O00116	O00116	GISDPLTVFEQTEAAAR	Stripped Sequence	GISDPLTVFEQTEAAAR	TRUE	_GISDPLTVFEQTEAAAR_	FALSE	_GISDPLTVFEQTEAAAR_	1.18331	1.17107	1.24058e-133	2.68743e-109	1.49091e-132	1.25234e-108	51	48	116330	71362.1	1.00638e+06	579392	2	2	96.5738	96.5376	1.27651e-65	2.00302e-41	FALSE	FALSE	93546.2	74059	NaN	NaN	93546.2	74059
1.45905e-82	3.01145e-85	1.18331	O00116	O00116	AHGHCLHEIFLLR	Stripped Sequence	AHGHCLHEIFLLR	TRUE	_AHGHC[Carbamidomethyl (C)]LHEIFLLR_	FALSE	_AHGHC[+57]LHEIFLLR_	1.18331	1.17107	1.24058e-133	2.68743e-109	1.49091e-132	1.25234e-108	51	48	116330	71362.1	1.00638e+06	579392	3	3	50.1498	49.9782	2.0513e-70	7.23663e-41	FALSE	FALSE	201880	139336	NaN	NaN	201880	139336
1.45905e-82	3.01145e-85	1.18331	O00116	O00116	AHGHCLHEIFLLR	Stripped Sequence	AHGHCLHEIFLLR	TRUE	_AHGHC[Carbamidomethyl (C)]LHEIFLLR_	FALSE	_AHGHC[+57]LHEIFLLR_	1.18331	1.17107	1.24058e-133	2.68743e-109	1.49091e-132	1.25234e-108	51	48	116330	71362.1	1.00638e+06	579392	3	3	50.12	49.9685	1.04279e-17	4.29586e-12	FALSE	FALSE	173225	110255	NaN	NaN	173225	110255
1.45905e-82	3.01145e-85	1.18331	O00116	O00116	AHGHCLHEIFLLR	Stripped Sequence	AHGHCLHEIFLLR	TRUE	_AHGHC[Carbamidomethyl (C)]LHEIFLLR_	FALSE	_AHGHC[+57]LHEIFLLR_	1.18331	1.17107	1.24058e-133	2.68743e-109	1.49091e-132	1.25234e-108	51	48	116330	71362.1	1.00638e+06	579392	3	3	50.1281	49.9964	5.54339e-27	1.0292e-25	FALSE	FALSE	37552.8	25843.4	NaN	NaN	37552.8	25843.4
1.45905e-82	3.01145e-85	1.18331	O00116	O00116	YGSVAFPNFEQGVACLR	Stripped Sequence	YGSVAFPNFEQGVACLR	TRUE	_YGSVAFPNFEQGVAC[Carbamidomethyl (C)]LR_	FALSE	_YGSVAFPNFEQGVAC[+57]LR_	1.18331	1.17107	1.24058e-133	2.68743e-109	1.49091e-132	1.25234e-108	51	48	116330	71362.1	1.00638e+06	579392	2	2	90.4939	90.3929	6.07362e-52	5.14052e-24	FALSE	FALSE	251339	133953	NaN	NaN	251339	133953
1.45905e-82	3.01145e-85	1.18331	O00116	O00116	YGSVAFPNFEQGVACLR	Stripped Sequence	YGSVAFPNFEQGVACLR	TRUE	_YGSVAFPNFEQGVAC[Carbamidomethyl (C)]LR_	FALSE	_YGSVAFPNFEQGVAC[+57]LR_	1.18331	1.17107	1.24058e-133	2.68743e-109	1.49091e-132	1.25234e-108	51	48	116330	71362.1	1.00638e+06	579392	2	2	90.5196	90.4286	1.81846e-71	5.58139e-35	FALSE	FALSE	166811	91175.9	NaN	NaN	166811	91175.9
1.45905e-82	3.01145e-85	1.18331	O00116	O00116	GFDPNQLSVATLLFEGDR	Stripped Sequence	GFDPNQLSVATLLFEGDR	TRUE	_GFDPNQLSVATLLFEGDR_	FALSE	_GFDPNQLSVATLLFEGDR_	1.18331	1.17107	1.24058e-133	2.68743e-109	1.49091e-132	1.25234e-108	51	48	116330	71362.1	1.00638e+06	579392	2	2	108.871	108.921	5.40722e-58	6.26774e-28	FALSE	FALSE	169999	83428.8	NaN	NaN	169999	83428.8
1.45905e-82	3.01145e-85	1.18331	O00116	O00116	GFDPNQLSVATLLFEGDR	Stripped Sequence	GFDPNQLSVATLLFEGDR	TRUE	_GFDPNQLSVATLLFEGDR_	FALSE	_GFDPNQLSVATLLFEGDR_	1.18331	1.17107	1.24058e-133	2.68743e-109	1.49091e-132	1.25234e-108	51	48	116330	71362.1	1.00638e+06	579392	2	2	108.895	108.945	1.55268e-54	1.05067e-30	FALSE	FALSE	144434	88838.9	NaN	NaN	144434	88838.9
1.45905e-82	3.01145e-85	1.18331	O00116	O00116	ESISDVGFGMLK	Stripped Sequence	ESISDVGFGMLK	TRUE	_ESISDVGFGMLK_	FALSE	_ESISDVGFGMLK_	1.18331	1.17107	1.24058e-133	2.68743e-109	1.49091e-132	1.25234e-108	51	48	116330	71362.1	1.00638e+06	579392	2	2	81.9832	81.9906	6.59933e-77	4.5145e-24	FALSE	FALSE	518569	258224	NaN	NaN	518569	258224
1.45905e-82	3.01145e-85	1.18331	O00116	O00116	ESISDVGFGMLK	Stripped Sequence	ESISDVGFGMLK	TRUE	_ESISDVGFGMLK_	FALSE	_ESISDVGFGMLK_	1.18331	1.17107	1.24058e-133	2.68743e-109	1.49091e-132	1.25234e-108	51	48	116330	71362.1	1.00638e+06	579392	2	2	81.9846	82.0159	1.61271e-05	0.00122499	FALSE	FALSE	7719.7	5811.76	NaN	NaN	7719.7	5811.76
1.45905e-82	3.01145e-85	1.18331	O00116	O00116	ESGYCTGHEPDSLEFSTVGGWVSTR	Stripped Sequence	ESGYCTGHEPDSLEFSTVGGWVSTR	TRUE	_ESGYC[Carbamidomethyl (C)]TGHEPDSLEFSTVGGWVSTR_	FALSE	_ESGYC[+57]TGHEPDSLEFSTVGGWVSTR_	1.18331	1.17107	1.24058e-133	2.68743e-109	1.49091e-132	1.25234e-108	51	48	116330	71362.1	1.00638e+06	579392	2	1	77.9643	77.8496	1.67022e-53	4.70188e-30	FALSE	FALSE	314871	202275	NaN	NaN	314871	202275
1.45905e-82	3.01145e-85	1.18331	O00116	O00116	ESGYCTGHEPDSLEFSTVGGWVSTR	Stripped Sequence	ESGYCTGHEPDSLEFSTVGGWVSTR	TRUE	_ESGYC[Carbamidomethyl (C)]TGHEPDSLEFSTVGGWVSTR_	FALSE	_ESGYC[+57]TGHEPDSLEFSTVGGWVSTR_	1.18331	1.17107	1.24058e-133	2.68743e-109	1.49091e-132	1.25234e-108	51	48	116330	71362.1	1.00638e+06	579392	2	1	78.0015	Filtered	7.82772e-06	Filtered	FALSE	Filtered	3711.62	Filtered	NaN	Filtered	3711.62	Filtered
1.45905e-82	3.01145e-85	1.18331	O00116	O00116	IRPVPEYQK	Stripped Sequence	IRPVPEYQK	TRUE	_IRPVPEYQK_	FALSE	_IRPVPEYQK_	1.18331	1.17107	1.24058e-133	2.68743e-109	1.49091e-132	1.25234e-108	51	48	116330	71362.1	1.00638e+06	579392	2	1	25.493	Filtered	4.18864e-49	Filtered	FALSE	Filtered	339946	Filtered	NaN	Filtered	339946	Filtered
1.45905e-82	3.01145e-85	1.18331	O00116	O00116	IRPVPEYQK	Stripped Sequence	IRPVPEYQK	TRUE	_IRPVPEYQK_	FALSE	_IRPVPEYQK_	1.18331	1.17107	1.24058e-133	2.68743e-109	1.49091e-132	1.25234e-108	51	48	116330	71362.1	1.00638e+06	579392	2	1	25.4765	25.8077	1.30669e-40	7.01465e-06	FALSE	FALSE	331421	19832.3	NaN	NaN	331421	19832.3
1.45905e-82	3.01145e-85	1.18331	O00116	O00116	GVQFAPFSTCR	Stripped Sequence	GVQFAPFSTCR	TRUE	_GVQFAPFSTC[Carbamidomethyl (C)]R_	FALSE	_GVQFAPFSTC[+57]R_	1.18331	1.17107	1.24058e-133	2.68743e-109	1.49091e-132	1.25234e-108	51	48	116330	71362.1	1.00638e+06	579392	1	1	65.5337	65.4477	1.13671e-53	2.08001e-24	FALSE	FALSE	329022	190373	NaN	NaN	329022	190373
1.45905e-82	3.01145e-85	1.18331	O00116	O00116	EWIQNTLGVNVEHK	Stripped Sequence	EWIQNTLGVNVEHK	TRUE	_EWIQNTLGVNVEHK_	FALSE	_EWIQNTLGVNVEHK_	1.18331	1.17107	1.24058e-133	2.68743e-109	1.49091e-132	1.25234e-108	51	48	116330	71362.1	1.00638e+06	579392	2	2	61.8019	61.6592	4.46659e-64	1.03029e-42	FALSE	FALSE	280611	167041	NaN	NaN	280611	167041
1.45905e-82	3.01145e-85	1.18331	O00116	O00116	EWIQNTLGVNVEHK	Stripped Sequence	EWIQNTLGVNVEHK	TRUE	_EWIQNTLGVNVEHK_	FALSE	_EWIQNTLGVNVEHK_	1.18331	1.17107	1.24058e-133	2.68743e-109	1.49091e-132	1.25234e-108	51	48	116330	71362.1	1.00638e+06	579392	2	2	61.7903	61.6873	6.44881e-80	2.31609e-11	FALSE	FALSE	74046.7	56530.5	NaN	NaN	74046.7	56530.5
1.45905e-82	3.01145e-85	1.18331	O00116	O00116	YPLSGMGLPTFK	Stripped Sequence	YPLSGMGLPTFK	TRUE	_YPLSGMGLPTFK_	FALSE	_YPLSGMGLPTFK_	1.18331	1.17107	1.24058e-133	2.68743e-109	1.49091e-132	1.25234e-108	51	48	116330	71362.1	1.00638e+06	579392	1	1	86.2285	86.1269	2.59375e-44	1.24609e-08	FALSE	FALSE	242399	119296	NaN	NaN	242399	119296
1.45905e-82	3.01145e-85	1.18331	O00116	O00116	ILWVDENNLTAHVEAGITGQELER	Stripped Sequence	ILWVDENNLTAHVEAGITGQELER	TRUE	_ILWVDENNLTAHVEAGITGQELER_	FALSE	_ILWVDENNLTAHVEAGITGQELER_	1.18331	1.17107	1.24058e-133	2.68743e-109	1.49091e-132	1.25234e-108	51	48	116330	71362.1	1.00638e+06	579392	2	2	92.554	92.5311	3.52141e-37	1.67178e-25	FALSE	FALSE	142933	96659.4	NaN	NaN	142933	96659.4
1.45905e-82	3.01145e-85	1.18331	O00116	O00116	ILWVDENNLTAHVEAGITGQELER	Stripped Sequence	ILWVDENNLTAHVEAGITGQELER	TRUE	_ILWVDENNLTAHVEAGITGQELER_	FALSE	_ILWVDENNLTAHVEAGITGQELER_	1.18331	1.17107	1.24058e-133	2.68743e-109	1.49091e-132	1.25234e-108	51	48	116330	71362.1	1.00638e+06	579392	2	2	92.5457	92.4929	1.79789e-10	7.18066e-22	FALSE	FALSE	47803.4	29299.4	NaN	NaN	47803.4	29299.4
1.45905e-82	3.01145e-85	1.18331	O00116	O00116	AASAATAAPTATPAAQESGTIPK	Stripped Sequence	AASAATAAPTATPAAQESGTIPK	TRUE	_AASAATAAPTATPAAQESGTIPK_	FALSE	_AASAATAAPTATPAAQESGTIPK_	1.18331	1.17107	1.24058e-133	2.68743e-109	1.49091e-132	1.25234e-108	51	48	116330	71362.1	1.00638e+06	579392	2	2	43.2717	43.254	1.87532e-59	7.28737e-35	FALSE	FALSE	116232	91615.3	NaN	NaN	116232	91615.3
1.45905e-82	3.01145e-85	1.18331	O00116	O00116	AASAATAAPTATPAAQESGTIPK	Stripped Sequence	AASAATAAPTATPAAQESGTIPK	TRUE	_AASAATAAPTATPAAQESGTIPK_	FALSE	_AASAATAAPTATPAAQESGTIPK_	1.18331	1.17107	1.24058e-133	2.68743e-109	1.49091e-132	1.25234e-108	51	48	116330	71362.1	1.00638e+06	579392	2	2	43.2994	43.2419	9.20274e-68	1.00454e-27	FALSE	FALSE	101344	66555.3	NaN	NaN	101344	66555.3
1.45905e-82	3.01145e-85	1.18331	O00116	O00116	QVYDIAAK	Stripped Sequence	QVYDIAAK	TRUE	_QVYDIAAK_	FALSE	_QVYDIAAK_	1.18331	1.17107	1.24058e-133	2.68743e-109	1.49091e-132	1.25234e-108	51	48	116330	71362.1	1.00638e+06	579392	2	2	34.4141	34.4296	4.98369e-65	1.28069e-38	FALSE	FALSE	241609	170493	NaN	NaN	241609	170493
1.45905e-82	3.01145e-85	1.18331	O00116	O00116	QVYDIAAK	Stripped Sequence	QVYDIAAK	TRUE	_QVYDIAAK_	FALSE	_QVYDIAAK_	1.18331	1.17107	1.24058e-133	2.68743e-109	1.49091e-132	1.25234e-108	51	48	116330	71362.1	1.00638e+06	579392	2	2	34.4351	34.4206	9.39685e-23	3.72842e-28	FALSE	FALSE	26407.2	17459.1	NaN	NaN	26407.2	17459.1
1.45905e-82	3.01145e-85	1.18331	O00116	O00116	EEILANGGSLSHHHGVGK	Stripped Sequence	EEILANGGSLSHHHGVGK	TRUE	_EEILANGGSLSHHHGVGK_	FALSE	_EEILANGGSLSHHHGVGK_	1.18331	1.17107	1.24058e-133	2.68743e-109	1.49091e-132	1.25234e-108	51	48	116330	71362.1	1.00638e+06	579392	3	3	26.0581	26.33	8.9974e-55	9.95738e-31	FALSE	FALSE	108544	83827	NaN	NaN	108544	83827
1.45905e-82	3.01145e-85	1.18331	O00116	O00116	EEILANGGSLSHHHGVGK	Stripped Sequence	EEILANGGSLSHHHGVGK	TRUE	_EEILANGGSLSHHHGVGK_	FALSE	_EEILANGGSLSHHHGVGK_	1.18331	1.17107	1.24058e-133	2.68743e-109	1.49091e-132	1.25234e-108	51	48	116330	71362.1	1.00638e+06	579392	3	3	26.0551	26.317	1.32164e-60	7.34296e-28	FALSE	FALSE	88980	66369.2	NaN	NaN	88980	66369.2
1.45905e-82	3.01145e-85	1.18331	O00116	O00116	EEILANGGSLSHHHGVGK	Stripped Sequence	EEILANGGSLSHHHGVGK	TRUE	_EEILANGGSLSHHHGVGK_	FALSE	_EEILANGGSLSHHHGVGK_	1.18331	1.17107	1.24058e-133	2.68743e-109	1.49091e-132	1.25234e-108	51	48	116330	71362.1	1.00638e+06	579392	3	3	26.0411	26.323	3.12938e-17	1.1982e-15	FALSE	FALSE	14597.7	11675.1	NaN	NaN	14597.7	11675.1
1.45905e-82	3.01145e-85	1.18331	O00116	O00116	RAASAATAAPTATPAAQESGTIPK	Stripped Sequence	RAASAATAAPTATPAAQESGTIPK	TRUE	_RAASAATAAPTATPAAQESGTIPK_	FALSE	_RAASAATAAPTATPAAQESGTIPK_	1.18331	1.17107	1.24058e-133	2.68743e-109	1.49091e-132	1.25234e-108	51	48	116330	71362.1	1.00638e+06	579392	2	2	36.4153	36.3585	9.91026e-66	1.45137e-33	FALSE	FALSE	136968	114384	NaN	NaN	136968	114384
1.45905e-82	3.01145e-85	1.18331	O00116	O00116	RAASAATAAPTATPAAQESGTIPK	Stripped Sequence	RAASAATAAPTATPAAQESGTIPK	TRUE	_RAASAATAAPTATPAAQESGTIPK_	FALSE	_RAASAATAAPTATPAAQESGTIPK_	1.18331	1.17107	1.24058e-133	2.68743e-109	1.49091e-132	1.25234e-108	51	48	116330	71362.1	1.00638e+06	579392	2	2	36.4127	36.356	2.67007e-12	3.13722e-06	FALSE	FALSE	11074	9136.09	NaN	NaN	11074	9136.09
1.45905e-82	3.01145e-85	1.18331	O00116	O00116	GFDPNQLSVATLLFEGDREK	Stripped Sequence	GFDPNQLSVATLLFEGDREK	TRUE	_GFDPNQLSVATLLFEGDREK_	FALSE	_GFDPNQLSVATLLFEGDREK_	1.18331	1.17107	1.24058e-133	2.68743e-109	1.49091e-132	1.25234e-108	51	48	116330	71362.1	1.00638e+06	579392	1	1	102.194	102.203	6.70431e-42	9.20982e-33	FALSE	FALSE	143449	104184	NaN	NaN	143449	104184
1.45905e-82	3.01145e-85	1.18331	O00116	O00116	IVNLACK	Stripped Sequence	IVNLACK	TRUE	_IVNLAC[Carbamidomethyl (C)]K_	FALSE	_IVNLAC[+57]K_	1.18331	1.17107	1.24058e-133	2.68743e-109	1.49091e-132	1.25234e-108	51	48	116330	71362.1	1.00638e+06	579392	2	1	31.0125	31.9125	2.71865e-68	0.000104505	FALSE	FALSE	150935	6629.35	NaN	NaN	150935	6629.35
1.45905e-82	3.01145e-85	1.18331	O00116	O00116	IVNLACK	Stripped Sequence	IVNLACK	TRUE	_IVNLAC[Carbamidomethyl (C)]K_	FALSE	_IVNLAC[+57]K_	1.18331	1.17107	1.24058e-133	2.68743e-109	1.49091e-132	1.25234e-108	51	48	116330	71362.1	1.00638e+06	579392	2	1	31.0418	Filtered	5.03755e-12	Filtered	FALSE	Filtered	9247.33	Filtered	NaN	Filtered	9247.33	Filtered
1.45905e-82	3.01145e-85	1.18331	O00116	O00116	MSTGPDIHHFIMGSEGTLGVITEATIK	Stripped Sequence	MSTGPDIHHFIMGSEGTLGVITEATIK	TRUE	_MSTGPDIHHFIMGSEGTLGVITEATIK_	FALSE	_MSTGPDIHHFIMGSEGTLGVITEATIK_	1.18331	1.17107	1.24058e-133	2.68743e-109	1.49091e-132	1.25234e-108	51	48	116330	71362.1	1.00638e+06	579392	1	1	96.4359	96.33	5.21441e-70	2.16619e-34	FALSE	FALSE	110215	66251.8	NaN	NaN	110215	66251.8
1.45905e-82	3.01145e-85	1.18331	O00116	O00116	WNGWGYNDSK	Stripped Sequence	WNGWGYNDSK	TRUE	_WNGWGYNDSK_	FALSE	_WNGWGYNDSK_	1.18331	1.17107	1.24058e-133	2.68743e-109	1.49091e-132	1.25234e-108	51	48	116330	71362.1	1.00638e+06	579392	1	1	48.7234	48.5551	1.07993e-58	2.93192e-29	FALSE	FALSE	108026	84758.6	NaN	NaN	108026	84758.6
1.45905e-82	3.01145e-85	1.18331	O00116	O00116	DLALEYYVLGESFETSAPWDR	Stripped Sequence	DLALEYYVLGESFETSAPWDR	TRUE	_DLALEYYVLGESFETSAPWDR_	FALSE	_DLALEYYVLGESFETSAPWDR_	1.18331	1.17107	1.24058e-133	2.68743e-109	1.49091e-132	1.25234e-108	51	48	116330	71362.1	1.00638e+06	579392	1	1	112.572	112.593	5.54592e-37	0.000114754	FALSE	FALSE	24770.6	6695.93	NaN	NaN	24770.6	6695.93
1.45905e-82	3.01145e-85	1.18331	O00116	O00116	FKGFDPNQLSVATLLFEGDR	Stripped Sequence	FKGFDPNQLSVATLLFEGDR	TRUE	_FKGFDPNQLSVATLLFEGDR_	FALSE	_FKGFDPNQLSVATLLFEGDR_	1.18331	1.17107	1.24058e-133	2.68743e-109	1.49091e-132	1.25234e-108	51	48	116330	71362.1	1.00638e+06	579392	1	1	105.71	105.704	1.44657e-37	4.99471e-15	FALSE	FALSE	24448.8	16785.4	NaN	NaN	24448.8	16785.4
1.45905e-82	3.01145e-85	1.18331	O00116	O00116	KNIYGNIEDLVVHIK	Stripped Sequence	KNIYGNIEDLVVHIK	TRUE	_KNIYGNIEDLVVHIK_	FALSE	_KNIYGNIEDLVVHIK_	1.18331	1.17107	1.24058e-133	2.68743e-109	1.49091e-132	1.25234e-108	51	48	116330	71362.1	1.00638e+06	579392	2	2	80.0087	79.8663	3.00885e-28	9.44225e-12	FALSE	FALSE	30774.9	15170.2	NaN	NaN	30774.9	15170.2
1.45905e-82	3.01145e-85	1.18331	O00116	O00116	KNIYGNIEDLVVHIK	Stripped Sequence	KNIYGNIEDLVVHIK	TRUE	_KNIYGNIEDLVVHIK_	FALSE	_KNIYGNIEDLVVHIK_	1.18331	1.17107	1.24058e-133	2.68743e-109	1.49091e-132	1.25234e-108	51	48	116330	71362.1	1.00638e+06	579392	2	2	79.9738	79.8811	9.9749e-33	8.41927e-14	FALSE	FALSE	52958.3	23293.5	NaN	NaN	52958.3	23293.5
1.45905e-82	3.01145e-85	1.18331	O00116	O00116	FKGFDPNQLSVATLLFEGDREK	Stripped Sequence	FKGFDPNQLSVATLLFEGDREK	TRUE	_FKGFDPNQLSVATLLFEGDREK_	FALSE	_FKGFDPNQLSVATLLFEGDREK_	1.18331	1.17107	1.24058e-133	2.68743e-109	1.49091e-132	1.25234e-108	51	48	116330	71362.1	1.00638e+06	579392	2	2	99.7779	99.729	9.94835e-53	1.37524e-29	FALSE	FALSE	41830.4	38028.7	NaN	NaN	41830.4	38028.7
1.45905e-82	3.01145e-85	1.18331	O00116	O00116	FKGFDPNQLSVATLLFEGDREK	Stripped Sequence	FKGFDPNQLSVATLLFEGDREK	TRUE	_FKGFDPNQLSVATLLFEGDREK_	FALSE	_FKGFDPNQLSVATLLFEGDREK_	1.18331	1.17107	1.24058e-133	2.68743e-109	1.49091e-132	1.25234e-108	51	48	116330	71362.1	1.00638e+06	579392	2	2	99.7787	99.7197	2.89734e-21	2.52183e-06	FALSE	FALSE	12180.5	10357.1	NaN	NaN	12180.5	10357.1
0.000662081	2.31821e-07	1.05639	O00124	O00124	LGGDEGTSQTSFETSNR	Stripped Sequence	LGGDEGTSQTSFETSNR	TRUE	_LGGDEGTSQTSFETSNR_	FALSE	_LGGDEGTSQTSFETSNR_	1.05639	0.766989	2.01821e-37	0.00708643	1.90432e-35	0.210892	1	1	10627.2	2436.85	41366	NaN	1	1	32.8099	32.8078	7.10441e-24	0.000453406	FALSE	FALSE	10627.2	2436.85	NaN	NaN	10627.2	2436.85
1.81288e-64	1.56081e-67	1.16645	O00139	O00139	LEGAEINK	Stripped Sequence	LEGAEINK	TRUE	_LEGAEINK_	FALSE	_LEGAEINK_	1.16645	1.12571	2.13037e-117	5.84777e-75	7.52478e-116	1.0064e-73	8	8	65114.3	41506.9	264597	126871	1	1	25.9614	26.2231	2.35781e-15	2.77776e-06	FALSE	FALSE	315811	29097	NaN	NaN	315811	29097
1.81288e-64	1.56081e-67	1.16645	O00139	O00139	PLVETIFER	Stripped Sequence	PLVETIFER	TRUE	_PLVETIFER_	FALSE	_PLVETIFER_	1.16645	1.12571	2.13037e-117	5.84777e-75	7.52478e-116	1.0064e-73	8	8	65114.3	41506.9	264597	126871	1	1	75.2325	75.0913	4.01935e-36	2.62951e-13	FALSE	FALSE	120076	85430.2	NaN	NaN	120076	85430.2
1.81288e-64	1.56081e-67	1.16645	O00139	O00139	IDILTELR	Stripped Sequence	IDILTELR	TRUE	_IDILTELR_	FALSE	_IDILTELR_	1.16645	1.12571	2.13037e-117	5.84777e-75	7.52478e-116	1.0064e-73	8	8	65114.3	41506.9	264597	126871	1	1	79.8334	79.7207	6.53873e-39	1.06103e-32	FALSE	FALSE	136525	94445.8	NaN	NaN	136525	94445.8
1.81288e-64	1.56081e-67	1.16645	O00139	O00139	FSLIDLAGNER	Stripped Sequence	FSLIDLAGNER	TRUE	_FSLIDLAGNER_	FALSE	_FSLIDLAGNER_	1.16645	1.12571	2.13037e-117	5.84777e-75	7.52478e-116	1.0064e-73	8	8	65114.3	41506.9	264597	126871	1	1	84.9882	84.9364	1.2657e-70	9.72008e-33	FALSE	FALSE	110671	61078.6	NaN	NaN	110671	61078.6
1.81288e-64	1.56081e-67	1.16645	O00139	O00139	QQVQVVGLQER	Stripped Sequence	QQVQVVGLQER	TRUE	_QQVQVVGLQER_	FALSE	_QQVQVVGLQER_	1.16645	1.12571	2.13037e-117	5.84777e-75	7.52478e-116	1.0064e-73	8	8	65114.3	41506.9	264597	126871	1	1	45.0389	44.8887	6.72057e-50	2.05123e-07	FALSE	FALSE	73526.8	93310.1	NaN	NaN	73526.8	93310.1
1.81288e-64	1.56081e-67	1.16645	O00139	O00139	FDYAFDDSAPNEMVYR	Stripped Sequence	FDYAFDDSAPNEMVYR	TRUE	_FDYAFDDSAPNEMVYR_	FALSE	_FDYAFDDSAPNEMVYR_	1.16645	1.12571	2.13037e-117	5.84777e-75	7.52478e-116	1.0064e-73	8	8	65114.3	41506.9	264597	126871	1	1	76.4728	76.4345	8.9485e-30	0.000115542	FALSE	FALSE	21515.7	9957.96	NaN	NaN	21515.7	9957.96
1.81288e-64	1.56081e-67	1.16645	O00139	O00139	GMATCFAYGQTGSGK	Stripped Sequence	GMATCFAYGQTGSGK	FALSE	_GMATC[Carbamidomethyl (C)]FAYGQTGSGK_	FALSE	_GMATC[+57]FAYGQTGSGK_	1.16645	1.12571	2.13037e-117	5.84777e-75	7.52478e-116	1.0064e-73	8	8	65114.3	41506.9	264597	126871	1	1	45.6631	45.5296	7.816e-19	1.48573e-07	FALSE	FALSE	13338.1	13203.9	NaN	NaN	13338.1	13203.9
1.81288e-64	1.56081e-67	1.16645	O00139	O00139	LIDIGNSCR	Stripped Sequence	LIDIGNSCR	TRUE	_LIDIGNSC[Carbamidomethyl (C)]R_	FALSE	_LIDIGNSC[+57]R_	1.16645	1.12571	2.13037e-117	5.84777e-75	7.52478e-116	1.0064e-73	8	8	65114.3	41506.9	264597	126871	1	1	42.0828	41.9677	3.48209e-50	1.17655e-05	FALSE	FALSE	103282	62679.6	NaN	NaN	103282	62679.6
8.38767e-85	2.00902e-87	1.18525	O00148	O00148	NCPHVVVGTPGR	Stripped Sequence	NCPHVVVGTPGR	TRUE	_NC[Carbamidomethyl (C)]PHVVVGTPGR_	FALSE	_NC[+57]PHVVVGTPGR_	1.18196	1.18436	2.57698e-132	1.87081e-120	3.60778e-131	3.29263e-120	25	25	107427	109986	685574	661176	2	2	27.3849	27.7076	3.07274e-63	1.20407e-43	FALSE	FALSE	823007	864968	NaN	NaN	823007	864968
8.38767e-85	2.00902e-87	1.18525	O00148	O00148	NCPHVVVGTPGR	Stripped Sequence	NCPHVVVGTPGR	TRUE	_NC[Carbamidomethyl (C)]PHVVVGTPGR_	FALSE	_NC[+57]PHVVVGTPGR_	1.18196	1.18436	2.57698e-132	1.87081e-120	3.60778e-131	3.29263e-120	25	25	107427	109986	685574	661176	2	2	27.3629	27.6856	5.02717e-52	3.51751e-49	FALSE	FALSE	649759	742223	NaN	NaN	649759	742223
8.38767e-85	2.00902e-87	1.18525	O00148	O00148	HFVLDECDK	Stripped Sequence	HFVLDECDK	TRUE	_HFVLDEC[Carbamidomethyl (C)]DK_	FALSE	_HFVLDEC[+57]DK_	1.18196	1.18436	2.57698e-132	1.87081e-120	3.60778e-131	3.29263e-120	25	25	107427	109986	685574	661176	3	3	35.8263	35.8102	3.54717e-79	1.52038e-48	FALSE	FALSE	1.07384e+06	1.13283e+06	NaN	NaN	1.07384e+06	1.13283e+06
8.38767e-85	2.00902e-87	1.18525	O00148	O00148	HFVLDECDK	Stripped Sequence	HFVLDECDK	TRUE	_HFVLDEC[Carbamidomethyl (C)]DK_	FALSE	_HFVLDEC[+57]DK_	1.18196	1.18436	2.57698e-132	1.87081e-120	3.60778e-131	3.29263e-120	25	25	107427	109986	685574	661176	3	3	35.8403	35.8241	1.85984e-56	3.88025e-15	FALSE	FALSE	105628	100283	NaN	NaN	105628	100283
8.38767e-85	2.00902e-87	1.18525	O00148	O00148	HFVLDECDK	Stripped Sequence	HFVLDECDK	TRUE	_HFVLDEC[Carbamidomethyl (C)]DK_	FALSE	_HFVLDEC[+57]DK_	1.18196	1.18436	2.57698e-132	1.87081e-120	3.60778e-131	3.29263e-120	25	25	107427	109986	685574	661176	3	3	35.8334	35.8173	6.89053e-72	7.76654e-35	FALSE	FALSE	74774	75789.1	NaN	NaN	74774	75789.1
8.38767e-85	2.00902e-87	1.18525	O00148	O00148	VNIVFNYDMPEDSDTYLHR	Stripped Sequence	VNIVFNYDMPEDSDTYLHR	TRUE	_VNIVFNYDMPEDSDTYLHR_	FALSE	_VNIVFNYDMPEDSDTYLHR_	1.18196	1.18436	2.57698e-132	1.87081e-120	3.60778e-131	3.29263e-120	25	25	107427	109986	685574	661176	2	2	80.1837	80.1408	7.48665e-39	1.84365e-37	FALSE	FALSE	670136	588745	NaN	NaN	670136	588745
8.38767e-85	2.00902e-87	1.18525	O00148	O00148	VNIVFNYDMPEDSDTYLHR	Stripped Sequence	VNIVFNYDMPEDSDTYLHR	TRUE	_VNIVFNYDMPEDSDTYLHR_	FALSE	_VNIVFNYDMPEDSDTYLHR_	1.18196	1.18436	2.57698e-132	1.87081e-120	3.60778e-131	3.29263e-120	25	25	107427	109986	685574	661176	2	2	80.1199	80.0969	2.29678e-50	4.99118e-19	FALSE	FALSE	103896	66950.7	NaN	NaN	103896	66950.7
8.38767e-85	2.00902e-87	1.18525	O00148	O00148	FMQDPMEVFVDDETK	Stripped Sequence	FMQDPMEVFVDDETK	TRUE	_FMQDPMEVFVDDETK_	FALSE	_FMQDPMEVFVDDETK_	1.18196	1.18436	2.57698e-132	1.87081e-120	3.60778e-131	3.29263e-120	25	25	107427	109986	685574	661176	2	2	93.4323	93.3892	1.85571e-72	4.22094e-39	FALSE	FALSE	354859	274609	NaN	NaN	354859	274609
8.38767e-85	2.00902e-87	1.18525	O00148	O00148	FMQDPMEVFVDDETK	Stripped Sequence	FMQDPMEVFVDDETK	TRUE	_FMQDPMEVFVDDETK_	FALSE	_FMQDPMEVFVDDETK_	1.18196	1.18436	2.57698e-132	1.87081e-120	3.60778e-131	3.29263e-120	25	25	107427	109986	685574	661176	2	2	93.4166	93.3736	4.41837e-68	1.51683e-39	FALSE	FALSE	206124	160161	NaN	NaN	206124	160161
8.38767e-85	2.00902e-87	1.18525	O00148	O00148	FEVNVAELPEEIDISTYIEQSR	Stripped Sequence	FEVNVAELPEEIDISTYIEQSR	TRUE	_FEVNVAELPEEIDISTYIEQSR_	FALSE	_FEVNVAELPEEIDISTYIEQSR_	1.18196	1.18436	2.57698e-132	1.87081e-120	3.60778e-131	3.29263e-120	25	25	107427	109986	685574	661176	2	2	108.105	108.156	6.29715e-24	3.02725e-30	FALSE	FALSE	172346	236503	NaN	NaN	172346	236503
8.38767e-85	2.00902e-87	1.18525	O00148	O00148	FEVNVAELPEEIDISTYIEQSR	Stripped Sequence	FEVNVAELPEEIDISTYIEQSR	TRUE	_FEVNVAELPEEIDISTYIEQSR_	FALSE	_FEVNVAELPEEIDISTYIEQSR_	1.18196	1.18436	2.57698e-132	1.87081e-120	3.60778e-131	3.29263e-120	25	25	107427	109986	685574	661176	2	2	108.105	108.136	1.48341e-28	3.29971e-08	FALSE	FALSE	26594.2	31154.5	NaN	NaN	26594.2	31154.5
8.38767e-85	2.00902e-87	1.18525	O00148	O00148	AEQDVENDLLDYDEEEEPQAPQESTPAPPK	Stripped Sequence	AEQDVENDLLDYDEEEEPQAPQESTPAPPK	TRUE	_[Acetyl (Protein N-term)]AEQDVENDLLDYDEEEEPQAPQESTPAPPK_	FALSE	_[+42]AEQDVENDLLDYDEEEEPQAPQESTPAPPK_	1.18196	1.18436	2.57698e-132	1.87081e-120	3.60778e-131	3.29263e-120	25	25	107427	109986	685574	661176	2	2	85.8579	85.9258	2.24283e-67	4.46321e-40	FALSE	FALSE	187665	166629	NaN	NaN	187665	166629
8.38767e-85	2.00902e-87	1.18525	O00148	O00148	AEQDVENDLLDYDEEEEPQAPQESTPAPPK	Stripped Sequence	AEQDVENDLLDYDEEEEPQAPQESTPAPPK	TRUE	_[Acetyl (Protein N-term)]AEQDVENDLLDYDEEEEPQAPQESTPAPPK_	FALSE	_[+42]AEQDVENDLLDYDEEEEPQAPQESTPAPPK_	1.18196	1.18436	2.57698e-132	1.87081e-120	3.60778e-131	3.29263e-120	25	25	107427	109986	685574	661176	2	2	85.8979	85.926	9.03196e-32	5.40676e-33	FALSE	FALSE	39166.3	26519.5	NaN	NaN	39166.3	26519.5
8.38767e-85	2.00902e-87	1.18525	O00148	O00148	CMALAQLLVEQNFPAIAIHR	Stripped Sequence	CMALAQLLVEQNFPAIAIHR	TRUE	_C[Carbamidomethyl (C)]MALAQLLVEQNFPAIAIHR_	FALSE	_C[+57]MALAQLLVEQNFPAIAIHR_	1.18196	1.18436	2.57698e-132	1.87081e-120	3.60778e-131	3.29263e-120	25	25	107427	109986	685574	661176	2	2	106.473	106.526	1.96021e-57	7.97845e-32	FALSE	FALSE	107544	200311	NaN	NaN	107544	200311
8.38767e-85	2.00902e-87	1.18525	O00148	O00148	CMALAQLLVEQNFPAIAIHR	Stripped Sequence	CMALAQLLVEQNFPAIAIHR	TRUE	_C[Carbamidomethyl (C)]MALAQLLVEQNFPAIAIHR_	FALSE	_C[+57]MALAQLLVEQNFPAIAIHR_	1.18196	1.18436	2.57698e-132	1.87081e-120	3.60778e-131	3.29263e-120	25	25	107427	109986	685574	661176	2	2	106.512	106.505	1.48145e-47	1.52078e-30	FALSE	FALSE	49851.9	98209.3	NaN	NaN	49851.9	98209.3
8.38767e-85	2.00902e-87	1.18525	O00148	O00148	AEQDVENDLLDYDEEEEPQAPQESTPAPPKK	Stripped Sequence	AEQDVENDLLDYDEEEEPQAPQESTPAPPKK	TRUE	_[Acetyl (Protein N-term)]AEQDVENDLLDYDEEEEPQAPQESTPAPPKK_	FALSE	_[+42]AEQDVENDLLDYDEEEEPQAPQESTPAPPKK_	1.18196	1.18436	2.57698e-132	1.87081e-120	3.60778e-131	3.29263e-120	25	25	107427	109986	685574	661176	2	2	76.9863	76.943	4.04905e-75	2.35004e-17	FALSE	FALSE	45469.4	51552.6	NaN	NaN	45469.4	51552.6
8.38767e-85	2.00902e-87	1.18525	O00148	O00148	AEQDVENDLLDYDEEEEPQAPQESTPAPPKK	Stripped Sequence	AEQDVENDLLDYDEEEEPQAPQESTPAPPKK	TRUE	_[Acetyl (Protein N-term)]AEQDVENDLLDYDEEEEPQAPQESTPAPPKK_	FALSE	_[+42]AEQDVENDLLDYDEEEEPQAPQESTPAPPKK_	1.18196	1.18436	2.57698e-132	1.87081e-120	3.60778e-131	3.29263e-120	25	25	107427	109986	685574	661176	2	2	76.9651	76.9716	1.8567e-39	1.64909e-22	FALSE	FALSE	40976.2	46015.5	NaN	NaN	40976.2	46015.5
8.38767e-85	2.00902e-87	1.18525	O00148	O00148	QCMMFSATLSK	Stripped Sequence	QCMMFSATLSK	TRUE	_QC[Carbamidomethyl (C)]MMFSATLSK_	FALSE	_QC[+57]MMFSATLSK_	1.18196	1.18436	2.57698e-132	1.87081e-120	3.60778e-131	3.29263e-120	25	25	107427	109986	685574	661176	1	1	62.5009	62.3266	5.5717e-50	6.00716e-07	FALSE	FALSE	71524.9	94237.8	NaN	NaN	71524.9	94237.8
8.38767e-85	2.00902e-87	1.18525	O00148	O00148	DIRPVCR	Stripped Sequence	DIRPVCR	TRUE	_DIRPVC[Carbamidomethyl (C)]R_	FALSE	_DIRPVC[+57]R_	1.18196	1.18436	2.57698e-132	1.87081e-120	3.60778e-131	3.29263e-120	25	25	107427	109986	685574	661176	1	1	19.314	19.3758	1.34459e-11	7.06058e-32	FALSE	FALSE	21518.5	44434.3	NaN	NaN	21518.5	44434.3
8.38767e-85	2.00902e-87	1.18525	O00148	O00148	GMAQEER	Stripped Sequence	GMAQEER	TRUE	_GMAQEER_	FALSE	_GMAQEER_	1.18196	1.18436	2.57698e-132	1.87081e-120	3.60778e-131	3.29263e-120	25	25	107427	109986	685574	661176	1	1	11.4019	11.399	5.87216e-08	2.98791e-14	FALSE	FALSE	20799.2	15241.3	NaN	NaN	20799.2	15241.3
8.38767e-85	2.00902e-87	1.18525	O00148	O00148	VSVFFGGLSIK	Stripped Sequence	VSVFFGGLSIK	TRUE	_VSVFFGGLSIK_	FALSE	_VSVFFGGLSIK_	1.18196	1.18436	2.57698e-132	1.87081e-120	3.60778e-131	3.29263e-120	25	25	107427	109986	685574	661176	2	2	92.4039	92.2915	3.06855e-63	1.64095e-43	FALSE	FALSE	456328	748177	NaN	NaN	456328	748177
8.38767e-85	2.00902e-87	1.18525	O00148	O00148	VSVFFGGLSIK	Stripped Sequence	VSVFFGGLSIK	TRUE	_VSVFFGGLSIK_	FALSE	_VSVFFGGLSIK_	1.18196	1.18436	2.57698e-132	1.87081e-120	3.60778e-131	3.29263e-120	25	25	107427	109986	685574	661176	2	2	92.4018	92.3194	2.59172e-07	8.55458e-06	FALSE	FALSE	2285.15	6315.75	NaN	NaN	2285.15	6315.75
8.38767e-85	2.00902e-87	1.18525	O00148	O00148	KFMQDPMEVFVDDETK	Stripped Sequence	KFMQDPMEVFVDDETK	TRUE	_KFMQDPMEVFVDDETK_	FALSE	_KFMQDPMEVFVDDETK_	1.18196	1.18436	2.57698e-132	1.87081e-120	3.60778e-131	3.29263e-120	25	25	107427	109986	685574	661176	2	2	81.2078	81.0853	1.64078e-30	2.57626e-10	FALSE	FALSE	101415	87351.7	NaN	NaN	101415	87351.7
8.38767e-85	2.00902e-87	1.18525	O00148	O00148	KFMQDPMEVFVDDETK	Stripped Sequence	KFMQDPMEVFVDDETK	TRUE	_KFMQDPMEVFVDDETK_	FALSE	_KFMQDPMEVFVDDETK_	1.18196	1.18436	2.57698e-132	1.87081e-120	3.60778e-131	3.29263e-120	25	25	107427	109986	685574	661176	2	2	81.2521	81.1495	3.63341e-19	3.75851e-10	FALSE	FALSE	13644.1	7466.15	NaN	NaN	13644.1	7466.15
8.38767e-85	2.00902e-87	1.18525	O00148	O00148	KNCPHVVVGTPGR	Stripped Sequence	KNCPHVVVGTPGR	TRUE	_KNC[Carbamidomethyl (C)]PHVVVGTPGR_	FALSE	_KNC[+57]PHVVVGTPGR_	1.18196	1.18436	2.57698e-132	1.87081e-120	3.60778e-131	3.29263e-120	25	25	107427	109986	685574	661176	1	1	19.9446	20.0583	5.75203e-46	2.6748e-05	FALSE	FALSE	49933.3	4188.52	NaN	NaN	49933.3	4188.52
5.86852e-78	9.01462e-81	1.17922	O00151	O00151	VTPPEGYEVVTVFPK	Stripped Sequence	VTPPEGYEVVTVFPK	TRUE	_VTPPEGYEVVTVFPK_	FALSE	_VTPPEGYEVVTVFPK_	1.17631	1.16891	8.12421e-127	1.56949e-107	1.76847e-125	8.28693e-107	31	32	66671	92376.6	545300	811642	2	2	82.1397	82.2069	1.85101e-73	1.27167e-38	FALSE	FALSE	644013	847383	NaN	NaN	644013	847383
5.86852e-78	9.01462e-81	1.17922	O00151	O00151	VTPPEGYEVVTVFPK	Stripped Sequence	VTPPEGYEVVTVFPK	TRUE	_VTPPEGYEVVTVFPK_	FALSE	_VTPPEGYEVVTVFPK_	1.17631	1.16891	8.12421e-127	1.56949e-107	1.76847e-125	8.28693e-107	31	32	66671	92376.6	545300	811642	2	2	82.1415	82.1888	6.31036e-35	5.35595e-19	FALSE	FALSE	62695.1	77089.1	NaN	NaN	62695.1	77089.1
5.86852e-78	9.01462e-81	1.17922	O00151	O00151	GHFFVEDQIYCEK	Stripped Sequence	GHFFVEDQIYCEK	TRUE	_GHFFVEDQIYC[Carbamidomethyl (C)]EK_	FALSE	_GHFFVEDQIYC[+57]EK_	1.17631	1.16891	8.12421e-127	1.56949e-107	1.76847e-125	8.28693e-107	31	32	66671	92376.6	545300	811642	2	2	58.4082	58.0821	4.94526e-76	1.2087e-44	FALSE	FALSE	517435	654887	NaN	NaN	517435	654887
5.86852e-78	9.01462e-81	1.17922	O00151	O00151	GHFFVEDQIYCEK	Stripped Sequence	GHFFVEDQIYCEK	TRUE	_GHFFVEDQIYC[Carbamidomethyl (C)]EK_	FALSE	_GHFFVEDQIYC[+57]EK_	1.17631	1.16891	8.12421e-127	1.56949e-107	1.76847e-125	8.28693e-107	31	32	66671	92376.6	545300	811642	2	2	58.3966	58.0705	4.16724e-57	1.96555e-39	FALSE	FALSE	103696	149100	NaN	NaN	103696	149100
5.86852e-78	9.01462e-81	1.17922	O00151	O00151	MNLASEPQEVLHIGSAHNR	Stripped Sequence	MNLASEPQEVLHIGSAHNR	TRUE	_MNLASEPQEVLHIGSAHNR_	FALSE	_MNLASEPQEVLHIGSAHNR_	1.17631	1.16891	8.12421e-127	1.56949e-107	1.76847e-125	8.28693e-107	31	32	66671	92376.6	545300	811642	3	3	60.7439	60.8219	1.65407e-62	1.14255e-41	FALSE	FALSE	268284	440665	NaN	NaN	268284	440665
5.86852e-78	9.01462e-81	1.17922	O00151	O00151	MNLASEPQEVLHIGSAHNR	Stripped Sequence	MNLASEPQEVLHIGSAHNR	TRUE	_MNLASEPQEVLHIGSAHNR_	FALSE	_MNLASEPQEVLHIGSAHNR_	1.17631	1.16891	8.12421e-127	1.56949e-107	1.76847e-125	8.28693e-107	31	32	66671	92376.6	545300	811642	3	3	60.7547	60.8426	8.12108e-62	1.32445e-34	FALSE	FALSE	94524.4	176971	NaN	NaN	94524.4	176971
5.86852e-78	9.01462e-81	1.17922	O00151	O00151	MNLASEPQEVLHIGSAHNR	Stripped Sequence	MNLASEPQEVLHIGSAHNR	TRUE	_MNLASEPQEVLHIGSAHNR_	FALSE	_MNLASEPQEVLHIGSAHNR_	1.17631	1.16891	8.12421e-127	1.56949e-107	1.76847e-125	8.28693e-107	31	32	66671	92376.6	545300	811642	3	3	60.7457	60.7939	1.40253e-36	1.3019e-09	FALSE	FALSE	14607.4	15753.7	NaN	NaN	14607.4	15753.7
5.86852e-78	9.01462e-81	1.17922	O00151	O00151	GCTDNLTLTVAR	Stripped Sequence	GCTDNLTLTVAR	TRUE	_GC[Carbamidomethyl (C)]TDNLTLTVAR_	FALSE	_GC[+57]TDNLTLTVAR_	1.17631	1.16891	8.12421e-127	1.56949e-107	1.76847e-125	8.28693e-107	31	32	66671	92376.6	545300	811642	1	1	53.2848	53.1453	3.23752e-44	2.95916e-43	FALSE	FALSE	331003	517977	NaN	NaN	331003	517977
5.86852e-78	9.01462e-81	1.17922	O00151	O00151	DFEQPLAISR	Stripped Sequence	DFEQPLAISR	TRUE	_DFEQPLAISR_	FALSE	_DFEQPLAISR_	1.17631	1.16891	8.12421e-127	1.56949e-107	1.76847e-125	8.28693e-107	31	32	66671	92376.6	545300	811642	1	1	63.5585	63.3924	1.64651e-24	1.80751e-30	FALSE	FALSE	324721	438130	NaN	NaN	324721	438130
5.86852e-78	9.01462e-81	1.17922	O00151	O00151	SAMPFTASPASSTTAR	Stripped Sequence	SAMPFTASPASSTTAR	TRUE	_SAMPFTASPASSTTAR_	FALSE	_SAMPFTASPASSTTAR_	1.17631	1.16891	8.12421e-127	1.56949e-107	1.76847e-125	8.28693e-107	31	32	66671	92376.6	545300	811642	1	1	51.7412	51.6172	2.74209e-64	1.79369e-37	FALSE	FALSE	218281	276820	NaN	NaN	218281	276820
5.86852e-78	9.01462e-81	1.17922	O00151	O00151	TTQQIDLQGPGPWGFR	Stripped Sequence	TTQQIDLQGPGPWGFR	TRUE	_[Acetyl (Protein N-term)]TTQQIDLQGPGPWGFR_	FALSE	_[+42]TTQQIDLQGPGPWGFR_	1.17631	1.16891	8.12421e-127	1.56949e-107	1.76847e-125	8.28693e-107	31	32	66671	92376.6	545300	811642	2	2	97.3611	97.4044	4.06363e-55	9.7997e-37	FALSE	FALSE	128479	178814	NaN	NaN	128479	178814
5.86852e-78	9.01462e-81	1.17922	O00151	O00151	TTQQIDLQGPGPWGFR	Stripped Sequence	TTQQIDLQGPGPWGFR	TRUE	_[Acetyl (Protein N-term)]TTQQIDLQGPGPWGFR_	FALSE	_[+42]TTQQIDLQGPGPWGFR_	1.17631	1.16891	8.12421e-127	1.56949e-107	1.76847e-125	8.28693e-107	31	32	66671	92376.6	545300	811642	2	2	97.3554	97.3987	5.34956e-24	1.31742e-35	FALSE	FALSE	55475.8	72259.9	NaN	NaN	55475.8	72259.9
5.86852e-78	9.01462e-81	1.17922	O00151	O00151	HRHPECYVCTDCGTNLK	Stripped Sequence	HRHPECYVCTDCGTNLK	TRUE	_HRHPEC[Carbamidomethyl (C)]YVC[Carbamidomethyl (C)]TDC[Carbamidomethyl (C)]GTNLK_	FALSE	_HRHPEC[+57]YVC[+57]TDC[+57]GTNLK_	1.17631	1.16891	8.12421e-127	1.56949e-107	1.76847e-125	8.28693e-107	31	32	66671	92376.6	545300	811642	3	3	24.1957	24.3723	2.26195e-37	2.4895e-35	FALSE	FALSE	174326	254256	NaN	NaN	174326	254256
5.86852e-78	9.01462e-81	1.17922	O00151	O00151	HRHPECYVCTDCGTNLK	Stripped Sequence	HRHPECYVCTDCGTNLK	TRUE	_HRHPEC[Carbamidomethyl (C)]YVC[Carbamidomethyl (C)]TDC[Carbamidomethyl (C)]GTNLK_	FALSE	_HRHPEC[+57]YVC[+57]TDC[+57]GTNLK_	1.17631	1.16891	8.12421e-127	1.56949e-107	1.76847e-125	8.28693e-107	31	32	66671	92376.6	545300	811642	3	3	24.2066	24.3935	2.4623e-67	2.51967e-36	FALSE	FALSE	56621.9	83203.8	NaN	NaN	56621.9	83203.8
5.86852e-78	9.01462e-81	1.17922	O00151	O00151	HRHPECYVCTDCGTNLK	Stripped Sequence	HRHPECYVCTDCGTNLK	TRUE	_HRHPEC[Carbamidomethyl (C)]YVC[Carbamidomethyl (C)]TDC[Carbamidomethyl (C)]GTNLK_	FALSE	_HRHPEC[+57]YVC[+57]TDC[+57]GTNLK_	1.17631	1.16891	8.12421e-127	1.56949e-107	1.76847e-125	8.28693e-107	31	32	66671	92376.6	545300	811642	3	3	24.2279	24.4047	7.85924e-07	3.69795e-25	FALSE	FALSE	2187.03	5067.94	NaN	NaN	2187.03	5067.94
5.86852e-78	9.01462e-81	1.17922	O00151	O00151	VWSPLVTEEGKR	Stripped Sequence	VWSPLVTEEGKR	TRUE	_VWSPLVTEEGKR_	FALSE	_VWSPLVTEEGKR_	1.17631	1.16891	8.12421e-127	1.56949e-107	1.76847e-125	8.28693e-107	31	32	66671	92376.6	545300	811642	2	2	52.3555	52.1105	1.79453e-36	1.53859e-36	FALSE	FALSE	114819	162006	NaN	NaN	114819	162006
5.86852e-78	9.01462e-81	1.17922	O00151	O00151	VWSPLVTEEGKR	Stripped Sequence	VWSPLVTEEGKR	TRUE	_VWSPLVTEEGKR_	FALSE	_VWSPLVTEEGKR_	1.17631	1.16891	8.12421e-127	1.56949e-107	1.76847e-125	8.28693e-107	31	32	66671	92376.6	545300	811642	2	2	52.3313	52.1362	1.3868e-39	8.40032e-30	FALSE	FALSE	34229.6	51545.9	NaN	NaN	34229.6	51545.9
5.86852e-78	9.01462e-81	1.17922	O00151	O00151	QSTSFLVLQEILESEEK	Stripped Sequence	QSTSFLVLQEILESEEK	TRUE	_QSTSFLVLQEILESEEK_	FALSE	_QSTSFLVLQEILESEEK_	1.17631	1.16891	8.12421e-127	1.56949e-107	1.76847e-125	8.28693e-107	31	32	66671	92376.6	545300	811642	2	2	106.907	106.9	9.36902e-43	8.53424e-26	FALSE	FALSE	68265	87465.8	NaN	NaN	68265	87465.8
5.86852e-78	9.01462e-81	1.17922	O00151	O00151	QSTSFLVLQEILESEEK	Stripped Sequence	QSTSFLVLQEILESEEK	TRUE	_QSTSFLVLQEILESEEK_	FALSE	_QSTSFLVLQEILESEEK_	1.17631	1.16891	8.12421e-127	1.56949e-107	1.76847e-125	8.28693e-107	31	32	66671	92376.6	545300	811642	2	2	106.883	106.935	3.21517e-42	9.28063e-37	FALSE	FALSE	56561.1	71560.5	NaN	NaN	56561.1	71560.5
5.86852e-78	9.01462e-81	1.17922	O00151	O00151	AALANLCIGDVITAIDGENTSNMTHLEAQNR	Stripped Sequence	AALANLCIGDVITAIDGENTSNMTHLEAQNR	TRUE	_AALANLC[Carbamidomethyl (C)]IGDVITAIDGENTSNMTHLEAQNR_	FALSE	_AALANLC[+57]IGDVITAIDGENTSNMTHLEAQNR_	1.17631	1.16891	8.12421e-127	1.56949e-107	1.76847e-125	8.28693e-107	31	32	66671	92376.6	545300	811642	2	2	103.512	103.519	3.17076e-46	2.10831e-26	FALSE	FALSE	64449.7	76825.7	NaN	NaN	64449.7	76825.7
5.86852e-78	9.01462e-81	1.17922	O00151	O00151	AALANLCIGDVITAIDGENTSNMTHLEAQNR	Stripped Sequence	AALANLCIGDVITAIDGENTSNMTHLEAQNR	TRUE	_AALANLC[Carbamidomethyl (C)]IGDVITAIDGENTSNMTHLEAQNR_	FALSE	_AALANLC[+57]IGDVITAIDGENTSNMTHLEAQNR_	1.17631	1.16891	8.12421e-127	1.56949e-107	1.76847e-125	8.28693e-107	31	32	66671	92376.6	545300	811642	2	2	103.492	103.49	1.40581e-50	5.01239e-20	FALSE	FALSE	39770.1	41228.1	NaN	NaN	39770.1	41228.1
5.86852e-78	9.01462e-81	1.17922	O00151	O00151	IKGCTDNLTLTVAR	Stripped Sequence	IKGCTDNLTLTVAR	TRUE	_IKGC[Carbamidomethyl (C)]TDNLTLTVAR_	FALSE	_IKGC[+57]TDNLTLTVAR_	1.17631	1.16891	8.12421e-127	1.56949e-107	1.76847e-125	8.28693e-107	31	32	66671	92376.6	545300	811642	2	2	46.8186	46.6943	1.50273e-05	5.87654e-31	FALSE	FALSE	64550.2	109938	NaN	NaN	64550.2	109938
5.86852e-78	9.01462e-81	1.17922	O00151	O00151	IKGCTDNLTLTVAR	Stripped Sequence	IKGCTDNLTLTVAR	TRUE	_IKGC[Carbamidomethyl (C)]TDNLTLTVAR_	FALSE	_IKGC[+57]TDNLTLTVAR_	1.17631	1.16891	8.12421e-127	1.56949e-107	1.76847e-125	8.28693e-107	31	32	66671	92376.6	545300	811642	2	2	46.7869	46.7025	5.54131e-26	2.80861e-09	FALSE	FALSE	14589.2	28153.4	NaN	NaN	14589.2	28153.4
5.86852e-78	9.01462e-81	1.17922	O00151	O00151	HPECYVCTDCGTNLK	Stripped Sequence	HPECYVCTDCGTNLK	TRUE	_HPEC[Carbamidomethyl (C)]YVC[Carbamidomethyl (C)]TDC[Carbamidomethyl (C)]GTNLK_	FALSE	_HPEC[+57]YVC[+57]TDC[+57]GTNLK_	1.17631	1.16891	8.12421e-127	1.56949e-107	1.76847e-125	8.28693e-107	31	32	66671	92376.6	545300	811642	2	2	32.5542	32.5727	6.85747e-68	3.4777e-37	FALSE	FALSE	72366.9	110542	NaN	NaN	72366.9	110542
5.86852e-78	9.01462e-81	1.17922	O00151	O00151	HPECYVCTDCGTNLK	Stripped Sequence	HPECYVCTDCGTNLK	TRUE	_HPEC[Carbamidomethyl (C)]YVC[Carbamidomethyl (C)]TDC[Carbamidomethyl (C)]GTNLK_	FALSE	_HPEC[+57]YVC[+57]TDC[+57]GTNLK_	1.17631	1.16891	8.12421e-127	1.56949e-107	1.76847e-125	8.28693e-107	31	32	66671	92376.6	545300	811642	2	2	32.5515	32.5499	1.44745e-57	4.66835e-29	FALSE	FALSE	16853.8	21974.9	NaN	NaN	16853.8	21974.9
5.86852e-78	9.01462e-81	1.17922	O00151	O00151	VWSPLVTEEGK	Stripped Sequence	VWSPLVTEEGK	TRUE	_VWSPLVTEEGK_	FALSE	_VWSPLVTEEGK_	1.17631	1.16891	8.12421e-127	1.56949e-107	1.76847e-125	8.28693e-107	31	32	66671	92376.6	545300	811642	1	1	63.8807	63.6245	1.71613e-31	4.58208e-38	FALSE	FALSE	82734.3	113781	NaN	NaN	82734.3	113781
5.86852e-78	9.01462e-81	1.17922	O00151	O00151	VITNQYNNPAGLYSSENISNFNNALESK	Stripped Sequence	VITNQYNNPAGLYSSENISNFNNALESK	TRUE	_VITNQYNNPAGLYSSENISNFNNALESK_	FALSE	_VITNQYNNPAGLYSSENISNFNNALESK_	1.17631	1.16891	8.12421e-127	1.56949e-107	1.76847e-125	8.28693e-107	31	32	66671	92376.6	545300	811642	1	1	81.791	81.8481	5.94343e-55	1.73663e-37	FALSE	FALSE	41796.1	58726.7	NaN	NaN	41796.1	58726.7
5.86852e-78	9.01462e-81	1.17922	O00151	O00151	CGTGIVGVFVK	Stripped Sequence	CGTGIVGVFVK	TRUE	_C[Carbamidomethyl (C)]GTGIVGVFVK_	FALSE	_C[+57]GTGIVGVFVK_	1.17631	1.16891	8.12421e-127	1.56949e-107	1.76847e-125	8.28693e-107	31	32	66671	92376.6	545300	811642	1	1	74.1792	73.9497	1.59462e-44	9.13302e-30	FALSE	FALSE	37485.9	56619.7	NaN	NaN	37485.9	56619.7
5.86852e-78	9.01462e-81	1.17922	O00151	O00151	TAASGVEANSRPLDHAQPPSSLVIDKESEVYK	Stripped Sequence	TAASGVEANSRPLDHAQPPSSLVIDKESEVYK	TRUE	_TAASGVEANSRPLDHAQPPSSLVIDKESEVYK_	FALSE	_TAASGVEANSRPLDHAQPPSSLVIDKESEVYK_	1.17631	1.16891	8.12421e-127	1.56949e-107	1.76847e-125	8.28693e-107	31	32	66671	92376.6	545300	811642	2	2	55.1201	54.9362	4.80687e-65	4.02636e-31	FALSE	FALSE	47229.8	69742.5	NaN	NaN	47229.8	69742.5
5.86852e-78	9.01462e-81	1.17922	O00151	O00151	TAASGVEANSRPLDHAQPPSSLVIDKESEVYK	Stripped Sequence	TAASGVEANSRPLDHAQPPSSLVIDKESEVYK	TRUE	_TAASGVEANSRPLDHAQPPSSLVIDKESEVYK_	FALSE	_TAASGVEANSRPLDHAQPPSSLVIDKESEVYK_	1.17631	1.16891	8.12421e-127	1.56949e-107	1.76847e-125	8.28693e-107	31	32	66671	92376.6	545300	811642	2	2	55.0949	54.9608	1.64634e-05	4.79112e-07	FALSE	FALSE	7548.14	13378.6	NaN	NaN	7548.14	13378.6
5.86852e-78	9.01462e-81	1.17922	O00151	O00151	VAASIGNAQK	Stripped Sequence	VAASIGNAQK	TRUE	_VAASIGNAQK_	FALSE	_VAASIGNAQK_	1.17631	1.16891	8.12421e-127	1.56949e-107	1.76847e-125	8.28693e-107	31	32	66671	92376.6	545300	811642	1	1	19.1946	19.1954	3.12745e-06	3.66384e-24	FALSE	FALSE	3097.19	24948.3	NaN	NaN	3097.19	24948.3
5.86852e-78	9.01462e-81	1.17922	O00151	O00151	TAASGVEANSR	Stripped Sequence	TAASGVEANSR	TRUE	_TAASGVEANSR_	FALSE	_TAASGVEANSR_	1.17631	1.16891	8.12421e-127	1.56949e-107	1.76847e-125	8.28693e-107	31	32	66671	92376.6	545300	811642	0	1	Filtered	12.4187	Filtered	2.27167e-12	Filtered	FALSE	Filtered	1379.19	Filtered	NaN	Filtered	1379.19
2.65435e-82	5.4005e-85	1.18308	O00154	O00154	VLEVPPVVYSR	Stripped Sequence	VLEVPPVVYSR	TRUE	_VLEVPPVVYSR_	FALSE	_VLEVPPVVYSR_	1.18308	1.17	2.07558e-133	2.01353e-108	2.55e-132	9.99717e-108	18	18	89963.5	110115	427278	515092	1	1	74.1514	73.9459	1.56283e-70	7.48977e-39	FALSE	FALSE	843897	1.16719e+06	NaN	NaN	843897	1.16719e+06
2.65435e-82	5.4005e-85	1.18308	O00154	O00154	LMDEVAGIVAAR	Stripped Sequence	LMDEVAGIVAAR	TRUE	_LMDEVAGIVAAR_	FALSE	_LMDEVAGIVAAR_	1.18308	1.17	2.07558e-133	2.01353e-108	2.55e-132	9.99717e-108	18	18	89963.5	110115	427278	515092	2	2	71.7873	71.7402	3.37113e-52	1.27887e-39	FALSE	FALSE	408828	538032	NaN	NaN	408828	538032
2.65435e-82	5.4005e-85	1.18308	O00154	O00154	LMDEVAGIVAAR	Stripped Sequence	LMDEVAGIVAAR	TRUE	_LMDEVAGIVAAR_	FALSE	_LMDEVAGIVAAR_	1.18308	1.17	2.07558e-133	2.01353e-108	2.55e-132	9.99717e-108	18	18	89963.5	110115	427278	515092	2	2	71.8162	71.7294	9.47848e-08	1.84296e-32	FALSE	FALSE	42006.7	56517.2	NaN	NaN	42006.7	56517.2
2.65435e-82	5.4005e-85	1.18308	O00154	O00154	MIEEAGAIISTR	Stripped Sequence	MIEEAGAIISTR	TRUE	_MIEEAGAIISTR_	FALSE	_MIEEAGAIISTR_	1.18308	1.17	2.07558e-133	2.01353e-108	2.55e-132	9.99717e-108	18	18	89963.5	110115	427278	515092	1	1	58.7177	58.4506	1.68195e-73	9.74402e-42	FALSE	FALSE	461191	570188	NaN	NaN	461191	570188
2.65435e-82	5.4005e-85	1.18308	O00154	O00154	IMRPDDANVAGNVHGGTILK	Stripped Sequence	IMRPDDANVAGNVHGGTILK	TRUE	_IMRPDDANVAGNVHGGTILK_	FALSE	_IMRPDDANVAGNVHGGTILK_	1.18308	1.17	2.07558e-133	2.01353e-108	2.55e-132	9.99717e-108	18	18	89963.5	110115	427278	515092	2	2	47.8947	47.8182	1.55061e-45	2.42563e-39	FALSE	FALSE	254886	306194	NaN	NaN	254886	306194
2.65435e-82	5.4005e-85	1.18308	O00154	O00154	IMRPDDANVAGNVHGGTILK	Stripped Sequence	IMRPDDANVAGNVHGGTILK	TRUE	_IMRPDDANVAGNVHGGTILK_	FALSE	_IMRPDDANVAGNVHGGTILK_	1.18308	1.17	2.07558e-133	2.01353e-108	2.55e-132	9.99717e-108	18	18	89963.5	110115	427278	515092	2	2	47.8943	47.8178	4.434e-63	3.98624e-36	FALSE	FALSE	128472	174820	NaN	NaN	128472	174820
2.65435e-82	5.4005e-85	1.18308	O00154	O00154	ATLWYVPLSLK	Stripped Sequence	ATLWYVPLSLK	TRUE	_ATLWYVPLSLK_	FALSE	_ATLWYVPLSLK_	1.18308	1.17	2.07558e-133	2.01353e-108	2.55e-132	9.99717e-108	18	18	89963.5	110115	427278	515092	1	1	101.352	101.352	1.03008e-52	7.47157e-38	FALSE	FALSE	436980	617217	NaN	NaN	436980	617217
2.65435e-82	5.4005e-85	1.18308	O00154	O00154	SLPVPQLVPETEDEK	Stripped Sequence	SLPVPQLVPETEDEK	TRUE	_SLPVPQLVPETEDEK_	FALSE	_SLPVPQLVPETEDEK_	1.18308	1.17	2.07558e-133	2.01353e-108	2.55e-132	9.99717e-108	18	18	89963.5	110115	427278	515092	2	2	78.3683	78.3536	1.69979e-62	1.008e-40	FALSE	FALSE	312213	289600	NaN	NaN	312213	289600
2.65435e-82	5.4005e-85	1.18308	O00154	O00154	SLPVPQLVPETEDEK	Stripped Sequence	SLPVPQLVPETEDEK	TRUE	_SLPVPQLVPETEDEK_	FALSE	_SLPVPQLVPETEDEK_	1.18308	1.17	2.07558e-133	2.01353e-108	2.55e-132	9.99717e-108	18	18	89963.5	110115	427278	515092	2	2	78.4198	78.3455	2.52678e-06	2.05565e-23	FALSE	FALSE	36223.4	37676.2	NaN	NaN	36223.4	37676.2
2.65435e-82	5.4005e-85	1.18308	O00154	O00154	TNIVTASVDAINFHDK	Stripped Sequence	TNIVTASVDAINFHDK	TRUE	_TNIVTASVDAINFHDK_	FALSE	_TNIVTASVDAINFHDK_	1.18308	1.17	2.07558e-133	2.01353e-108	2.55e-132	9.99717e-108	18	18	89963.5	110115	427278	515092	2	2	72.7377	72.6896	8.42046e-80	5.89623e-45	FALSE	FALSE	214993	249454	NaN	NaN	214993	249454
2.65435e-82	5.4005e-85	1.18308	O00154	O00154	TNIVTASVDAINFHDK	Stripped Sequence	TNIVTASVDAINFHDK	TRUE	_TNIVTASVDAINFHDK_	FALSE	_TNIVTASVDAINFHDK_	1.18308	1.17	2.07558e-133	2.01353e-108	2.55e-132	9.99717e-108	18	18	89963.5	110115	427278	515092	2	2	72.7645	72.6668	4.144e-44	4.61452e-35	FALSE	FALSE	102896	120734	NaN	NaN	102896	120734
2.65435e-82	5.4005e-85	1.18308	O00154	O00154	AASAFFTYVSLSQEGR	Stripped Sequence	AASAFFTYVSLSQEGR	TRUE	_AASAFFTYVSLSQEGR_	FALSE	_AASAFFTYVSLSQEGR_	1.18308	1.17	2.07558e-133	2.01353e-108	2.55e-132	9.99717e-108	18	18	89963.5	110115	427278	515092	2	2	86.5058	86.4142	1.69871e-22	4.75798e-17	FALSE	FALSE	62069.3	74572.2	NaN	NaN	62069.3	74572.2
2.65435e-82	5.4005e-85	1.18308	O00154	O00154	AASAFFTYVSLSQEGR	Stripped Sequence	AASAFFTYVSLSQEGR	TRUE	_AASAFFTYVSLSQEGR_	FALSE	_AASAFFTYVSLSQEGR_	1.18308	1.17	2.07558e-133	2.01353e-108	2.55e-132	9.99717e-108	18	18	89963.5	110115	427278	515092	2	2	86.4977	86.3861	5.707e-06	2.6604e-05	FALSE	FALSE	17032	14006.1	NaN	NaN	17032	14006.1
2.65435e-82	5.4005e-85	1.18308	O00154	O00154	SMEIEVLVDADPVVDSSQK	Stripped Sequence	SMEIEVLVDADPVVDSSQK	TRUE	_SMEIEVLVDADPVVDSSQK_	FALSE	_SMEIEVLVDADPVVDSSQK_	1.18308	1.17	2.07558e-133	2.01353e-108	2.55e-132	9.99717e-108	18	18	89963.5	110115	427278	515092	2	2	92.858	92.8448	8.77719e-28	1.06643e-26	FALSE	FALSE	41964.9	52837.3	NaN	NaN	41964.9	52837.3
2.65435e-82	5.4005e-85	1.18308	O00154	O00154	SMEIEVLVDADPVVDSSQK	Stripped Sequence	SMEIEVLVDADPVVDSSQK	TRUE	_SMEIEVLVDADPVVDSSQK_	FALSE	_SMEIEVLVDADPVVDSSQK_	1.18308	1.17	2.07558e-133	2.01353e-108	2.55e-132	9.99717e-108	18	18	89963.5	110115	427278	515092	2	2	92.846	92.8528	4.24755e-69	9.35943e-42	FALSE	FALSE	33970.8	46327.6	NaN	NaN	33970.8	46327.6
2.65435e-82	5.4005e-85	1.18308	O00154	O00154	SLPVPQLVPETEDEKK	Stripped Sequence	SLPVPQLVPETEDEKK	TRUE	_SLPVPQLVPETEDEKK_	FALSE	_SLPVPQLVPETEDEKK_	1.18308	1.17	2.07558e-133	2.01353e-108	2.55e-132	9.99717e-108	18	18	89963.5	110115	427278	515092	1	1	68.0642	67.8431	8.39263e-42	2.60849e-17	FALSE	FALSE	30460.2	51871	NaN	NaN	30460.2	51871
2.65435e-82	5.4005e-85	1.18308	O00154	O00154	KGCVITISGR	Stripped Sequence	KGCVITISGR	TRUE	_KGC[Carbamidomethyl (C)]VITISGR_	FALSE	_KGC[+57]VITISGR_	1.18308	1.17	2.07558e-133	2.01353e-108	2.55e-132	9.99717e-108	18	18	89963.5	110115	427278	515092	1	1	31.1438	31.2737	2.48029e-26	0.0016551	FALSE	FALSE	65786.2	4505.62	NaN	NaN	65786.2	4505.62
2.65435e-82	5.4005e-85	1.18308	O00154	O00154	HSVEVQVNVMSENILTGAK	Stripped Sequence	HSVEVQVNVMSENILTGAK	TRUE	_HSVEVQVNVMSENILTGAK_	FALSE	_HSVEVQVNVMSENILTGAK_	1.18308	1.17	2.07558e-133	2.01353e-108	2.55e-132	9.99717e-108	18	18	89963.5	110115	427278	515092	1	1	74.7	74.5088	6.95347e-05	1.56785e-07	FALSE	FALSE	6378.65	11223	NaN	NaN	6378.65	11223
1.56322e-90	5.51402e-93	1.19011	O00159	O00159	LLSVEGSTLR	Stripped Sequence	LLSVEGSTLR	TRUE	_LLSVEGSTLR_	FALSE	_LLSVEGSTLR_	1.19011	1.17648	2.16711e-140	8.86268e-114	1.27705e-139	2.87594e-113	65	65	114585	91023.1	648092	494568	1	1	52.7905	52.6039	3.22101e-50	2.93869e-20	FALSE	FALSE	886121	863647	NaN	NaN	886121	863647
1.56322e-90	5.51402e-93	1.19011	O00159	O00159	LGTDEISPR	Stripped Sequence	LGTDEISPR	TRUE	_LGTDEISPR_	FALSE	_LGTDEISPR_	1.19011	1.17648	2.16711e-140	8.86268e-114	1.27705e-139	2.87594e-113	65	65	114585	91023.1	648092	494568	2	2	33.8646	33.8213	1.91006e-69	7.77326e-47	FALSE	FALSE	833858	731905	NaN	NaN	833858	731905
1.56322e-90	5.51402e-93	1.19011	O00159	O00159	LGTDEISPR	Stripped Sequence	LGTDEISPR	TRUE	_LGTDEISPR_	FALSE	_LGTDEISPR_	1.19011	1.17648	2.16711e-140	8.86268e-114	1.27705e-139	2.87594e-113	65	65	114585	91023.1	648092	494568	2	2	33.8978	33.8343	3.40982e-05	0.000501451	FALSE	FALSE	4694.3	3199.41	NaN	NaN	4694.3	3199.41
1.56322e-90	5.51402e-93	1.19011	O00159	O00159	DGTIDFTPGSELLITK	Stripped Sequence	DGTIDFTPGSELLITK	TRUE	_DGTIDFTPGSELLITK_	FALSE	_DGTIDFTPGSELLITK_	1.19011	1.17648	2.16711e-140	8.86268e-114	1.27705e-139	2.87594e-113	65	65	114585	91023.1	648092	494568	2	2	92.3709	92.3582	4.8426e-70	1.21574e-43	FALSE	FALSE	831681	692387	NaN	NaN	831681	692387
1.56322e-90	5.51402e-93	1.19011	O00159	O00159	DGTIDFTPGSELLITK	Stripped Sequence	DGTIDFTPGSELLITK	TRUE	_DGTIDFTPGSELLITK_	FALSE	_DGTIDFTPGSELLITK_	1.19011	1.17648	2.16711e-140	8.86268e-114	1.27705e-139	2.87594e-113	65	65	114585	91023.1	648092	494568	2	2	92.3939	92.3513	1.6638e-40	3.496e-30	FALSE	FALSE	11529	8895.11	NaN	NaN	11529	8895.11
1.56322e-90	5.51402e-93	1.19011	O00159	O00159	DNYPQSVPR	Stripped Sequence	DNYPQSVPR	TRUE	_DNYPQSVPR_	FALSE	_DNYPQSVPR_	1.19011	1.17648	2.16711e-140	8.86268e-114	1.27705e-139	2.87594e-113	65	65	114585	91023.1	648092	494568	1	1	29.3588	29.439	3.28829e-68	2.25609e-34	FALSE	FALSE	609210	547153	NaN	NaN	609210	547153
1.56322e-90	5.51402e-93	1.19011	O00159	O00159	LLQFYAETCPAPER	Stripped Sequence	LLQFYAETCPAPER	TRUE	_LLQFYAETC[Carbamidomethyl (C)]PAPER_	FALSE	_LLQFYAETC[+57]PAPER_	1.19011	1.17648	2.16711e-140	8.86268e-114	1.27705e-139	2.87594e-113	65	65	114585	91023.1	648092	494568	2	2	68.0676	67.946	1.89826e-68	3.42193e-42	FALSE	FALSE	335972	312276	NaN	NaN	335972	312276
1.56322e-90	5.51402e-93	1.19011	O00159	O00159	LLQFYAETCPAPER	Stripped Sequence	LLQFYAETCPAPER	TRUE	_LLQFYAETC[Carbamidomethyl (C)]PAPER_	FALSE	_LLQFYAETC[+57]PAPER_	1.19011	1.17648	2.16711e-140	8.86268e-114	1.27705e-139	2.87594e-113	65	65	114585	91023.1	648092	494568	2	2	68.0494	67.9378	4.09747e-28	2.60701e-31	FALSE	FALSE	134143	124445	NaN	NaN	134143	124445
1.56322e-90	5.51402e-93	1.19011	O00159	O00159	GVSFYEVPPHLFAVADTVYR	Stripped Sequence	GVSFYEVPPHLFAVADTVYR	TRUE	_GVSFYEVPPHLFAVADTVYR_	FALSE	_GVSFYEVPPHLFAVADTVYR_	1.19011	1.17648	2.16711e-140	8.86268e-114	1.27705e-139	2.87594e-113	65	65	114585	91023.1	648092	494568	2	2	100.352	100.343	7.49645e-75	4.67782e-40	FALSE	FALSE	445917	357582	NaN	NaN	445917	357582
1.56322e-90	5.51402e-93	1.19011	O00159	O00159	GVSFYEVPPHLFAVADTVYR	Stripped Sequence	GVSFYEVPPHLFAVADTVYR	TRUE	_GVSFYEVPPHLFAVADTVYR_	FALSE	_GVSFYEVPPHLFAVADTVYR_	1.19011	1.17648	2.16711e-140	8.86268e-114	1.27705e-139	2.87594e-113	65	65	114585	91023.1	648092	494568	2	2	100.339	100.32	1.86031e-33	6.29561e-06	FALSE	FALSE	54202.8	53852.4	NaN	NaN	54202.8	53852.4
1.56322e-90	5.51402e-93	1.19011	O00159	O00159	LLQSNPVLEAFGNAK	Stripped Sequence	LLQSNPVLEAFGNAK	TRUE	_LLQSNPVLEAFGNAK_	FALSE	_LLQSNPVLEAFGNAK_	1.19011	1.17648	2.16711e-140	8.86268e-114	1.27705e-139	2.87594e-113	65	65	114585	91023.1	648092	494568	2	2	86.3216	86.2001	6.65038e-32	1.51094e-31	FALSE	FALSE	561681	418097	NaN	NaN	561681	418097
1.56322e-90	5.51402e-93	1.19011	O00159	O00159	LLQSNPVLEAFGNAK	Stripped Sequence	LLQSNPVLEAFGNAK	TRUE	_LLQSNPVLEAFGNAK_	FALSE	_LLQSNPVLEAFGNAK_	1.19011	1.17648	2.16711e-140	8.86268e-114	1.27705e-139	2.87594e-113	65	65	114585	91023.1	648092	494568	2	2	86.3035	86.1919	3.04006e-23	3.90635e-25	FALSE	FALSE	130596	87984.4	NaN	NaN	130596	87984.4
1.56322e-90	5.51402e-93	1.19011	O00159	O00159	GEELLSPLNLEQAAYAR	Stripped Sequence	GEELLSPLNLEQAAYAR	TRUE	_GEELLSPLNLEQAAYAR_	FALSE	_GEELLSPLNLEQAAYAR_	1.19011	1.17648	2.16711e-140	8.86268e-114	1.27705e-139	2.87594e-113	65	65	114585	91023.1	648092	494568	2	2	92.0959	92.0239	3.07853e-59	2.10977e-40	FALSE	FALSE	450548	362802	NaN	NaN	450548	362802
1.56322e-90	5.51402e-93	1.19011	O00159	O00159	GEELLSPLNLEQAAYAR	Stripped Sequence	GEELLSPLNLEQAAYAR	TRUE	_GEELLSPLNLEQAAYAR_	FALSE	_GEELLSPLNLEQAAYAR_	1.19011	1.17648	2.16711e-140	8.86268e-114	1.27705e-139	2.87594e-113	65	65	114585	91023.1	648092	494568	2	2	92.1103	92.0581	7.89953e-70	4.05261e-38	FALSE	FALSE	187692	155580	NaN	NaN	187692	155580
1.56322e-90	5.51402e-93	1.19011	O00159	O00159	FDEVLIR	Stripped Sequence	FDEVLIR	TRUE	_FDEVLIR_	FALSE	_FDEVLIR_	1.19011	1.17648	2.16711e-140	8.86268e-114	1.27705e-139	2.87594e-113	65	65	114585	91023.1	648092	494568	1	1	58.8845	58.5479	8.48591e-45	4.76984e-39	FALSE	FALSE	493658	340320	NaN	NaN	493658	340320
1.56322e-90	5.51402e-93	1.19011	O00159	O00159	NPIMSQCFDR	Stripped Sequence	NPIMSQCFDR	TRUE	_NPIMSQC[Carbamidomethyl (C)]FDR_	FALSE	_NPIMSQC[+57]FDR_	1.19011	1.17648	2.16711e-140	8.86268e-114	1.27705e-139	2.87594e-113	65	65	114585	91023.1	648092	494568	1	1	47.1806	47.0557	4.5227e-72	1.61936e-41	FALSE	FALSE	537667	426363	NaN	NaN	537667	426363
1.56322e-90	5.51402e-93	1.19011	O00159	O00159	VLQALGSEPIQYAVPVVK	Stripped Sequence	VLQALGSEPIQYAVPVVK	TRUE	_VLQALGSEPIQYAVPVVK_	FALSE	_VLQALGSEPIQYAVPVVK_	1.19011	1.17648	2.16711e-140	8.86268e-114	1.27705e-139	2.87594e-113	65	65	114585	91023.1	648092	494568	2	2	89.3019	89.2717	2.50509e-68	4.06018e-40	FALSE	FALSE	411256	346613	NaN	NaN	411256	346613
1.56322e-90	5.51402e-93	1.19011	O00159	O00159	VLQALGSEPIQYAVPVVK	Stripped Sequence	VLQALGSEPIQYAVPVVK	TRUE	_VLQALGSEPIQYAVPVVK_	FALSE	_VLQALGSEPIQYAVPVVK_	1.19011	1.17648	2.16711e-140	8.86268e-114	1.27705e-139	2.87594e-113	65	65	114585	91023.1	648092	494568	2	2	89.2962	89.266	3.21588e-71	4.37263e-30	FALSE	FALSE	208117	150597	NaN	NaN	208117	150597
1.56322e-90	5.51402e-93	1.19011	O00159	O00159	PQDGVAVLVR	Stripped Sequence	PQDGVAVLVR	TRUE	_PQDGVAVLVR_	FALSE	_PQDGVAVLVR_	1.19011	1.17648	2.16711e-140	8.86268e-114	1.27705e-139	2.87594e-113	65	65	114585	91023.1	648092	494568	1	1	51.773	51.619	1.54073e-58	9.87121e-39	FALSE	FALSE	417721	314080	NaN	NaN	417721	314080
1.56322e-90	5.51402e-93	1.19011	O00159	O00159	YLGLLENLR	Stripped Sequence	YLGLLENLR	TRUE	_YLGLLENLR_	FALSE	_YLGLLENLR_	1.19011	1.17648	2.16711e-140	8.86268e-114	1.27705e-139	2.87594e-113	65	65	114585	91023.1	648092	494568	1	1	83.4246	83.2528	2.23139e-69	2.11782e-42	FALSE	FALSE	601629	358638	NaN	NaN	601629	358638
1.56322e-90	5.51402e-93	1.19011	O00159	O00159	NFHIFYQLLEGGEEETLR	Stripped Sequence	NFHIFYQLLEGGEEETLR	TRUE	_NFHIFYQLLEGGEEETLR_	FALSE	_NFHIFYQLLEGGEEETLR_	1.19011	1.17648	2.16711e-140	8.86268e-114	1.27705e-139	2.87594e-113	65	65	114585	91023.1	648092	494568	2	2	99.028	98.8998	1.18285e-64	1.38192e-36	FALSE	FALSE	320442	220152	NaN	NaN	320442	220152
1.56322e-90	5.51402e-93	1.19011	O00159	O00159	NFHIFYQLLEGGEEETLR	Stripped Sequence	NFHIFYQLLEGGEEETLR	TRUE	_NFHIFYQLLEGGEEETLR_	FALSE	_NFHIFYQLLEGGEEETLR_	1.19011	1.17648	2.16711e-140	8.86268e-114	1.27705e-139	2.87594e-113	65	65	114585	91023.1	648092	494568	2	2	99.0575	98.9094	1.05264e-29	1.40554e-05	FALSE	FALSE	21453.5	13674.7	NaN	NaN	21453.5	13674.7
1.56322e-90	5.51402e-93	1.19011	O00159	O00159	WAAQTIR	Stripped Sequence	WAAQTIR	TRUE	_WAAQTIR_	FALSE	_WAAQTIR_	1.19011	1.17648	2.16711e-140	8.86268e-114	1.27705e-139	2.87594e-113	65	65	114585	91023.1	648092	494568	1	1	33.197	33.3147	3.44091e-66	1.53393e-05	FALSE	FALSE	475418	32416.8	NaN	NaN	475418	32416.8
1.56322e-90	5.51402e-93	1.19011	O00159	O00159	SLCPETWPTWAGR	Stripped Sequence	SLCPETWPTWAGR	TRUE	_SLC[Carbamidomethyl (C)]PETWPTWAGR_	FALSE	_SLC[+57]PETWPTWAGR_	1.19011	1.17648	2.16711e-140	8.86268e-114	1.27705e-139	2.87594e-113	65	65	114585	91023.1	648092	494568	1	1	77.5371	77.4333	1.00864e-70	2.10256e-25	FALSE	FALSE	319046	233015	NaN	NaN	319046	233015
1.56322e-90	5.51402e-93	1.19011	O00159	O00159	IICDLVEEK	Stripped Sequence	IICDLVEEK	TRUE	_IIC[Carbamidomethyl (C)]DLVEEK_	FALSE	_IIC[+57]DLVEEK_	1.19011	1.17648	2.16711e-140	8.86268e-114	1.27705e-139	2.87594e-113	65	65	114585	91023.1	648092	494568	2	2	50.6417	50.4786	6.5587e-67	6.63934e-38	FALSE	FALSE	330169	274588	NaN	NaN	330169	274588
1.56322e-90	5.51402e-93	1.19011	O00159	O00159	IICDLVEEK	Stripped Sequence	IICDLVEEK	TRUE	_IIC[Carbamidomethyl (C)]DLVEEK_	FALSE	_IIC[+57]DLVEEK_	1.19011	1.17648	2.16711e-140	8.86268e-114	1.27705e-139	2.87594e-113	65	65	114585	91023.1	648092	494568	2	2	50.6299	50.4867	1.33094e-09	1.27206e-11	FALSE	FALSE	11650.4	8583.68	NaN	NaN	11650.4	8583.68
1.56322e-90	5.51402e-93	1.19011	O00159	O00159	QLLLTPNAVVIVEDAK	Stripped Sequence	QLLLTPNAVVIVEDAK	TRUE	_QLLLTPNAVVIVEDAK_	FALSE	_QLLLTPNAVVIVEDAK_	1.19011	1.17648	2.16711e-140	8.86268e-114	1.27705e-139	2.87594e-113	65	65	114585	91023.1	648092	494568	2	2	97.5285	97.4818	2.21578e-69	1.11764e-40	FALSE	FALSE	207950	207003	NaN	NaN	207950	207003
1.56322e-90	5.51402e-93	1.19011	O00159	O00159	QLLLTPNAVVIVEDAK	Stripped Sequence	QLLLTPNAVVIVEDAK	TRUE	_QLLLTPNAVVIVEDAK_	FALSE	_QLLLTPNAVVIVEDAK_	1.19011	1.17648	2.16711e-140	8.86268e-114	1.27705e-139	2.87594e-113	65	65	114585	91023.1	648092	494568	2	2	97.5103	97.4836	2.23978e-40	7.64646e-27	FALSE	FALSE	71911.4	64323.1	NaN	NaN	71911.4	64323.1
1.56322e-90	5.51402e-93	1.19011	O00159	O00159	AVASEIFK	Stripped Sequence	AVASEIFK	TRUE	_AVASEIFK_	FALSE	_AVASEIFK_	1.19011	1.17648	2.16711e-140	8.86268e-114	1.27705e-139	2.87594e-113	65	65	114585	91023.1	648092	494568	2	2	47.8774	47.7512	3.75377e-44	1.01266e-28	FALSE	FALSE	251911	232348	NaN	NaN	251911	232348
1.56322e-90	5.51402e-93	1.19011	O00159	O00159	AVASEIFK	Stripped Sequence	AVASEIFK	TRUE	_AVASEIFK_	FALSE	_AVASEIFK_	1.19011	1.17648	2.16711e-140	8.86268e-114	1.27705e-139	2.87594e-113	65	65	114585	91023.1	648092	494568	2	2	47.8393	47.7131	2.47894e-19	7.08797e-16	FALSE	FALSE	53128.6	53942.9	NaN	NaN	53128.6	53942.9
1.56322e-90	5.51402e-93	1.19011	O00159	O00159	GIISILDEECLRPGEATDLTFLEK	Stripped Sequence	GIISILDEECLRPGEATDLTFLEK	TRUE	_GIISILDEEC[Carbamidomethyl (C)]LRPGEATDLTFLEK_	FALSE	_GIISILDEEC[+57]LRPGEATDLTFLEK_	1.19011	1.17648	2.16711e-140	8.86268e-114	1.27705e-139	2.87594e-113	65	65	114585	91023.1	648092	494568	2	2	103.296	103.293	1.47065e-46	4.08454e-33	FALSE	FALSE	287438	232359	NaN	NaN	287438	232359
1.56322e-90	5.51402e-93	1.19011	O00159	O00159	GIISILDEECLRPGEATDLTFLEK	Stripped Sequence	GIISILDEECLRPGEATDLTFLEK	TRUE	_GIISILDEEC[Carbamidomethyl (C)]LRPGEATDLTFLEK_	FALSE	_GIISILDEEC[+57]LRPGEATDLTFLEK_	1.19011	1.17648	2.16711e-140	8.86268e-114	1.27705e-139	2.87594e-113	65	65	114585	91023.1	648092	494568	2	2	103.278	103.335	7.90835e-48	1.0359e-26	FALSE	FALSE	21745.9	20725.6	NaN	NaN	21745.9	20725.6
1.56322e-90	5.51402e-93	1.19011	O00159	O00159	VTMESALTAR	Stripped Sequence	VTMESALTAR	TRUE	_VTMESALTAR_	FALSE	_VTMESALTAR_	1.19011	1.17648	2.16711e-140	8.86268e-114	1.27705e-139	2.87594e-113	65	65	114585	91023.1	648092	494568	1	1	45.8728	45.7108	9.10674e-52	1.77958e-22	FALSE	FALSE	217035	167653	NaN	NaN	217035	167653
1.56322e-90	5.51402e-93	1.19011	O00159	O00159	GAPVGGHILSYLLEK	Stripped Sequence	GAPVGGHILSYLLEK	TRUE	_GAPVGGHILSYLLEK_	FALSE	_GAPVGGHILSYLLEK_	1.19011	1.17648	2.16711e-140	8.86268e-114	1.27705e-139	2.87594e-113	65	65	114585	91023.1	648092	494568	2	2	83.2827	83.1906	1.5459e-55	9.66248e-27	FALSE	FALSE	289440	212058	NaN	NaN	289440	212058
1.56322e-90	5.51402e-93	1.19011	O00159	O00159	GAPVGGHILSYLLEK	Stripped Sequence	GAPVGGHILSYLLEK	TRUE	_GAPVGGHILSYLLEK_	FALSE	_GAPVGGHILSYLLEK_	1.19011	1.17648	2.16711e-140	8.86268e-114	1.27705e-139	2.87594e-113	65	65	114585	91023.1	648092	494568	2	2	83.271	83.169	5.19543e-58	8.81319e-19	FALSE	FALSE	106436	63229.2	NaN	NaN	106436	63229.2
1.56322e-90	5.51402e-93	1.19011	O00159	O00159	DVESPSWR	Stripped Sequence	DVESPSWR	TRUE	_DVESPSWR_	FALSE	_DVESPSWR_	1.19011	1.17648	2.16711e-140	8.86268e-114	1.27705e-139	2.87594e-113	65	65	114585	91023.1	648092	494568	1	1	37.8753	37.8392	1.37243e-54	2.58125e-30	FALSE	FALSE	246720	235248	NaN	NaN	246720	235248
1.56322e-90	5.51402e-93	1.19011	O00159	O00159	TSFLLNLR	Stripped Sequence	TSFLLNLR	TRUE	_TSFLLNLR_	FALSE	_TSFLLNLR_	1.19011	1.17648	2.16711e-140	8.86268e-114	1.27705e-139	2.87594e-113	65	65	114585	91023.1	648092	494568	1	1	78.64	78.4364	1.12507e-63	2.76145e-29	FALSE	FALSE	221812	185450	NaN	NaN	221812	185450
1.56322e-90	5.51402e-93	1.19011	O00159	O00159	CPENAFFLDHVR	Stripped Sequence	CPENAFFLDHVR	TRUE	_C[Carbamidomethyl (C)]PENAFFLDHVR_	FALSE	_C[+57]PENAFFLDHVR_	1.19011	1.17648	2.16711e-140	8.86268e-114	1.27705e-139	2.87594e-113	65	65	114585	91023.1	648092	494568	2	2	62.1055	61.9025	8.82457e-84	1.00989e-36	FALSE	FALSE	150007	120037	NaN	NaN	150007	120037
1.56322e-90	5.51402e-93	1.19011	O00159	O00159	CPENAFFLDHVR	Stripped Sequence	CPENAFFLDHVR	TRUE	_C[Carbamidomethyl (C)]PENAFFLDHVR_	FALSE	_C[+57]PENAFFLDHVR_	1.19011	1.17648	2.16711e-140	8.86268e-114	1.27705e-139	2.87594e-113	65	65	114585	91023.1	648092	494568	2	2	62.0826	61.9393	2.35433e-05	6.6983e-05	FALSE	FALSE	17765.7	12249.1	NaN	NaN	17765.7	12249.1
1.56322e-90	5.51402e-93	1.19011	O00159	O00159	YMDVQFDFK	Stripped Sequence	YMDVQFDFK	TRUE	_YMDVQFDFK_	FALSE	_YMDVQFDFK_	1.19011	1.17648	2.16711e-140	8.86268e-114	1.27705e-139	2.87594e-113	65	65	114585	91023.1	648092	494568	1	1	75.4662	75.3947	9.78216e-69	1.20906e-39	FALSE	FALSE	248708	200178	NaN	NaN	248708	200178
1.56322e-90	5.51402e-93	1.19011	O00159	O00159	NPQSYLYLVK	Stripped Sequence	NPQSYLYLVK	TRUE	_NPQSYLYLVK_	FALSE	_NPQSYLYLVK_	1.19011	1.17648	2.16711e-140	8.86268e-114	1.27705e-139	2.87594e-113	65	65	114585	91023.1	648092	494568	1	1	68.7114	68.6502	6.81542e-71	7.42953e-40	FALSE	FALSE	178265	159400	NaN	NaN	178265	159400
1.56322e-90	5.51402e-93	1.19011	O00159	O00159	VNSININQGSITFAGGPGR	Stripped Sequence	VNSININQGSITFAGGPGR	TRUE	_VNSININQGSITFAGGPGR_	FALSE	_VNSININQGSITFAGGPGR_	1.19011	1.17648	2.16711e-140	8.86268e-114	1.27705e-139	2.87594e-113	65	65	114585	91023.1	648092	494568	2	2	69.2207	69.3179	2.04238e-45	5.51281e-13	FALSE	FALSE	53738.8	45896	NaN	NaN	53738.8	45896
1.56322e-90	5.51402e-93	1.19011	O00159	O00159	VNSININQGSITFAGGPGR	Stripped Sequence	VNSININQGSITFAGGPGR	TRUE	_VNSININQGSITFAGGPGR_	FALSE	_VNSININQGSITFAGGPGR_	1.19011	1.17648	2.16711e-140	8.86268e-114	1.27705e-139	2.87594e-113	65	65	114585	91023.1	648092	494568	2	2	69.2463	69.3237	5.57189e-44	1.42927e-24	FALSE	FALSE	56578.1	49594.8	NaN	NaN	56578.1	49594.8
1.56322e-90	5.51402e-93	1.19011	O00159	O00159	MSLLQLVEILQSK	Stripped Sequence	MSLLQLVEILQSK	TRUE	_MSLLQLVEILQSK_	FALSE	_MSLLQLVEILQSK_	1.19011	1.17648	2.16711e-140	8.86268e-114	1.27705e-139	2.87594e-113	65	65	114585	91023.1	648092	494568	2	2	115.794	115.83	9.17437e-57	2.60643e-33	FALSE	FALSE	156180	137271	NaN	NaN	156180	137271
1.56322e-90	5.51402e-93	1.19011	O00159	O00159	MSLLQLVEILQSK	Stripped Sequence	MSLLQLVEILQSK	TRUE	_MSLLQLVEILQSK_	FALSE	_MSLLQLVEILQSK_	1.19011	1.17648	2.16711e-140	8.86268e-114	1.27705e-139	2.87594e-113	65	65	114585	91023.1	648092	494568	2	2	115.827	115.863	2.38945e-52	6.82928e-32	FALSE	FALSE	65170.2	53261.3	NaN	NaN	65170.2	53261.3
1.56322e-90	5.51402e-93	1.19011	O00159	O00159	GDVVLQSDHVIETLTK	Stripped Sequence	GDVVLQSDHVIETLTK	TRUE	_GDVVLQSDHVIETLTK_	FALSE	_GDVVLQSDHVIETLTK_	1.19011	1.17648	2.16711e-140	8.86268e-114	1.27705e-139	2.87594e-113	65	65	114585	91023.1	648092	494568	2	2	71.206	70.961	5.25836e-67	6.43604e-38	FALSE	FALSE	155310	120827	NaN	NaN	155310	120827
1.56322e-90	5.51402e-93	1.19011	O00159	O00159	GDVVLQSDHVIETLTK	Stripped Sequence	GDVVLQSDHVIETLTK	TRUE	_GDVVLQSDHVIETLTK_	FALSE	_GDVVLQSDHVIETLTK_	1.19011	1.17648	2.16711e-140	8.86268e-114	1.27705e-139	2.87594e-113	65	65	114585	91023.1	648092	494568	2	2	71.2241	70.9493	2.29939e-15	2.73118e-16	FALSE	FALSE	9808.75	5662.35	NaN	NaN	9808.75	5662.35
1.56322e-90	5.51402e-93	1.19011	O00159	O00159	YEAFLQR	Stripped Sequence	YEAFLQR	TRUE	_YEAFLQR_	FALSE	_YEAFLQR_	1.19011	1.17648	2.16711e-140	8.86268e-114	1.27705e-139	2.87594e-113	65	65	114585	91023.1	648092	494568	1	1	45.1726	44.9624	3.26597e-10	1.08769e-18	FALSE	FALSE	151140	120003	NaN	NaN	151140	120003
1.56322e-90	5.51402e-93	1.19011	O00159	O00159	TFTWLVGK	Stripped Sequence	TFTWLVGK	TRUE	_TFTWLVGK_	FALSE	_TFTWLVGK_	1.19011	1.17648	2.16711e-140	8.86268e-114	1.27705e-139	2.87594e-113	65	65	114585	91023.1	648092	494568	2	2	76.1897	76.0774	2.84696e-61	1.02281e-32	FALSE	FALSE	177381	124243	NaN	NaN	177381	124243
1.56322e-90	5.51402e-93	1.19011	O00159	O00159	TFTWLVGK	Stripped Sequence	TFTWLVGK	TRUE	_TFTWLVGK_	FALSE	_TFTWLVGK_	1.19011	1.17648	2.16711e-140	8.86268e-114	1.27705e-139	2.87594e-113	65	65	114585	91023.1	648092	494568	2	2	76.2237	76.0617	3.3528e-38	1.10812e-05	FALSE	FALSE	7974.94	7331.36	NaN	NaN	7974.94	7331.36
1.56322e-90	5.51402e-93	1.19011	O00159	O00159	DQAVMISGESGAGK	Stripped Sequence	DQAVMISGESGAGK	TRUE	_DQAVMISGESGAGK_	FALSE	_DQAVMISGESGAGK_	1.19011	1.17648	2.16711e-140	8.86268e-114	1.27705e-139	2.87594e-113	65	65	114585	91023.1	648092	494568	2	2	35.2073	35.2122	9.56194e-53	0.000104999	FALSE	FALSE	122541	56861.3	NaN	NaN	122541	56861.3
1.56322e-90	5.51402e-93	1.19011	O00159	O00159	DQAVMISGESGAGK	Stripped Sequence	DQAVMISGESGAGK	TRUE	_DQAVMISGESGAGK_	FALSE	_DQAVMISGESGAGK_	1.19011	1.17648	2.16711e-140	8.86268e-114	1.27705e-139	2.87594e-113	65	65	114585	91023.1	648092	494568	2	2	35.2234	35.1784	2.14337e-05	5.43581e-09	FALSE	FALSE	2989.15	5049.85	NaN	NaN	2989.15	5049.85
1.56322e-90	5.51402e-93	1.19011	O00159	O00159	NNDLLFR	Stripped Sequence	NNDLLFR	FALSE	_NNDLLFR_	FALSE	_NNDLLFR_	1.19011	1.17648	2.16711e-140	8.86268e-114	1.27705e-139	2.87594e-113	65	65	114585	91023.1	648092	494568	1	1	54.7758	54.4729	2.91822e-36	6.13828e-11	FALSE	FALSE	113166	62814.4	NaN	NaN	113166	62814.4
1.56322e-90	5.51402e-93	1.19011	O00159	O00159	KYEAFLQR	Stripped Sequence	KYEAFLQR	TRUE	_KYEAFLQR_	FALSE	_KYEAFLQR_	1.19011	1.17648	2.16711e-140	8.86268e-114	1.27705e-139	2.87594e-113	65	65	114585	91023.1	648092	494568	1	1	35.3104	35.325	7.21513e-57	1.42647e-36	FALSE	FALSE	104412	73906.1	NaN	NaN	104412	73906.1
1.56322e-90	5.51402e-93	1.19011	O00159	O00159	NFHIFYQLLEGGEEETLRR	Stripped Sequence	NFHIFYQLLEGGEEETLRR	TRUE	_NFHIFYQLLEGGEEETLRR_	FALSE	_NFHIFYQLLEGGEEETLRR_	1.19011	1.17648	2.16711e-140	8.86268e-114	1.27705e-139	2.87594e-113	65	65	114585	91023.1	648092	494568	2	2	91.1573	90.9864	1.7634e-54	2.03775e-11	FALSE	FALSE	69632.5	63017.2	NaN	NaN	69632.5	63017.2
1.56322e-90	5.51402e-93	1.19011	O00159	O00159	NFHIFYQLLEGGEEETLRR	Stripped Sequence	NFHIFYQLLEGGEEETLRR	TRUE	_NFHIFYQLLEGGEEETLRR_	FALSE	_NFHIFYQLLEGGEEETLRR_	1.19011	1.17648	2.16711e-140	8.86268e-114	1.27705e-139	2.87594e-113	65	65	114585	91023.1	648092	494568	2	2	91.1478	90.9769	4.25303e-59	3.33091e-37	FALSE	FALSE	38807.9	34248.9	NaN	NaN	38807.9	34248.9
1.56322e-90	5.51402e-93	1.19011	O00159	O00159	HLGYKPEEYK	Stripped Sequence	HLGYKPEEYK	TRUE	_HLGYKPEEYK_	FALSE	_HLGYKPEEYK_	1.19011	1.17648	2.16711e-140	8.86268e-114	1.27705e-139	2.87594e-113	65	65	114585	91023.1	648092	494568	2	2	20.953	21.0597	3.70564e-37	0.000113646	FALSE	FALSE	77467.3	33150.2	NaN	NaN	77467.3	33150.2
1.56322e-90	5.51402e-93	1.19011	O00159	O00159	HLGYKPEEYK	Stripped Sequence	HLGYKPEEYK	TRUE	_HLGYKPEEYK_	FALSE	_HLGYKPEEYK_	1.19011	1.17648	2.16711e-140	8.86268e-114	1.27705e-139	2.87594e-113	65	65	114585	91023.1	648092	494568	2	2	20.9853	21.072	9.64713e-33	5.4132e-05	FALSE	FALSE	21263.2	3642.62	NaN	NaN	21263.2	3642.62
1.56322e-90	5.51402e-93	1.19011	O00159	O00159	VGVQDFVLLENFTSEAAFIENLR	Stripped Sequence	VGVQDFVLLENFTSEAAFIENLR	TRUE	_VGVQDFVLLENFTSEAAFIENLR_	FALSE	_VGVQDFVLLENFTSEAAFIENLR_	1.19011	1.17648	2.16711e-140	8.86268e-114	1.27705e-139	2.87594e-113	65	65	114585	91023.1	648092	494568	2	2	118.615	118.636	1.91582e-12	4.26409e-14	FALSE	FALSE	41496.5	63649.8	NaN	NaN	41496.5	63649.8
1.56322e-90	5.51402e-93	1.19011	O00159	O00159	VGVQDFVLLENFTSEAAFIENLR	Stripped Sequence	VGVQDFVLLENFTSEAAFIENLR	TRUE	_VGVQDFVLLENFTSEAAFIENLR_	FALSE	_VGVQDFVLLENFTSEAAFIENLR_	1.19011	1.17648	2.16711e-140	8.86268e-114	1.27705e-139	2.87594e-113	65	65	114585	91023.1	648092	494568	2	2	118.614	118.615	9.70102e-21	0.000467838	FALSE	FALSE	20930.2	13978.6	NaN	NaN	20930.2	13978.6
1.56322e-90	5.51402e-93	1.19011	O00159	O00159	SAICIQSWWR	Stripped Sequence	SAICIQSWWR	TRUE	_SAIC[Carbamidomethyl (C)]IQSWWR_	FALSE	_SAIC[+57]IQSWWR_	1.19011	1.17648	2.16711e-140	8.86268e-114	1.27705e-139	2.87594e-113	65	65	114585	91023.1	648092	494568	1	1	84.5053	84.4032	2.49899e-64	1.0252e-23	FALSE	FALSE	61147.7	62453.6	NaN	NaN	61147.7	62453.6
1.56322e-90	5.51402e-93	1.19011	O00159	O00159	RDQAVMISGESGAGK	Stripped Sequence	RDQAVMISGESGAGK	TRUE	_RDQAVMISGESGAGK_	FALSE	_RDQAVMISGESGAGK_	1.19011	1.17648	2.16711e-140	8.86268e-114	1.27705e-139	2.87594e-113	65	65	114585	91023.1	648092	494568	1	1	25.6911	25.9626	2.46648e-05	8.17895e-25	FALSE	FALSE	32640.2	40671.4	NaN	NaN	32640.2	40671.4
1.56322e-90	5.51402e-93	1.19011	O00159	O00159	QKGDVVLQSDHVIETLTK	Stripped Sequence	QKGDVVLQSDHVIETLTK	TRUE	_QKGDVVLQSDHVIETLTK_	FALSE	_QKGDVVLQSDHVIETLTK_	1.19011	1.17648	2.16711e-140	8.86268e-114	1.27705e-139	2.87594e-113	65	65	114585	91023.1	648092	494568	3	3	61.4373	61.3751	2.45889e-60	4.44196e-14	FALSE	FALSE	27778.7	18204.9	NaN	NaN	27778.7	18204.9
1.56322e-90	5.51402e-93	1.19011	O00159	O00159	QKGDVVLQSDHVIETLTK	Stripped Sequence	QKGDVVLQSDHVIETLTK	TRUE	_QKGDVVLQSDHVIETLTK_	FALSE	_QKGDVVLQSDHVIETLTK_	1.19011	1.17648	2.16711e-140	8.86268e-114	1.27705e-139	2.87594e-113	65	65	114585	91023.1	648092	494568	3	3	61.4289	61.3865	3.86878e-51	1.2057e-14	FALSE	FALSE	12076.1	8070.34	NaN	NaN	12076.1	8070.34
1.56322e-90	5.51402e-93	1.19011	O00159	O00159	QKGDVVLQSDHVIETLTK	Stripped Sequence	QKGDVVLQSDHVIETLTK	TRUE	_QKGDVVLQSDHVIETLTK_	FALSE	_QKGDVVLQSDHVIETLTK_	1.19011	1.17648	2.16711e-140	8.86268e-114	1.27705e-139	2.87594e-113	65	65	114585	91023.1	648092	494568	3	3	61.4108	61.3586	2.09362e-30	9.98279e-05	FALSE	FALSE	4290.96	3461.05	NaN	NaN	4290.96	3461.05
6.72736e-51	4.1008e-54	1.15206	O00161	O00161	AHQITDESLESTR	Stripped Sequence	AHQITDESLESTR	TRUE	_AHQITDESLESTR_	FALSE	_AHQITDESLESTR_	1.15206	1.13271	3.15046e-104	7.59745e-80	1.63092e-102	1.19698e-78	7	7	21379	23589.5	105322	129640	2	2	27.6291	27.8109	5.21338e-29	2.13497e-16	FALSE	FALSE	37847.1	57121	NaN	NaN	37847.1	57121
6.72736e-51	4.1008e-54	1.15206	O00161	O00161	AHQITDESLESTR	Stripped Sequence	AHQITDESLESTR	TRUE	_AHQITDESLESTR_	FALSE	_AHQITDESLESTR_	1.15206	1.13271	3.15046e-104	7.59745e-80	1.63092e-102	1.19698e-78	7	7	21379	23589.5	105322	129640	2	2	27.636	27.8379	6.88604e-17	1.22859e-25	FALSE	FALSE	28224.4	38992.2	NaN	NaN	28224.4	38992.2
6.72736e-51	4.1008e-54	1.15206	O00161	O00161	ILGLAIESQDAGIK	Stripped Sequence	ILGLAIESQDAGIK	TRUE	_ILGLAIESQDAGIK_	FALSE	_ILGLAIESQDAGIK_	1.15206	1.13271	3.15046e-104	7.59745e-80	1.63092e-102	1.19698e-78	7	7	21379	23589.5	105322	129640	1	1	77.5609	77.4371	1.73393e-57	1.44259e-34	FALSE	FALSE	22799	32374.9	NaN	NaN	22799	32374.9
6.72736e-51	4.1008e-54	1.15206	O00161	O00161	EDEMEENLTQVGSILGNLK	Stripped Sequence	EDEMEENLTQVGSILGNLK	TRUE	_EDEMEENLTQVGSILGNLK_	FALSE	_EDEMEENLTQVGSILGNLK_	1.15206	1.13271	3.15046e-104	7.59745e-80	1.63092e-102	1.19698e-78	7	7	21379	23589.5	105322	129640	1	1	104.362	104.368	4.04588e-17	2.21366e-14	FALSE	FALSE	23154.6	24800.3	NaN	NaN	23154.6	24800.3
6.72736e-51	4.1008e-54	1.15206	O00161	O00161	IEEGLDQINK	Stripped Sequence	IEEGLDQINK	TRUE	_IEEGLDQINK_	FALSE	_IEEGLDQINK_	1.15206	1.13271	3.15046e-104	7.59745e-80	1.63092e-102	1.19698e-78	7	7	21379	23589.5	105322	129640	1	1	39.5903	39.465	5.79914e-63	1.42191e-29	FALSE	FALSE	15341.4	19167.8	NaN	NaN	15341.4	19167.8
6.72736e-51	4.1008e-54	1.15206	O00161	O00161	DMALNIGNEIDAQNPQIK	Stripped Sequence	DMALNIGNEIDAQNPQIK	TRUE	_DMALNIGNEIDAQNPQIK_	FALSE	_DMALNIGNEIDAQNPQIK_	1.15206	1.13271	3.15046e-104	7.59745e-80	1.63092e-102	1.19698e-78	7	7	21379	23589.5	105322	129640	1	1	77.9381	77.8434	1.04637e-18	3.03687e-06	FALSE	FALSE	16347.6	14228.7	NaN	NaN	16347.6	14228.7
6.72736e-51	4.1008e-54	1.15206	O00161	O00161	TTWGDGGENSPCNVVSK	Stripped Sequence	TTWGDGGENSPCNVVSK	TRUE	_TTWGDGGENSPC[Carbamidomethyl (C)]NVVSK_	FALSE	_TTWGDGGENSPC[+57]NVVSK_	1.15206	1.13271	3.15046e-104	7.59745e-80	1.63092e-102	1.19698e-78	7	7	21379	23589.5	105322	129640	1	1	43.0073	42.9007	4.50717e-07	4.19422e-20	FALSE	FALSE	11338.1	11689.5	NaN	NaN	11338.1	11689.5
5.87048e-79	9.58446e-82	1.18012	O00165	O00165	IFGGVLESDAR	Stripped Sequence	IFGGVLESDAR	TRUE	_IFGGVLESDAR_	FALSE	_IFGGVLESDAR_	1.14928	1.14648	9.01153e-102	6.48017e-90	4.87105e-100	8.02245e-89	12	12	39652.8	38444.6	171861	144018	1	1	61.2483	61.1569	3.98717e-53	7.68131e-33	FALSE	FALSE	231527	196463	NaN	NaN	231527	196463
5.87048e-79	9.58446e-82	1.18012	O00165	O00165	GFFGFPGPR	Stripped Sequence	GFFGFPGPR	TRUE	_GFFGFPGPR_	FALSE	_GFFGFPGPR_	1.14928	1.14648	9.01153e-102	6.48017e-90	4.87105e-100	8.02245e-89	12	12	39652.8	38444.6	171861	144018	1	1	82.3565	82.2324	1.66197e-55	1.98395e-30	FALSE	FALSE	188216	148378	NaN	NaN	188216	148378
5.87048e-79	9.58446e-82	1.18012	O00165	O00165	SLFDLFR	Stripped Sequence	SLFDLFR	TRUE	_[Acetyl (Protein N-term)]SLFDLFR_	FALSE	_[+42]SLFDLFR_	1.14928	1.14648	9.01153e-102	6.48017e-90	4.87105e-100	8.02245e-89	12	12	39652.8	38444.6	171861	144018	2	2	117.955	117.988	1.58862e-61	2.68984e-38	FALSE	FALSE	130204	113170	NaN	NaN	130204	113170
5.87048e-79	9.58446e-82	1.18012	O00165	O00165	SLFDLFR	Stripped Sequence	SLFDLFR	TRUE	_[Acetyl (Protein N-term)]SLFDLFR_	FALSE	_[+42]SLFDLFR_	1.14928	1.14648	9.01153e-102	6.48017e-90	4.87105e-100	8.02245e-89	12	12	39652.8	38444.6	171861	144018	2	2	117.95	117.946	4.25957e-07	3.85984e-09	FALSE	FALSE	11791.6	12766.5	NaN	NaN	11791.6	12766.5
5.87048e-79	9.58446e-82	1.18012	O00165	O00165	FHDNFGFDDLVR	Stripped Sequence	FHDNFGFDDLVR	TRUE	_FHDNFGFDDLVR_	FALSE	_FHDNFGFDDLVR_	1.14928	1.14648	9.01153e-102	6.48017e-90	4.87105e-100	8.02245e-89	12	12	39652.8	38444.6	171861	144018	2	2	75.1171	75.0055	6.05645e-47	2.41576e-31	FALSE	FALSE	59875.4	64947.8	NaN	NaN	59875.4	64947.8
5.87048e-79	9.58446e-82	1.18012	O00165	O00165	FHDNFGFDDLVR	Stripped Sequence	FHDNFGFDDLVR	TRUE	_FHDNFGFDDLVR_	FALSE	_FHDNFGFDDLVR_	1.14928	1.14648	9.01153e-102	6.48017e-90	4.87105e-100	8.02245e-89	12	12	39652.8	38444.6	171861	144018	2	2	75.134	75.0026	1.1999e-39	2.84423e-15	FALSE	FALSE	29058.1	28141.5	NaN	NaN	29058.1	28141.5
5.87048e-79	9.58446e-82	1.18012	O00165	O00165	FDDVWPMDPHPR	Stripped Sequence	FDDVWPMDPHPR	TRUE	_FDDVWPMDPHPR_	FALSE	_FDDVWPMDPHPR_	1.14928	1.14648	9.01153e-102	6.48017e-90	4.87105e-100	8.02245e-89	12	12	39652.8	38444.6	171861	144018	2	2	66.5512	66.3121	1.37476e-19	1.00192e-07	FALSE	FALSE	47285.5	33566.3	NaN	NaN	47285.5	33566.3
5.87048e-79	9.58446e-82	1.18012	O00165	O00165	FDDVWPMDPHPR	Stripped Sequence	FDDVWPMDPHPR	TRUE	_FDDVWPMDPHPR_	FALSE	_FDDVWPMDPHPR_	1.14928	1.14648	9.01153e-102	6.48017e-90	4.87105e-100	8.02245e-89	12	12	39652.8	38444.6	171861	144018	2	2	66.5363	66.3171	9.1597e-07	1.01439e-05	FALSE	FALSE	43437.2	36640	NaN	NaN	43437.2	36640
5.87048e-79	9.58446e-82	1.18012	O00165	O00165	ITKPDGIVEER	Stripped Sequence	ITKPDGIVEER	TRUE	_ITKPDGIVEER_	FALSE	_ITKPDGIVEER_	1.14928	1.14648	9.01153e-102	6.48017e-90	4.87105e-100	8.02245e-89	12	12	39652.8	38444.6	171861	144018	1	1	30.4462	30.5862	2.24883e-30	3.16739e-23	FALSE	FALSE	87230.7	88196.3	NaN	NaN	87230.7	88196.3
5.87048e-79	9.58446e-82	1.18012	O00165	O00165	TREDNDLDSQVSQEGLGPVLQPQPK	Stripped Sequence	TREDNDLDSQVSQEGLGPVLQPQPK	TRUE	_TREDNDLDSQVSQEGLGPVLQPQPK_	FALSE	_TREDNDLDSQVSQEGLGPVLQPQPK_	1.14928	1.14648	9.01153e-102	6.48017e-90	4.87105e-100	8.02245e-89	12	12	39652.8	38444.6	171861	144018	1	1	64.1043	63.8874	1.5293e-21	4.6558e-21	FALSE	FALSE	32947.1	35599.8	NaN	NaN	32947.1	35599.8
5.87048e-79	9.58446e-82	1.18012	O00165	O00165	DEDDDEEEEEEGGSWGR	Stripped Sequence	DEDDDEEEEEEGGSWGR	TRUE	_DEDDDEEEEEEGGSWGR_	FALSE	_DEDDDEEEEEEGGSWGR_	1.14928	1.14648	9.01153e-102	6.48017e-90	4.87105e-100	8.02245e-89	12	12	39652.8	38444.6	171861	144018	1	1	35.0135	34.8844	2.28083e-18	6.9931e-07	FALSE	FALSE	6166.92	7163.06	NaN	NaN	6166.92	7163.06
5.87048e-79	9.58446e-82	1.18012	O00165	O00165	GDPESPRPPALDDAFSILDLFLGR	Stripped Sequence	GDPESPRPPALDDAFSILDLFLGR	TRUE	_GDPESPRPPALDDAFSILDLFLGR_	FALSE	_GDPESPRPPALDDAFSILDLFLGR_	1.14928	1.14648	9.01153e-102	6.48017e-90	4.87105e-100	8.02245e-89	12	12	39652.8	38444.6	171861	144018	1	1	118.726	118.747	1.62623e-18	8.33864e-05	FALSE	FALSE	2781.24	10989.8	NaN	NaN	2781.24	10989.8
6.68085e-78	1.02232e-80	1.17917	O00170	O00170	VLELDPALAPVVSR	Stripped Sequence	VLELDPALAPVVSR	TRUE	_VLELDPALAPVVSR_	FALSE	_VLELDPALAPVVSR_	1.17917	1.17337	1.38095e-129	3.43978e-111	2.40434e-128	1.36559e-110	25	25	59698	93181.4	344462	557840	2	2	88.7288	88.6182	2.2993e-76	2.79864e-38	FALSE	FALSE	499626	657717	NaN	NaN	499626	657717
6.68085e-78	1.02232e-80	1.17917	O00170	O00170	VLELDPALAPVVSR	Stripped Sequence	VLELDPALAPVVSR	TRUE	_VLELDPALAPVVSR_	FALSE	_VLELDPALAPVVSR_	1.17917	1.17337	1.38095e-129	3.43978e-111	2.40434e-128	1.36559e-110	25	25	59698	93181.4	344462	557840	2	2	88.7317	88.6311	4.04761e-63	5.67434e-38	FALSE	FALSE	69564.9	84610.1	NaN	NaN	69564.9	84610.1
6.68085e-78	1.02232e-80	1.17917	O00170	O00170	TLHSDDEGTVLDDSR	Stripped Sequence	TLHSDDEGTVLDDSR	TRUE	_TLHSDDEGTVLDDSR_	FALSE	_TLHSDDEGTVLDDSR_	1.17917	1.17337	1.38095e-129	3.43978e-111	2.40434e-128	1.36559e-110	25	25	59698	93181.4	344462	557840	2	2	31.5255	31.6051	4.61879e-66	6.21316e-46	FALSE	FALSE	234669	410073	NaN	NaN	234669	410073
6.68085e-78	1.02232e-80	1.17917	O00170	O00170	TLHSDDEGTVLDDSR	Stripped Sequence	TLHSDDEGTVLDDSR	TRUE	_TLHSDDEGTVLDDSR_	FALSE	_TLHSDDEGTVLDDSR_	1.17917	1.17337	1.38095e-129	3.43978e-111	2.40434e-128	1.36559e-110	25	25	59698	93181.4	344462	557840	2	2	31.5538	31.5934	1.27943e-77	2.3354e-43	FALSE	FALSE	138716	220374	NaN	NaN	138716	220374
6.68085e-78	1.02232e-80	1.17917	O00170	O00170	NIAVGKDPLEGQR	Stripped Sequence	NIAVGKDPLEGQR	TRUE	_NIAVGKDPLEGQR_	FALSE	_NIAVGKDPLEGQR_	1.17917	1.17337	1.38095e-129	3.43978e-111	2.40434e-128	1.36559e-110	25	25	59698	93181.4	344462	557840	2	2	40.1726	40.0207	3.65691e-06	3.01816e-22	FALSE	FALSE	158373	288646	NaN	NaN	158373	288646
6.68085e-78	1.02232e-80	1.17917	O00170	O00170	NIAVGKDPLEGQR	Stripped Sequence	NIAVGKDPLEGQR	TRUE	_NIAVGKDPLEGQR_	FALSE	_NIAVGKDPLEGQR_	1.17917	1.17337	1.38095e-129	3.43978e-111	2.40434e-128	1.36559e-110	25	25	59698	93181.4	344462	557840	2	2	40.1582	40.0662	1.10868e-30	2.40594e-22	FALSE	FALSE	127234	236592	NaN	NaN	127234	236592
6.68085e-78	1.02232e-80	1.17917	O00170	O00170	GELPDFQDGTK	Stripped Sequence	GELPDFQDGTK	TRUE	_GELPDFQDGTK_	FALSE	_GELPDFQDGTK_	1.17917	1.17337	1.38095e-129	3.43978e-111	2.40434e-128	1.36559e-110	25	25	59698	93181.4	344462	557840	2	2	49.579	49.3995	1.12106e-18	1.0789e-24	FALSE	FALSE	255954	412171	NaN	NaN	255954	412171
6.68085e-78	1.02232e-80	1.17917	O00170	O00170	GELPDFQDGTK	Stripped Sequence	GELPDFQDGTK	TRUE	_GELPDFQDGTK_	FALSE	_GELPDFQDGTK_	1.17917	1.17337	1.38095e-129	3.43978e-111	2.40434e-128	1.36559e-110	25	25	59698	93181.4	344462	557840	2	2	49.5736	49.3692	1.23604e-06	2.77452e-17	FALSE	FALSE	8828.67	15367.3	NaN	NaN	8828.67	15367.3
6.68085e-78	1.02232e-80	1.17917	O00170	O00170	EGEIAQFLCDIK	Stripped Sequence	EGEIAQFLCDIK	TRUE	_EGEIAQFLC[Carbamidomethyl (C)]DIK_	FALSE	_EGEIAQFLC[+57]DIK_	1.17917	1.17337	1.38095e-129	3.43978e-111	2.40434e-128	1.36559e-110	25	25	59698	93181.4	344462	557840	2	2	91.1612	91.0402	6.31513e-55	6.34938e-43	FALSE	FALSE	205320	352813	NaN	NaN	205320	352813
6.68085e-78	1.02232e-80	1.17917	O00170	O00170	EGEIAQFLCDIK	Stripped Sequence	EGEIAQFLCDIK	TRUE	_EGEIAQFLC[Carbamidomethyl (C)]DIK_	FALSE	_EGEIAQFLC[+57]DIK_	1.17917	1.17337	1.38095e-129	3.43978e-111	2.40434e-128	1.36559e-110	25	25	59698	93181.4	344462	557840	2	2	91.1541	91.053	3.78809e-08	3.62618e-10	FALSE	FALSE	11241.8	23137.9	NaN	NaN	11241.8	23137.9
6.68085e-78	1.02232e-80	1.17917	O00170	O00170	AVPLIHQEGNR	Stripped Sequence	AVPLIHQEGNR	TRUE	_AVPLIHQEGNR_	FALSE	_AVPLIHQEGNR_	1.17917	1.17337	1.38095e-129	3.43978e-111	2.40434e-128	1.36559e-110	25	25	59698	93181.4	344462	557840	2	2	30.8616	30.9718	3.75475e-41	2.34813e-20	FALSE	FALSE	123384	149469	NaN	NaN	123384	149469
6.68085e-78	1.02232e-80	1.17917	O00170	O00170	AVPLIHQEGNR	Stripped Sequence	AVPLIHQEGNR	TRUE	_AVPLIHQEGNR_	FALSE	_AVPLIHQEGNR_	1.17917	1.17337	1.38095e-129	3.43978e-111	2.40434e-128	1.36559e-110	25	25	59698	93181.4	344462	557840	2	2	30.8521	30.9924	3.69042e-08	3.15342e-39	FALSE	FALSE	95802.4	141646	NaN	NaN	95802.4	141646
6.68085e-78	1.02232e-80	1.17917	O00170	O00170	YYDAIACLK	Stripped Sequence	YYDAIACLK	TRUE	_YYDAIAC[Carbamidomethyl (C)]LK_	FALSE	_YYDAIAC[+57]LK_	1.17917	1.17337	1.38095e-129	3.43978e-111	2.40434e-128	1.36559e-110	25	25	59698	93181.4	344462	557840	2	2	58.826	58.4993	1.3206e-32	6.36409e-28	FALSE	FALSE	128642	249067	NaN	NaN	128642	249067
6.68085e-78	1.02232e-80	1.17917	O00170	O00170	YYDAIACLK	Stripped Sequence	YYDAIACLK	TRUE	_YYDAIAC[Carbamidomethyl (C)]LK_	FALSE	_YYDAIAC[+57]LK_	1.17917	1.17337	1.38095e-129	3.43978e-111	2.40434e-128	1.36559e-110	25	25	59698	93181.4	344462	557840	2	2	58.8353	58.5185	2.18991e-06	1.27785e-09	FALSE	FALSE	7635.29	16611.2	NaN	NaN	7635.29	16611.2
6.68085e-78	1.02232e-80	1.17917	O00170	O00170	EHSSLGHADLDALQQNPQPLIFHMEMLK	Stripped Sequence	EHSSLGHADLDALQQNPQPLIFHMEMLK	TRUE	_EHSSLGHADLDALQQNPQPLIFHMEMLK_	FALSE	_EHSSLGHADLDALQQNPQPLIFHMEMLK_	1.17917	1.17337	1.38095e-129	3.43978e-111	2.40434e-128	1.36559e-110	25	25	59698	93181.4	344462	557840	2	2	87.8897	87.7388	2.08675e-38	1.57102e-27	FALSE	FALSE	54205.5	73615.7	NaN	NaN	54205.5	73615.7
6.68085e-78	1.02232e-80	1.17917	O00170	O00170	EHSSLGHADLDALQQNPQPLIFHMEMLK	Stripped Sequence	EHSSLGHADLDALQQNPQPLIFHMEMLK	TRUE	_EHSSLGHADLDALQQNPQPLIFHMEMLK_	FALSE	_EHSSLGHADLDALQQNPQPLIFHMEMLK_	1.17917	1.17337	1.38095e-129	3.43978e-111	2.40434e-128	1.36559e-110	25	25	59698	93181.4	344462	557840	2	2	87.8757	87.7547	7.47567e-48	1.63297e-29	FALSE	FALSE	60163.9	82682.5	NaN	NaN	60163.9	82682.5
6.68085e-78	1.02232e-80	1.17917	O00170	O00170	AHAAVWNAQEAQADFAK	Stripped Sequence	AHAAVWNAQEAQADFAK	TRUE	_AHAAVWNAQEAQADFAK_	FALSE	_AHAAVWNAQEAQADFAK_	1.17917	1.17337	1.38095e-129	3.43978e-111	2.40434e-128	1.36559e-110	25	25	59698	93181.4	344462	557840	2	2	50.4387	50.2663	4.72749e-22	1.42928e-20	FALSE	FALSE	78779.3	135150	NaN	NaN	78779.3	135150
6.68085e-78	1.02232e-80	1.17917	O00170	O00170	AHAAVWNAQEAQADFAK	Stripped Sequence	AHAAVWNAQEAQADFAK	TRUE	_AHAAVWNAQEAQADFAK_	FALSE	_AHAAVWNAQEAQADFAK_	1.17917	1.17337	1.38095e-129	3.43978e-111	2.40434e-128	1.36559e-110	25	25	59698	93181.4	344462	557840	2	2	50.4345	50.3019	2.82583e-47	1.11078e-34	FALSE	FALSE	25877.7	46769.6	NaN	NaN	25877.7	46769.6
6.68085e-78	1.02232e-80	1.17917	O00170	O00170	LPVWETIVCTMR	Stripped Sequence	LPVWETIVCTMR	TRUE	_LPVWETIVC[Carbamidomethyl (C)]TMR_	FALSE	_LPVWETIVC[+57]TMR_	1.17917	1.17337	1.38095e-129	3.43978e-111	2.40434e-128	1.36559e-110	25	25	59698	93181.4	344462	557840	1	1	101.834	101.803	2.17031e-07	5.04777e-22	FALSE	FALSE	50521	84649.6	NaN	NaN	50521	84649.6
6.68085e-78	1.02232e-80	1.17917	O00170	O00170	GKPMELIIGK	Stripped Sequence	GKPMELIIGK	TRUE	_GKPMELIIGK_	FALSE	_GKPMELIIGK_	1.17917	1.17337	1.38095e-129	3.43978e-111	2.40434e-128	1.36559e-110	25	25	59698	93181.4	344462	557840	1	1	50.8782	50.5952	1.71606e-07	5.38178e-20	FALSE	FALSE	57575.7	81951.2	NaN	NaN	57575.7	81951.2
6.68085e-78	1.02232e-80	1.17917	O00170	O00170	VESPGTYQQDPWAMTDEEK	Stripped Sequence	VESPGTYQQDPWAMTDEEK	TRUE	_VESPGTYQQDPWAMTDEEK_	FALSE	_VESPGTYQQDPWAMTDEEK_	1.17917	1.17337	1.38095e-129	3.43978e-111	2.40434e-128	1.36559e-110	25	25	59698	93181.4	344462	557840	2	2	62.0302	61.9267	1.00297e-45	1.11068e-21	FALSE	FALSE	22275	31282.3	NaN	NaN	22275	31282.3
6.68085e-78	1.02232e-80	1.17917	O00170	O00170	VESPGTYQQDPWAMTDEEK	Stripped Sequence	VESPGTYQQDPWAMTDEEK	TRUE	_VESPGTYQQDPWAMTDEEK_	FALSE	_VESPGTYQQDPWAMTDEEK_	1.17917	1.17337	1.38095e-129	3.43978e-111	2.40434e-128	1.36559e-110	25	25	59698	93181.4	344462	557840	2	2	62.0216	61.9679	1.76839e-18	8.06991e-12	FALSE	FALSE	21896.2	28225.2	NaN	NaN	21896.2	28225.2
6.68085e-78	1.02232e-80	1.17917	O00170	O00170	LVVEEYYEVLDHCSSILNK	Stripped Sequence	LVVEEYYEVLDHCSSILNK	TRUE	_LVVEEYYEVLDHC[Carbamidomethyl (C)]SSILNK_	FALSE	_LVVEEYYEVLDHC[+57]SSILNK_	1.17917	1.17337	1.38095e-129	3.43978e-111	2.40434e-128	1.36559e-110	25	25	59698	93181.4	344462	557840	1	1	89.7586	89.7382	3.79503e-57	1.36774e-28	FALSE	FALSE	53993.9	65089.6	NaN	NaN	53993.9	65089.6
6.68085e-78	1.02232e-80	1.17917	O00170	O00170	HVVLYPLVAK	Stripped Sequence	HVVLYPLVAK	TRUE	_HVVLYPLVAK_	FALSE	_HVVLYPLVAK_	1.17917	1.17337	1.38095e-129	3.43978e-111	2.40434e-128	1.36559e-110	25	25	59698	93181.4	344462	557840	1	1	61.0578	61.0663	5.25688e-61	3.02415e-34	FALSE	FALSE	33865.5	75934.6	NaN	NaN	33865.5	75934.6
6.68085e-78	1.02232e-80	1.17917	O00170	O00170	EQPGSPEWIQLDQQITPLLLNYCQCK	Stripped Sequence	EQPGSPEWIQLDQQITPLLLNYCQCK	TRUE	_EQPGSPEWIQLDQQITPLLLNYC[Carbamidomethyl (C)]QC[Carbamidomethyl (C)]K_	FALSE	_EQPGSPEWIQLDQQITPLLLNYC[+57]QC[+57]K_	1.17917	1.17337	1.38095e-129	3.43978e-111	2.40434e-128	1.36559e-110	25	25	59698	93181.4	344462	557840	1	1	108.474	108.485	5.43364e-45	1.48214e-30	FALSE	FALSE	23264.4	42733.2	NaN	NaN	23264.4	42733.2
3.72046e-56	2.54304e-59	1.15786	O00178	O00178	QTATILSMDKDCLR	Stripped Sequence	QTATILSMDKDCLR	TRUE	_QTATILSMDKDC[Carbamidomethyl (C)]LR_	FALSE	_QTATILSMDKDC[+57]LR_	1.15786	1.13618	1.92201e-109	2.51626e-82	8.78288e-108	3.76432e-81	19	19	43297.8	34517.7	156785	141520	1	1	55.2728	55.0789	2.12363e-12	4.25401e-08	FALSE	FALSE	241412	305269	NaN	NaN	241412	305269
3.72046e-56	2.54304e-59	1.15786	O00178	O00178	LVLVSPTSEQYDSLLR	Stripped Sequence	LVLVSPTSEQYDSLLR	TRUE	_LVLVSPTSEQYDSLLR_	FALSE	_LVLVSPTSEQYDSLLR_	1.15786	1.13618	1.92201e-109	2.51626e-82	8.78288e-108	3.76432e-81	19	19	43297.8	34517.7	156785	141520	2	2	88.4413	88.3706	2.44678e-54	2.93355e-25	FALSE	FALSE	126466	118532	NaN	NaN	126466	118532
3.72046e-56	2.54304e-59	1.15786	O00178	O00178	LVLVSPTSEQYDSLLR	Stripped Sequence	LVLVSPTSEQYDSLLR	TRUE	_LVLVSPTSEQYDSLLR_	FALSE	_LVLVSPTSEQYDSLLR_	1.15786	1.13618	1.92201e-109	2.51626e-82	8.78288e-108	3.76432e-81	19	19	43297.8	34517.7	156785	141520	2	2	88.4544	88.4037	4.67746e-57	1.06405e-34	FALSE	FALSE	33804	21781	NaN	NaN	33804	21781
3.72046e-56	2.54304e-59	1.15786	O00178	O00178	DDVIVTASNFSSER	Stripped Sequence	DDVIVTASNFSSER	TRUE	_DDVIVTASNFSSER_	FALSE	_DDVIVTASNFSSER_	1.15786	1.13618	1.92201e-109	2.51626e-82	8.78288e-108	3.76432e-81	19	19	43297.8	34517.7	156785	141520	1	1	60.463	60.3123	5.98215e-48	1.28579e-25	FALSE	FALSE	148501	124499	NaN	NaN	148501	124499
3.72046e-56	2.54304e-59	1.15786	O00178	O00178	MFLNLLSPR	Stripped Sequence	MFLNLLSPR	TRUE	_MFLNLLSPR_	FALSE	_MFLNLLSPR_	1.15786	1.13618	1.92201e-109	2.51626e-82	8.78288e-108	3.76432e-81	19	19	43297.8	34517.7	156785	141520	1	1	93.2981	93.1752	8.63966e-64	2.08804e-31	FALSE	FALSE	154191	125644	NaN	NaN	154191	125644
3.72046e-56	2.54304e-59	1.15786	O00178	O00178	VGDNDFLEVR	Stripped Sequence	VGDNDFLEVR	TRUE	_VGDNDFLEVR_	FALSE	_VGDNDFLEVR_	1.15786	1.13618	1.92201e-109	2.51626e-82	8.78288e-108	3.76432e-81	19	19	43297.8	34517.7	156785	141520	1	1	60.1546	59.9748	2.41843e-49	5.59728e-21	FALSE	FALSE	92352.9	85549.9	NaN	NaN	92352.9	85549.9
3.72046e-56	2.54304e-59	1.15786	O00178	O00178	SMAEQIEADVILLR	Stripped Sequence	SMAEQIEADVILLR	TRUE	_SMAEQIEADVILLR_	FALSE	_SMAEQIEADVILLR_	1.15786	1.13618	1.92201e-109	2.51626e-82	8.78288e-108	3.76432e-81	19	19	43297.8	34517.7	156785	141520	2	2	100.765	100.706	2.2066e-23	2.64021e-28	FALSE	FALSE	52595.7	47931.4	NaN	NaN	52595.7	47931.4
3.72046e-56	2.54304e-59	1.15786	O00178	O00178	SMAEQIEADVILLR	Stripped Sequence	SMAEQIEADVILLR	TRUE	_SMAEQIEADVILLR_	FALSE	_SMAEQIEADVILLR_	1.15786	1.13618	1.92201e-109	2.51626e-82	8.78288e-108	3.76432e-81	19	19	43297.8	34517.7	156785	141520	2	2	100.747	100.718	3.9098e-31	2.49938e-12	FALSE	FALSE	32838.1	29048	NaN	NaN	32838.1	29048
3.72046e-56	2.54304e-59	1.15786	O00178	O00178	STLLGVLTHGELDNGR	Stripped Sequence	STLLGVLTHGELDNGR	TRUE	_STLLGVLTHGELDNGR_	FALSE	_STLLGVLTHGELDNGR_	1.15786	1.13618	1.92201e-109	2.51626e-82	8.78288e-108	3.76432e-81	19	19	43297.8	34517.7	156785	141520	1	1	80.1903	80.0279	1.6784e-61	1.72105e-35	FALSE	FALSE	90555.1	68589.4	NaN	NaN	90555.1	68589.4
3.72046e-56	2.54304e-59	1.15786	O00178	O00178	VITFIDLAGHEK	Stripped Sequence	VITFIDLAGHEK	TRUE	_VITFIDLAGHEK_	FALSE	_VITFIDLAGHEK_	1.15786	1.13618	1.92201e-109	2.51626e-82	8.78288e-108	3.76432e-81	19	19	43297.8	34517.7	156785	141520	2	2	72.0657	71.959	5.21805e-66	1.45005e-31	FALSE	FALSE	57064.2	45672.9	NaN	NaN	57064.2	45672.9
3.72046e-56	2.54304e-59	1.15786	O00178	O00178	VITFIDLAGHEK	Stripped Sequence	VITFIDLAGHEK	TRUE	_VITFIDLAGHEK_	FALSE	_VITFIDLAGHEK_	1.15786	1.13618	1.92201e-109	2.51626e-82	8.78288e-108	3.76432e-81	19	19	43297.8	34517.7	156785	141520	2	2	72.0664	71.912	5.67517e-08	7.46714e-13	FALSE	FALSE	25849.1	17918.9	NaN	NaN	25849.1	17918.9
3.72046e-56	2.54304e-59	1.15786	O00178	O00178	IDMCPANILQETLK	Stripped Sequence	IDMCPANILQETLK	TRUE	_IDMC[Carbamidomethyl (C)]PANILQETLK_	FALSE	_IDMC[+57]PANILQETLK_	1.15786	1.13618	1.92201e-109	2.51626e-82	8.78288e-108	3.76432e-81	19	19	43297.8	34517.7	156785	141520	1	1	97.7759	97.7189	4.62898e-60	1.07656e-10	FALSE	FALSE	48757.2	27722.8	NaN	NaN	48757.2	27722.8
3.72046e-56	2.54304e-59	1.15786	O00178	O00178	KIPVLVQSK	Stripped Sequence	KIPVLVQSK	TRUE	_KIPVLVQSK_	FALSE	_KIPVLVQSK_	1.15786	1.13618	1.92201e-109	2.51626e-82	8.78288e-108	3.76432e-81	19	19	43297.8	34517.7	156785	141520	1	1	39.1276	39.0782	2.38939e-46	5.74789e-06	FALSE	FALSE	47395.9	19064.5	NaN	NaN	47395.9	19064.5
3.72046e-56	2.54304e-59	1.15786	O00178	O00178	SQGACVTPASGC	Stripped Sequence	SQGACVTPASGC	TRUE	_SQGAC[Carbamidomethyl (C)]VTPASGC[Carbamidomethyl (C)]_	FALSE	_SQGAC[+57]VTPASGC[+57]_	1.15786	1.13618	1.92201e-109	2.51626e-82	8.78288e-108	3.76432e-81	19	19	43297.8	34517.7	156785	141520	1	1	24.6058	24.7328	1.03402e-26	2.91569e-19	FALSE	FALSE	15702.1	17746.8	NaN	NaN	15702.1	17746.8
3.72046e-56	2.54304e-59	1.15786	O00178	O00178	GGQTASFALK	Stripped Sequence	GGQTASFALK	TRUE	_GGQTASFALK_	FALSE	_GGQTASFALK_	1.15786	1.13618	1.92201e-109	2.51626e-82	8.78288e-108	3.76432e-81	19	19	43297.8	34517.7	156785	141520	1	1	40.165	40.065	1.01079e-20	4.45167e-05	FALSE	FALSE	20692.5	13293.2	NaN	NaN	20692.5	13293.2
3.72046e-56	2.54304e-59	1.15786	O00178	O00178	YQAMVHCGSIR	Stripped Sequence	YQAMVHCGSIR	TRUE	_YQAMVHC[Carbamidomethyl (C)]GSIR_	FALSE	_YQAMVHC[+57]GSIR_	1.15786	1.13618	1.92201e-109	2.51626e-82	8.78288e-108	3.76432e-81	19	19	43297.8	34517.7	156785	141520	1	1	28.7916	29.0325	1.74157e-06	1.75326e-22	FALSE	FALSE	20467.1	15262.6	NaN	NaN	20467.1	15262.6
3.72046e-56	2.54304e-59	1.15786	O00178	O00178	LLQTTNNSPMNSKPQQIK	Stripped Sequence	LLQTTNNSPMNSKPQQIK	TRUE	_LLQTTNNSPMNSKPQQIK_	FALSE	_LLQTTNNSPMNSKPQQIK_	1.15786	1.13618	1.92201e-109	2.51626e-82	8.78288e-108	3.76432e-81	19	19	43297.8	34517.7	156785	141520	1	1	37.1086	37.0109	1.79672e-22	1.06707e-07	FALSE	FALSE	13085.7	11815.2	NaN	NaN	13085.7	11815.2
3.72046e-56	2.54304e-59	1.15786	O00178	O00178	LLQTTNNSPMNSK	Stripped Sequence	LLQTTNNSPMNSK	TRUE	_LLQTTNNSPMNSK_	FALSE	_LLQTTNNSPMNSK_	1.15786	1.13618	1.92201e-109	2.51626e-82	8.78288e-108	3.76432e-81	19	19	43297.8	34517.7	156785	141520	1	1	32.5766	32.6251	4.0226e-29	1.88601e-11	FALSE	FALSE	14246.9	7956.02	NaN	NaN	14246.9	7956.02
3.72046e-56	2.54304e-59	1.15786	O00178	O00178	LNDTLLLGPDPLGNFLSIAVK	Stripped Sequence	LNDTLLLGPDPLGNFLSIAVK	TRUE	_LNDTLLLGPDPLGNFLSIAVK_	FALSE	_LNDTLLLGPDPLGNFLSIAVK_	1.15786	1.13618	1.92201e-109	2.51626e-82	8.78288e-108	3.76432e-81	19	19	43297.8	34517.7	156785	141520	1	1	118.148	118.2	6.80807e-10	3.40217e-08	FALSE	FALSE	6371.81	9199.19	NaN	NaN	6371.81	9199.19
8.84494e-79	1.42431e-81	1.17996	O00180	O00180	FLEEHECLSEQQLEQFLGR	Stripped Sequence	FLEEHECLSEQQLEQFLGR	TRUE	_FLEEHEC[Carbamidomethyl (C)]LSEQQLEQFLGR_	FALSE	_FLEEHEC[+57]LSEQQLEQFLGR_	1.16156	1.08658	7.70685e-113	5.40261e-50	3.19009e-111	1.22747e-48	2	2	78653.4	25249.1	427322	126162	1	1	86.6803	86.5888	5.49457e-68	1.4273e-23	FALSE	FALSE	65390.3	23281.3	NaN	NaN	65390.3	23281.3
8.84494e-79	1.42431e-81	1.17996	O00180	O00180	MLQSLAGSSCVR	Stripped Sequence	MLQSLAGSSCVR	TRUE	_[Acetyl (Protein N-term)]MLQSLAGSSC[Carbamidomethyl (C)]VR_	FALSE	_[+42]MLQSLAGSSC[+57]VR_	1.16156	1.08658	7.70685e-113	5.40261e-50	3.19009e-111	1.22747e-48	2	2	78653.4	25249.1	427322	126162	1	1	84.8761	84.8391	3.81551e-17	5.34159e-06	FALSE	FALSE	71718.8	34428.7	NaN	NaN	71718.8	34428.7
2.68999e-73	3.22541e-76	1.17495	O00186	O00186	SAEETFQLSR	Stripped Sequence	SAEETFQLSR	TRUE	_SAEETFQLSR_	FALSE	_SAEETFQLSR_	1.17495	1.13769	1.68441e-125	2.04216e-83	3.96897e-124	2.97951e-82	18	18	46667.7	41456.3	277867	224864	1	1	43.526	43.4086	2.1714e-53	5.59913e-35	FALSE	FALSE	121451	134699	NaN	NaN	121451	134699
2.68999e-73	3.22541e-76	1.17495	O00186	O00186	VLLPVLLNK	Stripped Sequence	VLLPVLLNK	TRUE	_VLLPVLLNK_	FALSE	_VLLPVLLNK_	1.17495	1.13769	1.68441e-125	2.04216e-83	3.96897e-124	2.97951e-82	18	18	46667.7	41456.3	277867	224864	1	1	89.2815	89.1813	5.23632e-71	8.98391e-35	FALSE	FALSE	183663	175589	NaN	NaN	183663	175589
2.68999e-73	3.22541e-76	1.17495	O00186	O00186	IENESDMIR	Stripped Sequence	IENESDMIR	TRUE	_IENESDMIR_	FALSE	_IENESDMIR_	1.17495	1.13769	1.68441e-125	2.04216e-83	3.96897e-124	2.97951e-82	18	18	46667.7	41456.3	277867	224864	1	1	33.0891	33.1666	1.85826e-38	1.67526e-32	FALSE	FALSE	82552.3	73453.1	NaN	NaN	82552.3	73453.1
2.68999e-73	3.22541e-76	1.17495	O00186	O00186	IMLLDEFTTK	Stripped Sequence	IMLLDEFTTK	TRUE	_IMLLDEFTTK_	FALSE	_IMLLDEFTTK_	1.17495	1.13769	1.68441e-125	2.04216e-83	3.96897e-124	2.97951e-82	18	18	46667.7	41456.3	277867	224864	1	1	89.0035	88.9031	1.07971e-31	1.4242e-26	FALSE	FALSE	108346	94095.8	NaN	NaN	108346	94095.8
2.68999e-73	3.22541e-76	1.17495	O00186	O00186	MTDLLEEGITVVENIYK	Stripped Sequence	MTDLLEEGITVVENIYK	TRUE	_MTDLLEEGITVVENIYK_	FALSE	_MTDLLEEGITVVENIYK_	1.17495	1.13769	1.68441e-125	2.04216e-83	3.96897e-124	2.97951e-82	18	18	46667.7	41456.3	277867	224864	2	2	115.905	115.88	2.5923e-51	8.46284e-32	FALSE	FALSE	72683.6	71191.7	NaN	NaN	72683.6	71191.7
2.68999e-73	3.22541e-76	1.17495	O00186	O00186	MTDLLEEGITVVENIYK	Stripped Sequence	MTDLLEEGITVVENIYK	TRUE	_MTDLLEEGITVVENIYK_	FALSE	_MTDLLEEGITVVENIYK_	1.17495	1.13769	1.68441e-125	2.04216e-83	3.96897e-124	2.97951e-82	18	18	46667.7	41456.3	277867	224864	2	2	115.89	115.905	5.60314e-44	5.36265e-23	FALSE	FALSE	13881.2	13882.1	NaN	NaN	13881.2	13882.1
2.68999e-73	3.22541e-76	1.17495	O00186	O00186	DIMEDAIDNR	Stripped Sequence	DIMEDAIDNR	TRUE	_DIMEDAIDNR_	FALSE	_DIMEDAIDNR_	1.17495	1.13769	1.68441e-125	2.04216e-83	3.96897e-124	2.97951e-82	18	18	46667.7	41456.3	277867	224864	1	1	54.7717	54.5981	3.43255e-07	1.31525e-12	FALSE	FALSE	46168.4	59020.4	NaN	NaN	46168.4	59020.4
2.68999e-73	3.22541e-76	1.17495	O00186	O00186	TEQDLALGTDAEGQK	Stripped Sequence	TEQDLALGTDAEGQK	TRUE	_TEQDLALGTDAEGQK_	FALSE	_TEQDLALGTDAEGQK_	1.17495	1.13769	1.68441e-125	2.04216e-83	3.96897e-124	2.97951e-82	18	18	46667.7	41456.3	277867	224864	1	1	39.5875	39.4173	1.82521e-68	6.76443e-36	FALSE	FALSE	62215.7	60258.7	NaN	NaN	62215.7	60258.7
2.68999e-73	3.22541e-76	1.17495	O00186	O00186	ALYFITPTSK	Stripped Sequence	ALYFITPTSK	TRUE	_ALYFITPTSK_	FALSE	_ALYFITPTSK_	1.17495	1.13769	1.68441e-125	2.04216e-83	3.96897e-124	2.97951e-82	18	18	46667.7	41456.3	277867	224864	1	1	69.5415	69.3801	9.59929e-30	2.74834e-10	FALSE	FALSE	74267.2	65066.8	NaN	NaN	74267.2	65066.8
2.68999e-73	3.22541e-76	1.17495	O00186	O00186	THSQLLIIDR	Stripped Sequence	THSQLLIIDR	TRUE	_THSQLLIIDR_	FALSE	_THSQLLIIDR_	1.17495	1.13769	1.68441e-125	2.04216e-83	3.96897e-124	2.97951e-82	18	18	46667.7	41456.3	277867	224864	1	1	50.6354	50.4029	3.10778e-46	2.13753e-33	FALSE	FALSE	66052.5	59918.9	NaN	NaN	66052.5	59918.9
2.68999e-73	3.22541e-76	1.17495	O00186	O00186	TSLSALTQLMK	Stripped Sequence	TSLSALTQLMK	TRUE	_TSLSALTQLMK_	FALSE	_TSLSALTQLMK_	1.17495	1.13769	1.68441e-125	2.04216e-83	3.96897e-124	2.97951e-82	18	18	46667.7	41456.3	277867	224864	1	1	84.7469	84.6948	2.8014e-75	1.07882e-16	FALSE	FALSE	69858.7	55984.1	NaN	NaN	69858.7	55984.1
2.68999e-73	3.22541e-76	1.17495	O00186	O00186	SVDCFLHDFASK	Stripped Sequence	SVDCFLHDFASK	TRUE	_SVDC[Carbamidomethyl (C)]FLHDFASK_	FALSE	_SVDC[+57]FLHDFASK_	1.17495	1.13769	1.68441e-125	2.04216e-83	3.96897e-124	2.97951e-82	18	18	46667.7	41456.3	277867	224864	2	2	67.641	67.2913	1.92889e-54	1.2011e-05	FALSE	FALSE	17991.7	14531	NaN	NaN	17991.7	14531
2.68999e-73	3.22541e-76	1.17495	O00186	O00186	SVDCFLHDFASK	Stripped Sequence	SVDCFLHDFASK	TRUE	_SVDC[Carbamidomethyl (C)]FLHDFASK_	FALSE	_SVDC[+57]FLHDFASK_	1.17495	1.13769	1.68441e-125	2.04216e-83	3.96897e-124	2.97951e-82	18	18	46667.7	41456.3	277867	224864	2	2	67.698	67.338	4.28729e-18	7.76598e-06	FALSE	FALSE	15901.4	14742.5	NaN	NaN	15901.4	14742.5
2.68999e-73	3.22541e-76	1.17495	O00186	O00186	NWSYLGVPIVPQSQQGK	Stripped Sequence	NWSYLGVPIVPQSQQGK	TRUE	_NWSYLGVPIVPQSQQGK_	FALSE	_NWSYLGVPIVPQSQQGK_	1.17495	1.13769	1.68441e-125	2.04216e-83	3.96897e-124	2.97951e-82	18	18	46667.7	41456.3	277867	224864	1	1	87.5666	87.5652	5.27051e-26	3.48767e-10	FALSE	FALSE	26236.3	26527.4	NaN	NaN	26236.3	26527.4
2.68999e-73	3.22541e-76	1.17495	O00186	O00186	QVVHLNLAEDCMNK	Stripped Sequence	QVVHLNLAEDCMNK	TRUE	_QVVHLNLAEDC[Carbamidomethyl (C)]MNK_	FALSE	_QVVHLNLAEDC[+57]MNK_	1.17495	1.13769	1.68441e-125	2.04216e-83	3.96897e-124	2.97951e-82	18	18	46667.7	41456.3	277867	224864	2	2	51.2174	50.9438	1.80066e-43	1.3889e-09	FALSE	FALSE	33506	24682.8	NaN	NaN	33506	24682.8
2.68999e-73	3.22541e-76	1.17495	O00186	O00186	QVVHLNLAEDCMNK	Stripped Sequence	QVVHLNLAEDCMNK	TRUE	_QVVHLNLAEDC[Carbamidomethyl (C)]MNK_	FALSE	_QVVHLNLAEDC[+57]MNK_	1.17495	1.13769	1.68441e-125	2.04216e-83	3.96897e-124	2.97951e-82	18	18	46667.7	41456.3	277867	224864	2	2	51.2256	50.9619	7.37509e-05	1.52631e-08	FALSE	FALSE	6325.07	7030.09	NaN	NaN	6325.07	7030.09
2.68999e-73	3.22541e-76	1.17495	O00186	O00186	HIAVVLEEIPK	Stripped Sequence	HIAVVLEEIPK	TRUE	_HIAVVLEEIPK_	FALSE	_HIAVVLEEIPK_	1.17495	1.13769	1.68441e-125	2.04216e-83	3.96897e-124	2.97951e-82	18	18	46667.7	41456.3	277867	224864	1	1	65.6895	65.5417	5.81829e-31	3.6017e-10	FALSE	FALSE	21356.4	17978	NaN	NaN	21356.4	17978
2.68999e-73	3.22541e-76	1.17495	O00186	O00186	AAYIYFTDFCPDNLFNK	Stripped Sequence	AAYIYFTDFCPDNLFNK	TRUE	_AAYIYFTDFC[Carbamidomethyl (C)]PDNLFNK_	FALSE	_AAYIYFTDFC[+57]PDNLFNK_	1.17495	1.13769	1.68441e-125	2.04216e-83	3.96897e-124	2.97951e-82	18	18	46667.7	41456.3	277867	224864	1	1	105.405	105.411	9.75843e-34	6.68194e-22	FALSE	FALSE	21040.5	23384.9	NaN	NaN	21040.5	23384.9
3.4164e-05	1.20956e-08	1.06432	O00189	O00189	AELAEGALR	Stripped Sequence	AELAEGALR	TRUE	_AELAEGALR_	FALSE	_AELAEGALR_	1.06008	1.06432	2.59876e-39	4.48615e-37	2.43959e-37	1.09574e-35	4	3	24680.8	29199	139513	212355	1	1	36.8051	36.6779	1.57767e-05	4.37624e-09	FALSE	FALSE	50395.2	68192.1	NaN	NaN	50395.2	68192.1
3.4164e-05	1.20956e-08	1.06432	O00189	O00189	VAPSSAASRPVLSSR	Stripped Sequence	VAPSSAASRPVLSSR	TRUE	_VAPSSAASRPVLSSR_	FALSE	_VAPSSAASRPVLSSR_	1.06008	1.06432	2.59876e-39	4.48615e-37	2.43959e-37	1.09574e-35	4	3	24680.8	29199	139513	212355	1	1	27.7898	28.0115	5.80295e-25	3.25088e-19	FALSE	FALSE	30948.6	44367.1	NaN	NaN	30948.6	44367.1
3.4164e-05	1.20956e-08	1.06432	O00189	O00189	YQLSDDLPSPLPFR	Stripped Sequence	YQLSDDLPSPLPFR	TRUE	_YQLSDDLPSPLPFR_	FALSE	_YQLSDDLPSPLPFR_	1.06008	1.06432	2.59876e-39	4.48615e-37	2.43959e-37	1.09574e-35	4	3	24680.8	29199	139513	212355	1	1	94.4069	94.3326	1.41144e-05	1.32488e-05	FALSE	FALSE	15923	17361.6	NaN	NaN	15923	17361.6
3.4164e-05	1.20956e-08	1.06432	O00189	O00189	HLSHSDAYVIR	Stripped Sequence	HLSHSDAYVIR	TRUE	_HLSHSDAYVIR_	FALSE	_HLSHSDAYVIR_	1.06008	1.06432	2.59876e-39	4.48615e-37	2.43959e-37	1.09574e-35	4	3	24680.8	29199	139513	212355	1	0	24.4489	Filtered	4.33177e-06	Filtered	FALSE	Filtered	11636.5	Filtered	NaN	Filtered	11636.5	Filtered
4.66926e-57	3.2675e-60	1.15882	O00193	O00193	SASPDDDLGSSNWEAADLGNEER	Stripped Sequence	SASPDDDLGSSNWEAADLGNEER	TRUE	_SASPDDDLGSSNWEAADLGNEER_	FALSE	_SASPDDDLGSSNWEAADLGNEER_	1.15769	1.15616	2.70862e-109	2.38522e-97	1.24258e-107	2.26476e-96	7	7	40766.6	56984.5	399537	586767	2	2	64.1081	63.9509	6.38915e-66	5.24048e-41	FALSE	FALSE	241894	277289	NaN	NaN	241894	277289
4.66926e-57	3.2675e-60	1.15882	O00193	O00193	SASPDDDLGSSNWEAADLGNEER	Stripped Sequence	SASPDDDLGSSNWEAADLGNEER	TRUE	_SASPDDDLGSSNWEAADLGNEER_	FALSE	_SASPDDDLGSSNWEAADLGNEER_	1.15769	1.15616	2.70862e-109	2.38522e-97	1.24258e-107	2.26476e-96	7	7	40766.6	56984.5	399537	586767	2	2	64.1216	63.9644	5.39738e-46	2.29142e-29	FALSE	FALSE	62653.8	70388.5	NaN	NaN	62653.8	70388.5
4.66926e-57	3.2675e-60	1.15882	O00193	O00193	INEELESQYQQSMDSK	Stripped Sequence	INEELESQYQQSMDSK	TRUE	_INEELESQYQQSMDSK_	FALSE	_INEELESQYQQSMDSK_	1.15769	1.15616	2.70862e-109	2.38522e-97	1.24258e-107	2.26476e-96	7	7	40766.6	56984.5	399537	586767	2	2	45.9008	45.8283	3.16719e-64	4.60023e-36	FALSE	FALSE	179938	268492	NaN	NaN	179938	268492
4.66926e-57	3.2675e-60	1.15882	O00193	O00193	INEELESQYQQSMDSK	Stripped Sequence	INEELESQYQQSMDSK	TRUE	_INEELESQYQQSMDSK_	FALSE	_INEELESQYQQSMDSK_	1.15769	1.15616	2.70862e-109	2.38522e-97	1.24258e-107	2.26476e-96	7	7	40766.6	56984.5	399537	586767	2	2	45.8962	45.8136	6.35563e-66	8.44349e-35	FALSE	FALSE	61936.2	71449.6	NaN	NaN	61936.2	71449.6
4.66926e-57	3.2675e-60	1.15882	O00193	O00193	LVIGDHK	Stripped Sequence	LVIGDHK	TRUE	_LVIGDHK_	FALSE	_LVIGDHK_	1.15769	1.15616	2.70862e-109	2.38522e-97	1.24258e-107	2.26476e-96	7	7	40766.6	56984.5	399537	586767	1	1	21.074	21.156	8.46534e-07	4.48945e-05	FALSE	FALSE	17829.6	18510.4	NaN	NaN	17829.6	18510.4
4.66926e-57	3.2675e-60	1.15882	O00193	O00193	KINEELESQYQQSMDSK	Stripped Sequence	KINEELESQYQQSMDSK	TRUE	_KINEELESQYQQSMDSK_	FALSE	_KINEELESQYQQSMDSK_	1.15769	1.15616	2.70862e-109	2.38522e-97	1.24258e-107	2.26476e-96	7	7	40766.6	56984.5	399537	586767	1	1	41.167	41.0035	7.82002e-05	1.45879e-16	FALSE	FALSE	761.069	2612.95	NaN	NaN	761.069	2612.95
4.66926e-57	3.2675e-60	1.15882	O00193	O00193	TGEEDKKINEELESQYQQSMDSK	Stripped Sequence	TGEEDKKINEELESQYQQSMDSK	TRUE	_TGEEDKKINEELESQYQQSMDSK_	FALSE	_TGEEDKKINEELESQYQQSMDSK_	1.15769	1.15616	2.70862e-109	2.38522e-97	1.24258e-107	2.26476e-96	7	7	40766.6	56984.5	399537	586767	1	1	47.9828	47.8664	1.96945e-08	1.22456e-08	FALSE	FALSE	8930.32	18557.3	NaN	NaN	8930.32	18557.3
1.75984e-41	9.18977e-45	1.14079	O00194	O00194	SLTTAFFR	Stripped Sequence	SLTTAFFR	FALSE	_SLTTAFFR_	FALSE	_SLTTAFFR_	1.13916	1.09533	4.47475e-93	1.9714e-55	2.75357e-91	4.29174e-54	5	5	48833.1	16182.4	229157	91571.1	1	1	69.3215	69.1805	1.50004e-53	2.37288e-10	FALSE	FALSE	100116	31028.7	NaN	NaN	100116	31028.7
1.75984e-41	9.18977e-45	1.14079	O00194	O00194	AVETLLDLIMK	Stripped Sequence	AVETLLDLIMK	TRUE	_AVETLLDLIMK_	FALSE	_AVETLLDLIMK_	1.13916	1.09533	4.47475e-93	1.9714e-55	2.75357e-91	4.29174e-54	5	5	48833.1	16182.4	229157	91571.1	1	1	110.439	110.486	2.01993e-56	1.84785e-25	FALSE	FALSE	77466.7	23592.8	NaN	NaN	77466.7	23592.8
1.75984e-41	9.18977e-45	1.14079	O00194	O00194	FITTVGIDFR	Stripped Sequence	FITTVGIDFR	FALSE	_FITTVGIDFR_	FALSE	_FITTVGIDFR_	1.13916	1.09533	4.47475e-93	1.9714e-55	2.75357e-91	4.29174e-54	5	5	48833.1	16182.4	229157	91571.1	1	1	82.3544	82.3468	4.55666e-50	2.17033e-18	FALSE	FALSE	81411.6	23852.6	NaN	NaN	81411.6	23852.6
1.75984e-41	9.18977e-45	1.14079	O00194	O00194	YGIPYFETSAATGQNVEK	Stripped Sequence	YGIPYFETSAATGQNVEK	TRUE	_YGIPYFETSAATGQNVEK_	FALSE	_YGIPYFETSAATGQNVEK_	1.13916	1.09533	4.47475e-93	1.9714e-55	2.75357e-91	4.29174e-54	5	5	48833.1	16182.4	229157	91571.1	1	1	73.7652	73.656	1.50498e-34	1.17906e-05	FALSE	FALSE	22809.6	8870.93	NaN	NaN	22809.6	8870.93
1.75984e-41	9.18977e-45	1.14079	O00194	O00194	VHLQLWDTAGQER	Stripped Sequence	VHLQLWDTAGQER	TRUE	_VHLQLWDTAGQER_	FALSE	_VHLQLWDTAGQER_	1.13916	1.09533	4.47475e-93	1.9714e-55	2.75357e-91	4.29174e-54	5	5	48833.1	16182.4	229157	91571.1	1	1	59.7071	59.4284	1.08687e-26	1.29578e-05	FALSE	FALSE	17150.2	9654.93	NaN	NaN	17150.2	9654.93
1.19889e-51	7.40512e-55	1.15291	O00203	O00203	LLDSITVPVAR	Stripped Sequence	LLDSITVPVAR	TRUE	_LLDSITVPVAR_	FALSE	_LLDSITVPVAR_	1.15291	1.15184	5.54671e-105	5.34017e-94	2.83674e-103	5.79409e-93	28	29	50562.7	69144.2	244562	327746	1	1	74.8396	74.6483	7.12154e-42	8.62407e-40	FALSE	FALSE	233295	307595	NaN	NaN	233295	307595
1.19889e-51	7.40512e-55	1.15291	O00203	O00203	VVNVANVGAVPSGQDNIHR	Stripped Sequence	VVNVANVGAVPSGQDNIHR	TRUE	_VVNVANVGAVPSGQDNIHR_	FALSE	_VVNVANVGAVPSGQDNIHR_	1.15291	1.15184	5.54671e-105	5.34017e-94	2.83674e-103	5.79409e-93	28	29	50562.7	69144.2	244562	327746	1	1	48.029	47.9523	3.07592e-49	2.54723e-32	FALSE	FALSE	187052	285645	NaN	NaN	187052	285645
1.19889e-51	7.40512e-55	1.15291	O00203	O00203	ASILWLIGENCER	Stripped Sequence	ASILWLIGENCER	TRUE	_ASILWLIGENC[Carbamidomethyl (C)]ER_	FALSE	_ASILWLIGENC[+57]ER_	1.15291	1.15184	5.54671e-105	5.34017e-94	2.83674e-103	5.79409e-93	28	29	50562.7	69144.2	244562	327746	2	2	97.0525	96.9859	2.0546e-54	1.64761e-35	FALSE	FALSE	117294	173048	NaN	NaN	117294	173048
1.19889e-51	7.40512e-55	1.15291	O00203	O00203	ASILWLIGENCER	Stripped Sequence	ASILWLIGENCER	TRUE	_ASILWLIGENC[Carbamidomethyl (C)]ER_	FALSE	_ASILWLIGENC[+57]ER_	1.15291	1.15184	5.54671e-105	5.34017e-94	2.83674e-103	5.79409e-93	28	29	50562.7	69144.2	244562	327746	2	2	97.0641	96.9976	2.45716e-43	6.38204e-32	FALSE	FALSE	36298.5	42713.8	NaN	NaN	36298.5	42713.8
1.19889e-51	7.40512e-55	1.15291	O00203	O00203	ALKDPNQLIR	Stripped Sequence	ALKDPNQLIR	TRUE	_ALKDPNQLIR_	FALSE	_ALKDPNQLIR_	1.15291	1.15184	5.54671e-105	5.34017e-94	2.83674e-103	5.79409e-93	28	29	50562.7	69144.2	244562	327746	1	2	Filtered	38.3369	Filtered	0.00224726	Filtered	FALSE	Filtered	56054.8	Filtered	NaN	Filtered	56054.8
1.19889e-51	7.40512e-55	1.15291	O00203	O00203	ALKDPNQLIR	Stripped Sequence	ALKDPNQLIR	TRUE	_ALKDPNQLIR_	FALSE	_ALKDPNQLIR_	1.15291	1.15184	5.54671e-105	5.34017e-94	2.83674e-103	5.79409e-93	28	29	50562.7	69144.2	244562	327746	1	2	38.27	38.2812	2.59001e-15	5.1082e-25	FALSE	FALSE	76510.4	101224	NaN	NaN	76510.4	101224
1.19889e-51	7.40512e-55	1.15291	O00203	O00203	QFAAATIQTIGR	Stripped Sequence	QFAAATIQTIGR	TRUE	_QFAAATIQTIGR_	FALSE	_QFAAATIQTIGR_	1.15291	1.15184	5.54671e-105	5.34017e-94	2.83674e-103	5.79409e-93	28	29	50562.7	69144.2	244562	327746	1	1	59.0746	58.8569	1.74343e-56	3.52365e-27	FALSE	FALSE	113280	167384	NaN	NaN	113280	167384
1.19889e-51	7.40512e-55	1.15291	O00203	O00203	EASADLSPYVR	Stripped Sequence	EASADLSPYVR	TRUE	_EASADLSPYVR_	FALSE	_EASADLSPYVR_	1.15291	1.15184	5.54671e-105	5.34017e-94	2.83674e-103	5.79409e-93	28	29	50562.7	69144.2	244562	327746	1	1	47.6654	47.5493	5.13253e-25	5.74206e-26	FALSE	FALSE	119429	179512	NaN	NaN	119429	179512
1.19889e-51	7.40512e-55	1.15291	O00203	O00203	LYSLDPEQK	Stripped Sequence	LYSLDPEQK	TRUE	_LYSLDPEQK_	FALSE	_LYSLDPEQK_	1.15291	1.15184	5.54671e-105	5.34017e-94	2.83674e-103	5.79409e-93	28	29	50562.7	69144.2	244562	327746	1	1	45.531	45.362	8.51867e-21	3.15575e-17	FALSE	FALSE	148207	214034	NaN	NaN	148207	214034
1.19889e-51	7.40512e-55	1.15291	O00203	O00203	ATGYLELSNWPEVAPDPSVR	Stripped Sequence	ATGYLELSNWPEVAPDPSVR	TRUE	_ATGYLELSNWPEVAPDPSVR_	FALSE	_ATGYLELSNWPEVAPDPSVR_	1.15291	1.15184	5.54671e-105	5.34017e-94	2.83674e-103	5.79409e-93	28	29	50562.7	69144.2	244562	327746	2	2	93.2403	93.2272	1.23321e-09	6.8502e-24	FALSE	FALSE	72394.4	97397.4	NaN	NaN	72394.4	97397.4
1.19889e-51	7.40512e-55	1.15291	O00203	O00203	ATGYLELSNWPEVAPDPSVR	Stripped Sequence	ATGYLELSNWPEVAPDPSVR	TRUE	_ATGYLELSNWPEVAPDPSVR_	FALSE	_ATGYLELSNWPEVAPDPSVR_	1.15291	1.15184	5.54671e-105	5.34017e-94	2.83674e-103	5.79409e-93	28	29	50562.7	69144.2	244562	327746	2	2	93.2087	93.2256	3.4196e-29	7.98647e-23	FALSE	FALSE	40216.6	53326	NaN	NaN	40216.6	53326
1.19889e-51	7.40512e-55	1.15291	O00203	O00203	NVEVIELAK	Stripped Sequence	NVEVIELAK	TRUE	_NVEVIELAK_	FALSE	_NVEVIELAK_	1.15291	1.15184	5.54671e-105	5.34017e-94	2.83674e-103	5.79409e-93	28	29	50562.7	69144.2	244562	327746	1	1	58.8111	58.4844	4.64001e-06	2.73504e-18	FALSE	FALSE	74372.5	132102	NaN	NaN	74372.5	132102
1.19889e-51	7.40512e-55	1.15291	O00203	O00203	GLAAHYFFPR	Stripped Sequence	GLAAHYFFPR	TRUE	_GLAAHYFFPR_	FALSE	_GLAAHYFFPR_	1.15291	1.15184	5.54671e-105	5.34017e-94	2.83674e-103	5.79409e-93	28	29	50562.7	69144.2	244562	327746	1	1	60.0987	59.8195	8.61488e-12	1.35022e-16	FALSE	FALSE	74996.4	140066	NaN	NaN	74996.4	140066
1.19889e-51	7.40512e-55	1.15291	O00203	O00203	LQILNLGAK	Stripped Sequence	LQILNLGAK	TRUE	_LQILNLGAK_	FALSE	_LQILNLGAK_	1.15291	1.15184	5.54671e-105	5.34017e-94	2.83674e-103	5.79409e-93	28	29	50562.7	69144.2	244562	327746	1	1	69.9896	69.8172	5.57317e-36	2.23845e-32	FALSE	FALSE	101056	126834	NaN	NaN	101056	126834
1.19889e-51	7.40512e-55	1.15291	O00203	O00203	NASELFPAVVK	Stripped Sequence	NASELFPAVVK	TRUE	_NASELFPAVVK_	FALSE	_NASELFPAVVK_	1.15291	1.15184	5.54671e-105	5.34017e-94	2.83674e-103	5.79409e-93	28	29	50562.7	69144.2	244562	327746	1	1	71.1461	70.9809	3.07173e-31	2.4559e-15	FALSE	FALSE	88751.2	116134	NaN	NaN	88751.2	116134
1.19889e-51	7.40512e-55	1.15291	O00203	O00203	LLQMQPAQHGEIIK	Stripped Sequence	LLQMQPAQHGEIIK	FALSE	_LLQMQPAQHGEIIK_	FALSE	_LLQMQPAQHGEIIK_	1.15291	1.15184	5.54671e-105	5.34017e-94	2.83674e-103	5.79409e-93	28	29	50562.7	69144.2	244562	327746	2	2	50.1119	49.9683	1.08693e-54	7.36005e-24	FALSE	FALSE	54512.5	58404	NaN	NaN	54512.5	58404
1.19889e-51	7.40512e-55	1.15291	O00203	O00203	LLQMQPAQHGEIIK	Stripped Sequence	LLQMQPAQHGEIIK	FALSE	_LLQMQPAQHGEIIK_	FALSE	_LLQMQPAQHGEIIK_	1.15291	1.15184	5.54671e-105	5.34017e-94	2.83674e-103	5.79409e-93	28	29	50562.7	69144.2	244562	327746	2	2	50.1081	49.9367	1.22397e-18	5.56419e-23	FALSE	FALSE	31400.5	33579.9	NaN	NaN	31400.5	33579.9
1.19889e-51	7.40512e-55	1.15291	O00203	O00203	LLTQYILNLGK	Stripped Sequence	LLTQYILNLGK	TRUE	_LLTQYILNLGK_	FALSE	_LLTQYILNLGK_	1.15291	1.15184	5.54671e-105	5.34017e-94	2.83674e-103	5.79409e-93	28	29	50562.7	69144.2	244562	327746	1	1	93.639	93.5557	2.96916e-40	1.87543e-27	FALSE	FALSE	61883.5	93636.7	NaN	NaN	61883.5	93636.7
1.19889e-51	7.40512e-55	1.15291	O00203	O00203	IFLAQKPAPLLESPFK	Stripped Sequence	IFLAQKPAPLLESPFK	TRUE	_IFLAQKPAPLLESPFK_	FALSE	_IFLAQKPAPLLESPFK_	1.15291	1.15184	5.54671e-105	5.34017e-94	2.83674e-103	5.79409e-93	28	29	50562.7	69144.2	244562	327746	2	2	84.8078	84.8156	1.02726e-49	9.75908e-30	FALSE	FALSE	49956.8	65919	NaN	NaN	49956.8	65919
1.19889e-51	7.40512e-55	1.15291	O00203	O00203	IFLAQKPAPLLESPFK	Stripped Sequence	IFLAQKPAPLLESPFK	TRUE	_IFLAQKPAPLLESPFK_	FALSE	_IFLAQKPAPLLESPFK_	1.15291	1.15184	5.54671e-105	5.34017e-94	2.83674e-103	5.79409e-93	28	29	50562.7	69144.2	244562	327746	2	2	84.8466	84.8425	9.32444e-38	2.32955e-20	FALSE	FALSE	14506.7	9277.39	NaN	NaN	14506.7	9277.39
1.19889e-51	7.40512e-55	1.15291	O00203	O00203	YDQNYDIR	Stripped Sequence	YDQNYDIR	FALSE	_YDQNYDIR_	FALSE	_YDQNYDIR_	1.15291	1.15184	5.54671e-105	5.34017e-94	2.83674e-103	5.79409e-93	28	29	50562.7	69144.2	244562	327746	1	1	30.1416	30.2815	2.10066e-63	6.90394e-38	FALSE	FALSE	40764.8	61183.9	NaN	NaN	40764.8	61183.9
1.19889e-51	7.40512e-55	1.15291	O00203	O00203	DDCFNVNIQPPVGELLLPVAMSEK	Stripped Sequence	DDCFNVNIQPPVGELLLPVAMSEK	TRUE	_DDC[Carbamidomethyl (C)]FNVNIQPPVGELLLPVAMSEK_	FALSE	_DDC[+57]FNVNIQPPVGELLLPVAMSEK_	1.15291	1.15184	5.54671e-105	5.34017e-94	2.83674e-103	5.79409e-93	28	29	50562.7	69144.2	244562	327746	1	1	113.131	113.172	5.19068e-31	7.59598e-21	FALSE	FALSE	33298.3	47294.8	NaN	NaN	33298.3	47294.8
1.19889e-51	7.40512e-55	1.15291	O00203	O00203	VPIIVPIMMLAIK	Stripped Sequence	VPIIVPIMMLAIK	FALSE	_VPIIVPIMMLAIK_	FALSE	_VPIIVPIMMLAIK_	1.15291	1.15184	5.54671e-105	5.34017e-94	2.83674e-103	5.79409e-93	28	29	50562.7	69144.2	244562	327746	1	1	118.633	118.946	1.99961e-06	0.000121456	FALSE	FALSE	18103.2	25517.1	NaN	NaN	18103.2	25517.1
1.19889e-51	7.40512e-55	1.15291	O00203	O00203	EFQTYVK	Stripped Sequence	EFQTYVK	TRUE	_EFQTYVK_	FALSE	_EFQTYVK_	1.15291	1.15184	5.54671e-105	5.34017e-94	2.83674e-103	5.79409e-93	28	29	50562.7	69144.2	244562	327746	1	1	36.8569	36.7497	5.36013e-16	4.00928e-14	FALSE	FALSE	4961.21	6689.43	NaN	NaN	4961.21	6689.43
1.19889e-51	7.40512e-55	1.15291	O00203	O00203	EMLIEVIEK	Stripped Sequence	EMLIEVIEK	TRUE	_EMLIEVIEK_	FALSE	_EMLIEVIEK_	1.15291	1.15184	5.54671e-105	5.34017e-94	2.83674e-103	5.79409e-93	28	29	50562.7	69144.2	244562	327746	1	1	77.7419	77.5979	1.92763e-22	9.4273e-32	FALSE	FALSE	49335.6	55305.7	NaN	NaN	49335.6	55305.7
1.19889e-51	7.40512e-55	1.15291	O00203	O00203	LEILTNLANEANISTLLR	Stripped Sequence	LEILTNLANEANISTLLR	TRUE	_LEILTNLANEANISTLLR_	FALSE	_LEILTNLANEANISTLLR_	1.15291	1.15184	5.54671e-105	5.34017e-94	2.83674e-103	5.79409e-93	28	29	50562.7	69144.2	244562	327746	2	2	108.45	108.5	9.68117e-32	3.48892e-28	FALSE	FALSE	19450	35570.7	NaN	NaN	19450	35570.7
1.19889e-51	7.40512e-55	1.15291	O00203	O00203	LEILTNLANEANISTLLR	Stripped Sequence	LEILTNLANEANISTLLR	TRUE	_LEILTNLANEANISTLLR_	FALSE	_LEILTNLANEANISTLLR_	1.15291	1.15184	5.54671e-105	5.34017e-94	2.83674e-103	5.79409e-93	28	29	50562.7	69144.2	244562	327746	2	2	108.453	108.463	2.66373e-09	3.73981e-29	FALSE	FALSE	10262.6	16915.8	NaN	NaN	10262.6	16915.8
1.19889e-51	7.40512e-55	1.15291	O00203	O00203	EGSTAQLIINTEK	Stripped Sequence	EGSTAQLIINTEK	TRUE	_EGSTAQLIINTEK_	FALSE	_EGSTAQLIINTEK_	1.15291	1.15184	5.54671e-105	5.34017e-94	2.83674e-103	5.79409e-93	28	29	50562.7	69144.2	244562	327746	1	1	51.9221	51.7481	1.15382e-05	1.03264e-05	FALSE	FALSE	22747.5	43108	NaN	NaN	22747.5	43108
1.19889e-51	7.40512e-55	1.15291	O00203	O00203	TVHSGSLMLVTVELK	Stripped Sequence	TVHSGSLMLVTVELK	TRUE	_TVHSGSLMLVTVELK_	FALSE	_TVHSGSLMLVTVELK_	1.15291	1.15184	5.54671e-105	5.34017e-94	2.83674e-103	5.79409e-93	28	29	50562.7	69144.2	244562	327746	1	1	76.3752	76.2524	3.08287e-06	1.38004e-31	FALSE	FALSE	11823.8	21347.9	NaN	NaN	11823.8	21347.9
7.74407e-14	2.94507e-17	1.09445	O00214	O00214	NSFLQESWGEEER	Stripped Sequence	NSFLQESWGEEER	TRUE	_NSFLQESWGEEER_	FALSE	_NSFLQESWGEEER_	1.09445	0.96935	1.45357e-59	7.77783e-06	1.23242e-57	0.000217546	2	2	18656.7	11488.8	125011	22672.5	1	1	65.1213	65.0838	9.68167e-37	7.53903e-05	FALSE	FALSE	15790	11798.5	NaN	NaN	15790	11798.5
7.74407e-14	2.94507e-17	1.09445	O00214	O00214	SFNVDLLAGK	Stripped Sequence	SFNVDLLAGK	TRUE	_SFNVDLLAGK_	FALSE	_SFNVDLLAGK_	1.09445	0.96935	1.45357e-59	7.77783e-06	1.23242e-57	0.000217546	2	2	18656.7	11488.8	125011	22672.5	1	1	74.5233	74.3078	7.33484e-24	2.39027e-07	FALSE	FALSE	28582.9	14505.7	NaN	NaN	28582.9	14505.7
1.64942e-62	1.33773e-65	1.16448	O00217	O00217	TLLWTELFR	Stripped Sequence	TLLWTELFR	TRUE	_TLLWTELFR_	FALSE	_TLLWTELFR_	1.16448	1.13	1.48751e-115	6.28629e-78	5.64455e-114	1.02247e-76	6	6	55706.5	72305.9	476602	402614	1	1	105.963	105.907	1.47995e-69	7.50409e-34	FALSE	FALSE	253886	345804	NaN	NaN	253886	345804
1.64942e-62	1.33773e-65	1.16448	O00217	O00217	LCEAICPAQAITIEAEPR	Stripped Sequence	LCEAICPAQAITIEAEPR	TRUE	_LC[Carbamidomethyl (C)]EAIC[Carbamidomethyl (C)]PAQAITIEAEPR_	FALSE	_LC[+57]EAIC[+57]PAQAITIEAEPR_	1.16448	1.13	1.48751e-115	6.28629e-78	5.64455e-114	1.02247e-76	6	6	55706.5	72305.9	476602	402614	2	2	77.1586	77.0851	1.3175e-52	1.22663e-18	FALSE	FALSE	75149.1	96485.9	NaN	NaN	75149.1	96485.9
1.64942e-62	1.33773e-65	1.16448	O00217	O00217	LCEAICPAQAITIEAEPR	Stripped Sequence	LCEAICPAQAITIEAEPR	TRUE	_LC[Carbamidomethyl (C)]EAIC[Carbamidomethyl (C)]PAQAITIEAEPR_	FALSE	_LC[+57]EAIC[+57]PAQAITIEAEPR_	1.16448	1.13	1.48751e-115	6.28629e-78	5.64455e-114	1.02247e-76	6	6	55706.5	72305.9	476602	402614	2	2	77.1321	77.0983	5.11025e-19	4.76674e-27	FALSE	FALSE	41744	51293.1	NaN	NaN	41744	51293.1
1.64942e-62	1.33773e-65	1.16448	O00217	O00217	EPATINYPFEK	Stripped Sequence	EPATINYPFEK	TRUE	_EPATINYPFEK_	FALSE	_EPATINYPFEK_	1.16448	1.13	1.48751e-115	6.28629e-78	5.64455e-114	1.02247e-76	6	6	55706.5	72305.9	476602	402614	1	1	60.3526	60.212	1.66877e-56	5.07366e-26	FALSE	FALSE	95909.7	138944	NaN	NaN	95909.7	138944
1.64942e-62	1.33773e-65	1.16448	O00217	O00217	YVNMQDPEMDMK	Stripped Sequence	YVNMQDPEMDMK	TRUE	_YVNMQDPEMDMK_	FALSE	_YVNMQDPEMDMK_	1.16448	1.13	1.48751e-115	6.28629e-78	5.64455e-114	1.02247e-76	6	6	55706.5	72305.9	476602	402614	1	1	52.5256	52.3601	1.0571e-44	8.01644e-25	FALSE	FALSE	27118	24781.9	NaN	NaN	27118	24781.9
1.64942e-62	1.33773e-65	1.16448	O00217	O00217	LLNNGDKWEAEIAANIQADYLYR	Stripped Sequence	LLNNGDKWEAEIAANIQADYLYR	TRUE	_LLNNGDKWEAEIAANIQADYLYR_	FALSE	_LLNNGDKWEAEIAANIQADYLYR_	1.16448	1.13	1.48751e-115	6.28629e-78	5.64455e-114	1.02247e-76	6	6	55706.5	72305.9	476602	402614	1	1	96.0293	95.9342	6.67432e-06	1.24858e-13	FALSE	FALSE	9368.22	20754.5	NaN	NaN	9368.22	20754.5
5.59026e-19	2.22631e-22	1.10583	O00220	O00220	NASIHTLLDALER	Stripped Sequence	NASIHTLLDALER	TRUE	_NASIHTLLDALER_	FALSE	_NASIHTLLDALER_	1.09415	1.02268	2.2737e-59	9.59975e-19	1.92858e-57	2.55641e-17	4	4	24449	7020.07	149917	33814	1	1	83.269	83.1371	2.41192e-26	1.98041e-09	FALSE	FALSE	56481.3	17619.3	NaN	NaN	56481.3	17619.3
5.59026e-19	2.22631e-22	1.10583	O00220	O00220	FANIVPFDSWDQLMR	Stripped Sequence	FANIVPFDSWDQLMR	TRUE	_FANIVPFDSWDQLMR_	FALSE	_FANIVPFDSWDQLMR_	1.09415	1.02268	2.2737e-59	9.59975e-19	1.92858e-57	2.55641e-17	4	4	24449	7020.07	149917	33814	1	1	108.279	108.259	1.25727e-36	8.70781e-13	FALSE	FALSE	55213.1	19664.8	NaN	NaN	55213.1	19664.8
5.59026e-19	2.22631e-22	1.10583	O00220	O00220	LLVPANGADPTETLMLFFDK	Stripped Sequence	LLVPANGADPTETLMLFFDK	TRUE	_LLVPANGADPTETLMLFFDK_	FALSE	_LLVPANGADPTETLMLFFDK_	1.09415	1.02268	2.2737e-59	9.59975e-19	1.92858e-57	2.55641e-17	4	4	24449	7020.07	149917	33814	2	2	115.122	115.159	5.70829e-33	9.39521e-06	FALSE	FALSE	6967.54	1469.83	NaN	NaN	6967.54	1469.83
5.59026e-19	2.22631e-22	1.10583	O00220	O00220	LLVPANGADPTETLMLFFDK	Stripped Sequence	LLVPANGADPTETLMLFFDK	TRUE	_LLVPANGADPTETLMLFFDK_	FALSE	_LLVPANGADPTETLMLFFDK_	1.09415	1.02268	2.2737e-59	9.59975e-19	1.92858e-57	2.55641e-17	4	4	24449	7020.07	149917	33814	2	2	115.142	115.219	9.15933e-08	0.000945591	FALSE	FALSE	11553.7	4453.39	NaN	NaN	11553.7	4453.39
6.53732e-18	2.57578e-21	1.10365	O00221	O00221	NQPLMELLLR	Stripped Sequence	NQPLMELLLR	TRUE	_NQPLMELLLR_	FALSE	_NQPLMELLLR_	1.02092	1.10365	7.58213e-20	1.39163e-60	7.50496e-18	2.88276e-59	3	3	13079.5	13483.6	40259	44066.6	1	1	99.8588	99.7879	3.85308e-15	7.51367e-06	FALSE	FALSE	28296.2	23855.7	NaN	NaN	28296.2	23855.7
6.53732e-18	2.57578e-21	1.10365	O00221	O00221	KGPDEAEESQYDSGIESLR	Stripped Sequence	KGPDEAEESQYDSGIESLR	TRUE	_KGPDEAEESQYDSGIESLR_	FALSE	_KGPDEAEESQYDSGIESLR_	1.02092	1.10365	7.58213e-20	1.39163e-60	7.50496e-18	2.88276e-59	3	3	13079.5	13483.6	40259	44066.6	1	1	46.5899	46.4663	1.09178e-06	2.42017e-27	FALSE	FALSE	9297.5	15493.5	NaN	NaN	9297.5	15493.5
6.53732e-18	2.57578e-21	1.10365	O00221	O00221	NVEDETPQDLTEESLVLLPFDDLK	Stripped Sequence	NVEDETPQDLTEESLVLLPFDDLK	TRUE	_NVEDETPQDLTEESLVLLPFDDLK_	FALSE	_NVEDETPQDLTEESLVLLPFDDLK_	1.02092	1.10365	7.58213e-20	1.39163e-60	7.50496e-18	2.88276e-59	3	3	13079.5	13483.6	40259	44066.6	1	1	112.284	112.326	5.20797e-15	5.55783e-07	FALSE	FALSE	9415.35	8197.39	NaN	NaN	9415.35	8197.39
1.0259e-88	3.18108e-91	1.18859	O00231	O00231	AAAAVVEFQR	Stripped Sequence	AAAAVVEFQR	TRUE	_[Acetyl (Protein N-term)]AAAAVVEFQR_	FALSE	_[+42]AAAAVVEFQR_	1.18337	1.18334	1.07364e-133	1.41583e-119	1.28262e-132	2.71132e-119	48	47	101936	130551	810783	1.02393e+06	2	2	75.9591	75.9668	7.81057e-76	7.14011e-49	FALSE	FALSE	1.56054e+06	1.96953e+06	NaN	NaN	1.56054e+06	1.96953e+06
1.0259e-88	3.18108e-91	1.18859	O00231	O00231	AAAAVVEFQR	Stripped Sequence	AAAAVVEFQR	TRUE	_[Acetyl (Protein N-term)]AAAAVVEFQR_	FALSE	_[+42]AAAAVVEFQR_	1.18337	1.18334	1.07364e-133	1.41583e-119	1.28262e-132	2.71132e-119	48	47	101936	130551	810783	1.02393e+06	2	2	75.9485	75.9562	1.28368e-32	2.27788e-22	FALSE	FALSE	10489.8	14906.4	NaN	NaN	10489.8	14906.4
1.0259e-88	3.18108e-91	1.18859	O00231	O00231	EQSILELGSLLAK	Stripped Sequence	EQSILELGSLLAK	TRUE	_EQSILELGSLLAK_	FALSE	_EQSILELGSLLAK_	1.18337	1.18334	1.07364e-133	1.41583e-119	1.28262e-132	2.71132e-119	48	47	101936	130551	810783	1.02393e+06	2	2	101.919	101.898	1.52276e-42	6.56484e-29	FALSE	FALSE	1.1906e+06	1.3678e+06	NaN	NaN	1.1906e+06	1.3678e+06
1.0259e-88	3.18108e-91	1.18859	O00231	O00231	EQSILELGSLLAK	Stripped Sequence	EQSILELGSLLAK	TRUE	_EQSILELGSLLAK_	FALSE	_EQSILELGSLLAK_	1.18337	1.18334	1.07364e-133	1.41583e-119	1.28262e-132	2.71132e-119	48	47	101936	130551	810783	1.02393e+06	2	2	101.933	101.932	2.14659e-32	4.03715e-22	FALSE	FALSE	58196.5	75088.4	NaN	NaN	58196.5	75088.4
1.0259e-88	3.18108e-91	1.18859	O00231	O00231	LYDNLLEQNLIR	Stripped Sequence	LYDNLLEQNLIR	TRUE	_LYDNLLEQNLIR_	FALSE	_LYDNLLEQNLIR_	1.18337	1.18334	1.07364e-133	1.41583e-119	1.28262e-132	2.71132e-119	48	47	101936	130551	810783	1.02393e+06	2	2	86.3179	86.2064	4.65186e-79	8.38667e-49	FALSE	FALSE	982284	1.03751e+06	NaN	NaN	982284	1.03751e+06
1.0259e-88	3.18108e-91	1.18859	O00231	O00231	LYDNLLEQNLIR	Stripped Sequence	LYDNLLEQNLIR	TRUE	_LYDNLLEQNLIR_	FALSE	_LYDNLLEQNLIR_	1.18337	1.18334	1.07364e-133	1.41583e-119	1.28262e-132	2.71132e-119	48	47	101936	130551	810783	1.02393e+06	2	2	86.311	86.1795	2.62043e-64	2.79307e-40	FALSE	FALSE	65693	66176.2	NaN	NaN	65693	66176.2
1.0259e-88	3.18108e-91	1.18859	O00231	O00231	AQSLLSTDR	Stripped Sequence	AQSLLSTDR	TRUE	_AQSLLSTDR_	FALSE	_AQSLLSTDR_	1.18337	1.18334	1.07364e-133	1.41583e-119	1.28262e-132	2.71132e-119	48	47	101936	130551	810783	1.02393e+06	1	1	33.8526	33.9292	5.76514e-80	2.40608e-17	FALSE	FALSE	974045	114976	NaN	NaN	974045	114976
1.0259e-88	3.18108e-91	1.18859	O00231	O00231	AELRDDPIISTHLAK	Stripped Sequence	AELRDDPIISTHLAK	TRUE	_AELRDDPIISTHLAK_	FALSE	_AELRDDPIISTHLAK_	1.18337	1.18334	1.07364e-133	1.41583e-119	1.28262e-132	2.71132e-119	48	47	101936	130551	810783	1.02393e+06	3	3	48.3086	48.1812	5.45099e-78	8.60549e-46	FALSE	FALSE	530852	719733	NaN	NaN	530852	719733
1.0259e-88	3.18108e-91	1.18859	O00231	O00231	AELRDDPIISTHLAK	Stripped Sequence	AELRDDPIISTHLAK	TRUE	_AELRDDPIISTHLAK_	FALSE	_AELRDDPIISTHLAK_	1.18337	1.18334	1.07364e-133	1.41583e-119	1.28262e-132	2.71132e-119	48	47	101936	130551	810783	1.02393e+06	3	3	48.315	48.1677	6.51205e-56	1.94009e-34	FALSE	FALSE	138288	229254	NaN	NaN	138288	229254
1.0259e-88	3.18108e-91	1.18859	O00231	O00231	AELRDDPIISTHLAK	Stripped Sequence	AELRDDPIISTHLAK	TRUE	_AELRDDPIISTHLAK_	FALSE	_AELRDDPIISTHLAK_	1.18337	1.18334	1.07364e-133	1.41583e-119	1.28262e-132	2.71132e-119	48	47	101936	130551	810783	1.02393e+06	3	3	48.3267	48.1495	4.76915e-56	8.3777e-33	FALSE	FALSE	41698.4	52411.8	NaN	NaN	41698.4	52411.8
1.0259e-88	3.18108e-91	1.18859	O00231	O00231	TTANAIYCPPK	Stripped Sequence	TTANAIYCPPK	TRUE	_TTANAIYC[Carbamidomethyl (C)]PPK_	FALSE	_TTANAIYC[+57]PPK_	1.18337	1.18334	1.07364e-133	1.41583e-119	1.28262e-132	2.71132e-119	48	47	101936	130551	810783	1.02393e+06	2	2	36.5806	36.5338	2.98746e-71	1.65639e-43	FALSE	FALSE	702547	970585	NaN	NaN	702547	970585
1.0259e-88	3.18108e-91	1.18859	O00231	O00231	TTANAIYCPPK	Stripped Sequence	TTANAIYCPPK	TRUE	_TTANAIYC[Carbamidomethyl (C)]PPK_	FALSE	_TTANAIYC[+57]PPK_	1.18337	1.18334	1.07364e-133	1.41583e-119	1.28262e-132	2.71132e-119	48	47	101936	130551	810783	1.02393e+06	2	2	36.5541	36.5222	1.32296e-40	6.15317e-26	FALSE	FALSE	24043.3	38550.6	NaN	NaN	24043.3	38550.6
1.0259e-88	3.18108e-91	1.18859	O00231	O00231	YQEALHLGSQLLR	Stripped Sequence	YQEALHLGSQLLR	TRUE	_YQEALHLGSQLLR_	FALSE	_YQEALHLGSQLLR_	1.18337	1.18334	1.07364e-133	1.41583e-119	1.28262e-132	2.71132e-119	48	47	101936	130551	810783	1.02393e+06	2	2	64.4341	64.3265	2.57092e-50	2.70526e-40	FALSE	FALSE	487051	635306	NaN	NaN	487051	635306
1.0259e-88	3.18108e-91	1.18859	O00231	O00231	YQEALHLGSQLLR	Stripped Sequence	YQEALHLGSQLLR	TRUE	_YQEALHLGSQLLR_	FALSE	_YQEALHLGSQLLR_	1.18337	1.18334	1.07364e-133	1.41583e-119	1.28262e-132	2.71132e-119	48	47	101936	130551	810783	1.02393e+06	2	2	64.4622	64.295	7.54612e-46	9.85004e-26	FALSE	FALSE	74112	89588.3	NaN	NaN	74112	89588.3
1.0259e-88	3.18108e-91	1.18859	O00231	O00231	DIQENDEEAVQVK	Stripped Sequence	DIQENDEEAVQVK	TRUE	_DIQENDEEAVQVK_	FALSE	_DIQENDEEAVQVK_	1.18337	1.18334	1.07364e-133	1.41583e-119	1.28262e-132	2.71132e-119	48	47	101936	130551	810783	1.02393e+06	2	2	36.5954	36.4886	3.80113e-67	4.88307e-44	FALSE	FALSE	439293	587389	NaN	NaN	439293	587389
1.0259e-88	3.18108e-91	1.18859	O00231	O00231	DIQENDEEAVQVK	Stripped Sequence	DIQENDEEAVQVK	TRUE	_DIQENDEEAVQVK_	FALSE	_DIQENDEEAVQVK_	1.18337	1.18334	1.07364e-133	1.41583e-119	1.28262e-132	2.71132e-119	48	47	101936	130551	810783	1.02393e+06	2	2	36.5684	36.4816	4.41459e-30	4.4253e-35	FALSE	FALSE	43204.1	56314.7	NaN	NaN	43204.1	56314.7
1.0259e-88	3.18108e-91	1.18859	O00231	O00231	EASIDILHSIVK	Stripped Sequence	EASIDILHSIVK	TRUE	_EASIDILHSIVK_	FALSE	_EASIDILHSIVK_	1.18337	1.18334	1.07364e-133	1.41583e-119	1.28262e-132	2.71132e-119	48	47	101936	130551	810783	1.02393e+06	2	2	78.6959	78.6419	1.61847e-67	9.28896e-45	FALSE	FALSE	425289	430104	NaN	NaN	425289	430104
1.0259e-88	3.18108e-91	1.18859	O00231	O00231	EASIDILHSIVK	Stripped Sequence	EASIDILHSIVK	TRUE	_EASIDILHSIVK_	FALSE	_EASIDILHSIVK_	1.18337	1.18334	1.07364e-133	1.41583e-119	1.28262e-132	2.71132e-119	48	47	101936	130551	810783	1.02393e+06	2	2	78.7192	78.6652	5.01392e-58	1.79184e-35	FALSE	FALSE	177405	163081	NaN	NaN	177405	163081
1.0259e-88	3.18108e-91	1.18859	O00231	O00231	SLADFEK	Stripped Sequence	SLADFEK	TRUE	_SLADFEK_	FALSE	_SLADFEK_	1.18337	1.18334	1.07364e-133	1.41583e-119	1.28262e-132	2.71132e-119	48	47	101936	130551	810783	1.02393e+06	2	2	40.059	40.0869	1.83502e-51	3.5755e-30	FALSE	FALSE	474762	518978	NaN	NaN	474762	518978
1.0259e-88	3.18108e-91	1.18859	O00231	O00231	SLADFEK	Stripped Sequence	SLADFEK	TRUE	_SLADFEK_	FALSE	_SLADFEK_	1.18337	1.18334	1.07364e-133	1.41583e-119	1.28262e-132	2.71132e-119	48	47	101936	130551	810783	1.02393e+06	2	2	40.0183	40.0761	2.18873e-14	3.01824e-11	FALSE	FALSE	46250.9	57608.3	NaN	NaN	46250.9	57608.3
1.0259e-88	3.18108e-91	1.18859	O00231	O00231	VQIEHISSLIK	Stripped Sequence	VQIEHISSLIK	TRUE	_VQIEHISSLIK_	FALSE	_VQIEHISSLIK_	1.18337	1.18334	1.07364e-133	1.41583e-119	1.28262e-132	2.71132e-119	48	47	101936	130551	810783	1.02393e+06	2	2	59.0427	58.7355	7.35549e-76	5.58862e-45	FALSE	FALSE	311952	436077	NaN	NaN	311952	436077
1.0259e-88	3.18108e-91	1.18859	O00231	O00231	VQIEHISSLIK	Stripped Sequence	VQIEHISSLIK	TRUE	_VQIEHISSLIK_	FALSE	_VQIEHISSLIK_	1.18337	1.18334	1.07364e-133	1.41583e-119	1.28262e-132	2.71132e-119	48	47	101936	130551	810783	1.02393e+06	2	2	59.0347	58.7674	4.35325e-64	2.71409e-36	FALSE	FALSE	139406	188323	NaN	NaN	139406	188323
1.0259e-88	3.18108e-91	1.18859	O00231	O00231	VIEPFSR	Stripped Sequence	VIEPFSR	TRUE	_VIEPFSR_	FALSE	_VIEPFSR_	1.18337	1.18334	1.07364e-133	1.41583e-119	1.28262e-132	2.71132e-119	48	47	101936	130551	810783	1.02393e+06	1	1	46.2776	46.1694	1.3199e-10	4.40035e-25	FALSE	FALSE	299747	441172	NaN	NaN	299747	441172
1.0259e-88	3.18108e-91	1.18859	O00231	O00231	DDPIISTHLAK	Stripped Sequence	DDPIISTHLAK	TRUE	_DDPIISTHLAK_	FALSE	_DDPIISTHLAK_	1.18337	1.18334	1.07364e-133	1.41583e-119	1.28262e-132	2.71132e-119	48	47	101936	130551	810783	1.02393e+06	2	2	47.5359	47.41	8.3318e-62	1.61689e-44	FALSE	FALSE	298855	392249	NaN	NaN	298855	392249
1.0259e-88	3.18108e-91	1.18859	O00231	O00231	DDPIISTHLAK	Stripped Sequence	DDPIISTHLAK	TRUE	_DDPIISTHLAK_	FALSE	_DDPIISTHLAK_	1.18337	1.18334	1.07364e-133	1.41583e-119	1.28262e-132	2.71132e-119	48	47	101936	130551	810783	1.02393e+06	2	2	47.5176	47.4016	1.41428e-56	1.945e-29	FALSE	FALSE	90269.7	106878	NaN	NaN	90269.7	106878
1.0259e-88	3.18108e-91	1.18859	O00231	O00231	TGQAAELGGLLK	Stripped Sequence	TGQAAELGGLLK	TRUE	_TGQAAELGGLLK_	FALSE	_TGQAAELGGLLK_	1.18337	1.18334	1.07364e-133	1.41583e-119	1.28262e-132	2.71132e-119	48	47	101936	130551	810783	1.02393e+06	2	2	63.607	63.3316	3.36368e-75	7.16809e-40	FALSE	FALSE	393120	435545	NaN	NaN	393120	435545
1.0259e-88	3.18108e-91	1.18859	O00231	O00231	TGQAAELGGLLK	Stripped Sequence	TGQAAELGGLLK	TRUE	_TGQAAELGGLLK_	FALSE	_TGQAAELGGLLK_	1.18337	1.18334	1.07364e-133	1.41583e-119	1.28262e-132	2.71132e-119	48	47	101936	130551	810783	1.02393e+06	2	2	63.6139	63.3385	9.9148e-19	1.07065e-05	FALSE	FALSE	27135	31067.5	NaN	NaN	27135	31067.5
1.0259e-88	3.18108e-91	1.18859	O00231	O00231	FHGILDQGEGVLIIFDEPPVDK	Stripped Sequence	FHGILDQGEGVLIIFDEPPVDK	TRUE	_FHGILDQGEGVLIIFDEPPVDK_	FALSE	_FHGILDQGEGVLIIFDEPPVDK_	1.18337	1.18334	1.07364e-133	1.41583e-119	1.28262e-132	2.71132e-119	48	47	101936	130551	810783	1.02393e+06	2	1	105.514	105.508	1.3439e-57	9.57809e-38	FALSE	FALSE	351050	355568	NaN	NaN	351050	355568
1.0259e-88	3.18108e-91	1.18859	O00231	O00231	FHGILDQGEGVLIIFDEPPVDK	Stripped Sequence	FHGILDQGEGVLIIFDEPPVDK	TRUE	_FHGILDQGEGVLIIFDEPPVDK_	FALSE	_FHGILDQGEGVLIIFDEPPVDK_	1.18337	1.18334	1.07364e-133	1.41583e-119	1.28262e-132	2.71132e-119	48	47	101936	130551	810783	1.02393e+06	2	1	105.527	Filtered	7.46163e-07	Filtered	FALSE	Filtered	23815	Filtered	NaN	Filtered	23815	Filtered
1.0259e-88	3.18108e-91	1.18859	O00231	O00231	TYEAALETIQNMSK	Stripped Sequence	TYEAALETIQNMSK	TRUE	_TYEAALETIQNMSK_	FALSE	_TYEAALETIQNMSK_	1.18337	1.18334	1.07364e-133	1.41583e-119	1.28262e-132	2.71132e-119	48	47	101936	130551	810783	1.02393e+06	2	2	74.9698	74.8283	6.25618e-58	3.25751e-36	FALSE	FALSE	237644	294094	NaN	NaN	237644	294094
1.0259e-88	3.18108e-91	1.18859	O00231	O00231	TYEAALETIQNMSK	Stripped Sequence	TYEAALETIQNMSK	TRUE	_TYEAALETIQNMSK_	FALSE	_TYEAALETIQNMSK_	1.18337	1.18334	1.07364e-133	1.41583e-119	1.28262e-132	2.71132e-119	48	47	101936	130551	810783	1.02393e+06	2	2	75.0015	74.8301	2.16992e-59	2.40466e-30	FALSE	FALSE	30839.5	40875.7	NaN	NaN	30839.5	40875.7
1.0259e-88	3.18108e-91	1.18859	O00231	O00231	TYHALSNLPK	Stripped Sequence	TYHALSNLPK	TRUE	_TYHALSNLPK_	FALSE	_TYHALSNLPK_	1.18337	1.18334	1.07364e-133	1.41583e-119	1.28262e-132	2.71132e-119	48	47	101936	130551	810783	1.02393e+06	3	3	34.5443	34.5899	3.87506e-38	1.84723e-21	FALSE	FALSE	205870	289791	NaN	NaN	205870	289791
1.0259e-88	3.18108e-91	1.18859	O00231	O00231	TYHALSNLPK	Stripped Sequence	TYHALSNLPK	TRUE	_TYHALSNLPK_	FALSE	_TYHALSNLPK_	1.18337	1.18334	1.07364e-133	1.41583e-119	1.28262e-132	2.71132e-119	48	47	101936	130551	810783	1.02393e+06	3	3	34.5126	34.6282	9.62559e-43	7.30964e-29	FALSE	FALSE	12574.8	19848.4	NaN	NaN	12574.8	19848.4
1.0259e-88	3.18108e-91	1.18859	O00231	O00231	TYHALSNLPK	Stripped Sequence	TYHALSNLPK	TRUE	_TYHALSNLPK_	FALSE	_TYHALSNLPK_	1.18337	1.18334	1.07364e-133	1.41583e-119	1.28262e-132	2.71132e-119	48	47	101936	130551	810783	1.02393e+06	3	3	34.5495	34.635	1.54426e-05	9.04777e-37	FALSE	FALSE	46547.1	115032	NaN	NaN	46547.1	115032
1.0259e-88	3.18108e-91	1.18859	O00231	O00231	ALLVEVQLLESK	Stripped Sequence	ALLVEVQLLESK	TRUE	_ALLVEVQLLESK_	FALSE	_ALLVEVQLLESK_	1.18337	1.18334	1.07364e-133	1.41583e-119	1.28262e-132	2.71132e-119	48	47	101936	130551	810783	1.02393e+06	2	2	92.315	92.2426	9.00975e-70	1.62281e-41	FALSE	FALSE	263387	365165	NaN	NaN	263387	365165
1.0259e-88	3.18108e-91	1.18859	O00231	O00231	ALLVEVQLLESK	Stripped Sequence	ALLVEVQLLESK	TRUE	_ALLVEVQLLESK_	FALSE	_ALLVEVQLLESK_	1.18337	1.18334	1.07364e-133	1.41583e-119	1.28262e-132	2.71132e-119	48	47	101936	130551	810783	1.02393e+06	2	2	92.3302	92.2279	4.69118e-36	6.73581e-13	FALSE	FALSE	9805.26	16574.2	NaN	NaN	9805.26	16574.2
1.0259e-88	3.18108e-91	1.18859	O00231	O00231	KLSQMILDK	Stripped Sequence	KLSQMILDK	TRUE	_KLSQMILDK_	FALSE	_KLSQMILDK_	1.18337	1.18334	1.07364e-133	1.41583e-119	1.28262e-132	2.71132e-119	48	47	101936	130551	810783	1.02393e+06	1	1	40.2186	40.0867	7.69354e-27	2.1148e-11	FALSE	FALSE	130277	177656	NaN	NaN	130277	177656
1.0259e-88	3.18108e-91	1.18859	O00231	O00231	TAYSYFYEAFEGYDSIDSPK	Stripped Sequence	TAYSYFYEAFEGYDSIDSPK	TRUE	_TAYSYFYEAFEGYDSIDSPK_	FALSE	_TAYSYFYEAFEGYDSIDSPK_	1.18337	1.18334	1.07364e-133	1.41583e-119	1.28262e-132	2.71132e-119	48	47	101936	130551	810783	1.02393e+06	1	1	100.044	100.035	4.20531e-65	1.44847e-30	FALSE	FALSE	110340	116802	NaN	NaN	110340	116802
1.0259e-88	3.18108e-91	1.18859	O00231	O00231	YVRPFLNSISK	Stripped Sequence	YVRPFLNSISK	TRUE	_YVRPFLNSISK_	FALSE	_YVRPFLNSISK_	1.18337	1.18334	1.07364e-133	1.41583e-119	1.28262e-132	2.71132e-119	48	47	101936	130551	810783	1.02393e+06	2	2	51.1965	50.9724	8.58512e-10	1.34354e-35	FALSE	FALSE	66063.8	111237	NaN	NaN	66063.8	111237
1.0259e-88	3.18108e-91	1.18859	O00231	O00231	YVRPFLNSISK	Stripped Sequence	YVRPFLNSISK	TRUE	_YVRPFLNSISK_	FALSE	_YVRPFLNSISK_	1.18337	1.18334	1.07364e-133	1.41583e-119	1.28262e-132	2.71132e-119	48	47	101936	130551	810783	1.02393e+06	2	2	51.2097	50.9461	5.18648e-39	2.69126e-21	FALSE	FALSE	42691.2	71373.7	NaN	NaN	42691.2	71373.7
1.0259e-88	3.18108e-91	1.18859	O00231	O00231	LSQMILDK	Stripped Sequence	LSQMILDK	TRUE	_LSQMILDK_	FALSE	_LSQMILDK_	1.18337	1.18334	1.07364e-133	1.41583e-119	1.28262e-132	2.71132e-119	48	47	101936	130551	810783	1.02393e+06	1	1	47.1862	47.0851	1.5122e-63	3.46224e-43	FALSE	FALSE	99585.5	109532	NaN	NaN	99585.5	109532
1.0259e-88	3.18108e-91	1.18859	O00231	O00231	RDIQENDEEAVQVK	Stripped Sequence	RDIQENDEEAVQVK	TRUE	_RDIQENDEEAVQVK_	FALSE	_RDIQENDEEAVQVK_	1.18337	1.18334	1.07364e-133	1.41583e-119	1.28262e-132	2.71132e-119	48	47	101936	130551	810783	1.02393e+06	2	2	26.6693	26.8812	4.402e-05	7.94803e-10	FALSE	FALSE	3025.04	7318.84	NaN	NaN	3025.04	7318.84
1.0259e-88	3.18108e-91	1.18859	O00231	O00231	RDIQENDEEAVQVK	Stripped Sequence	RDIQENDEEAVQVK	TRUE	_RDIQENDEEAVQVK_	FALSE	_RDIQENDEEAVQVK_	1.18337	1.18334	1.07364e-133	1.41583e-119	1.28262e-132	2.71132e-119	48	47	101936	130551	810783	1.02393e+06	2	2	26.681	26.913	2.71319e-13	9.62672e-22	FALSE	FALSE	20573.2	40940.9	NaN	NaN	20573.2	40940.9
1.0259e-88	3.18108e-91	1.18859	O00231	O00231	IMLNTPEDVQALVSGK	Stripped Sequence	IMLNTPEDVQALVSGK	TRUE	_IMLNTPEDVQALVSGK_	FALSE	_IMLNTPEDVQALVSGK_	1.18337	1.18334	1.07364e-133	1.41583e-119	1.28262e-132	2.71132e-119	48	47	101936	130551	810783	1.02393e+06	1	1	87.5535	87.5522	2.10466e-56	9.17505e-32	FALSE	FALSE	44713.3	35547.7	NaN	NaN	44713.3	35547.7
1.0259e-88	3.18108e-91	1.18859	O00231	O00231	LVSLYFDTK	Stripped Sequence	LVSLYFDTK	TRUE	_LVSLYFDTK_	FALSE	_LVSLYFDTK_	1.18337	1.18334	1.07364e-133	1.41583e-119	1.28262e-132	2.71132e-119	48	47	101936	130551	810783	1.02393e+06	2	2	71.4201	71.1944	1.48396e-58	6.22081e-34	FALSE	FALSE	198107	275965	NaN	NaN	198107	275965
1.0259e-88	3.18108e-91	1.18859	O00231	O00231	LVSLYFDTK	Stripped Sequence	LVSLYFDTK	TRUE	_LVSLYFDTK_	FALSE	_LVSLYFDTK_	1.18337	1.18334	1.07364e-133	1.41583e-119	1.28262e-132	2.71132e-119	48	47	101936	130551	810783	1.02393e+06	2	2	71.4306	71.2149	1.88681e-07	2.262e-06	FALSE	FALSE	11330.7	8958.56	NaN	NaN	11330.7	8958.56
1.0259e-88	3.18108e-91	1.18859	O00231	O00231	LQATLDMQSGIIHAAEEKDWK	Stripped Sequence	LQATLDMQSGIIHAAEEKDWK	TRUE	_LQATLDMQSGIIHAAEEKDWK_	FALSE	_LQATLDMQSGIIHAAEEKDWK_	1.18337	1.18334	1.07364e-133	1.41583e-119	1.28262e-132	2.71132e-119	48	47	101936	130551	810783	1.02393e+06	2	2	72.2807	72.2732	8.92364e-25	4.58181e-28	FALSE	FALSE	29515.8	36601.4	NaN	NaN	29515.8	36601.4
1.0259e-88	3.18108e-91	1.18859	O00231	O00231	LQATLDMQSGIIHAAEEKDWK	Stripped Sequence	LQATLDMQSGIIHAAEEKDWK	TRUE	_LQATLDMQSGIIHAAEEKDWK_	FALSE	_LQATLDMQSGIIHAAEEKDWK_	1.18337	1.18334	1.07364e-133	1.41583e-119	1.28262e-132	2.71132e-119	48	47	101936	130551	810783	1.02393e+06	2	2	72.2516	72.274	4.46363e-24	2.52665e-12	FALSE	FALSE	8079.79	11778.7	NaN	NaN	8079.79	11778.7
5.69874e-73	6.71625e-76	1.17465	O00232	O00232	LQEVIETLLSLEK	Stripped Sequence	LQEVIETLLSLEK	TRUE	_LQEVIETLLSLEK_	FALSE	_LQEVIETLLSLEK_	1.17465	1.16849	3.30025e-125	3.43618e-107	7.93827e-124	1.87615e-106	41	41	83590.5	84095.2	516905	519345	2	2	106.412	106.405	5.07177e-64	3.54807e-44	FALSE	FALSE	1.03317e+06	1.10486e+06	NaN	NaN	1.03317e+06	1.10486e+06
5.69874e-73	6.71625e-76	1.17465	O00232	O00232	LQEVIETLLSLEK	Stripped Sequence	LQEVIETLLSLEK	TRUE	_LQEVIETLLSLEK_	FALSE	_LQEVIETLLSLEK_	1.17465	1.16849	3.30025e-125	3.43618e-107	7.93827e-124	1.87615e-106	41	41	83590.5	84095.2	516905	519345	2	2	106.384	106.378	2.95203e-58	1.91978e-39	FALSE	FALSE	250700	252713	NaN	NaN	250700	252713
5.69874e-73	6.71625e-76	1.17465	O00232	O00232	MEVDYSATVDQR	Stripped Sequence	MEVDYSATVDQR	TRUE	_MEVDYSATVDQR_	FALSE	_MEVDYSATVDQR_	1.17465	1.16849	3.30025e-125	3.43618e-107	7.93827e-124	1.87615e-106	41	41	83590.5	84095.2	516905	519345	1	1	44.3174	44.2184	5.75062e-37	2.51354e-37	FALSE	FALSE	749936	853389	NaN	NaN	749936	853389
5.69874e-73	6.71625e-76	1.17465	O00232	O00232	WSTLVEDYGMELR	Stripped Sequence	WSTLVEDYGMELR	TRUE	_WSTLVEDYGMELR_	FALSE	_WSTLVEDYGMELR_	1.17465	1.16849	3.30025e-125	3.43618e-107	7.93827e-124	1.87615e-106	41	41	83590.5	84095.2	516905	519345	2	2	85.1261	85.0939	4.09322e-75	1.5888e-44	FALSE	FALSE	621190	475526	NaN	NaN	621190	475526
5.69874e-73	6.71625e-76	1.17465	O00232	O00232	WSTLVEDYGMELR	Stripped Sequence	WSTLVEDYGMELR	TRUE	_WSTLVEDYGMELR_	FALSE	_WSTLVEDYGMELR_	1.17465	1.16849	3.30025e-125	3.43618e-107	7.93827e-124	1.87615e-106	41	41	83590.5	84095.2	516905	519345	2	2	85.1577	85.0698	6.94855e-17	7.03329e-16	FALSE	FALSE	38710.8	23398.6	NaN	NaN	38710.8	23398.6
5.69874e-73	6.71625e-76	1.17465	O00232	O00232	LFTTMELMR	Stripped Sequence	LFTTMELMR	TRUE	_LFTTMELMR_	FALSE	_LFTTMELMR_	1.17465	1.16849	3.30025e-125	3.43618e-107	7.93827e-124	1.87615e-106	41	41	83590.5	84095.2	516905	519345	1	1	78.9478	78.8944	9.20785e-55	9.02653e-40	FALSE	FALSE	647838	468842	NaN	NaN	647838	468842
5.69874e-73	6.71625e-76	1.17465	O00232	O00232	IYVEIER	Stripped Sequence	IYVEIER	TRUE	_IYVEIER_	FALSE	_IYVEIER_	1.17465	1.16849	3.30025e-125	3.43618e-107	7.93827e-124	1.87615e-106	41	41	83590.5	84095.2	516905	519345	1	1	48.1329	47.9912	1.94031e-68	1.63421e-41	FALSE	FALSE	529624	509401	NaN	NaN	529624	509401
5.69874e-73	6.71625e-76	1.17465	O00232	O00232	VEFILEQMR	Stripped Sequence	VEFILEQMR	TRUE	_VEFILEQMR_	FALSE	_VEFILEQMR_	1.17465	1.16849	3.30025e-125	3.43618e-107	7.93827e-124	1.87615e-106	41	41	83590.5	84095.2	516905	519345	1	1	78.472	78.3678	9.82858e-44	4.20576e-42	FALSE	FALSE	397840	300157	NaN	NaN	397840	300157
5.69874e-73	6.71625e-76	1.17465	O00232	O00232	FFQEENTEK	Stripped Sequence	FFQEENTEK	TRUE	_FFQEENTEK_	FALSE	_FFQEENTEK_	1.17465	1.16849	3.30025e-125	3.43618e-107	7.93827e-124	1.87615e-106	41	41	83590.5	84095.2	516905	519345	2	2	29.0638	29.425	5.06846e-57	3.72448e-38	FALSE	FALSE	413247	275398	NaN	NaN	413247	275398
5.69874e-73	6.71625e-76	1.17465	O00232	O00232	FFQEENTEK	Stripped Sequence	FFQEENTEK	TRUE	_FFQEENTEK_	FALSE	_FFQEENTEK_	1.17465	1.16849	3.30025e-125	3.43618e-107	7.93827e-124	1.87615e-106	41	41	83590.5	84095.2	516905	519345	2	2	29.061	29.4021	3.19038e-45	0.000138616	FALSE	FALSE	10212.9	4494.49	NaN	NaN	10212.9	4494.49
5.69874e-73	6.71625e-76	1.17465	O00232	O00232	EEMIHNLQ	Stripped Sequence	EEMIHNLQ	TRUE	_EEMIHNLQ_	FALSE	_EEMIHNLQ_	1.17465	1.16849	3.30025e-125	3.43618e-107	7.93827e-124	1.87615e-106	41	41	83590.5	84095.2	516905	519345	2	2	37.8498	37.7917	1.30886e-34	5.78565e-31	FALSE	FALSE	209455	213171	NaN	NaN	209455	213171
5.69874e-73	6.71625e-76	1.17465	O00232	O00232	EEMIHNLQ	Stripped Sequence	EEMIHNLQ	TRUE	_EEMIHNLQ_	FALSE	_EEMIHNLQ_	1.17465	1.16849	3.30025e-125	3.43618e-107	7.93827e-124	1.87615e-106	41	41	83590.5	84095.2	516905	519345	2	2	37.8417	37.7636	7.97815e-10	1.00037e-07	FALSE	FALSE	84071.4	91860.8	NaN	NaN	84071.4	91860.8
5.69874e-73	6.71625e-76	1.17465	O00232	O00232	LAGIINFQR	Stripped Sequence	LAGIINFQR	TRUE	_LAGIINFQR_	FALSE	_LAGIINFQR_	1.17465	1.16849	3.30025e-125	3.43618e-107	7.93827e-124	1.87615e-106	41	41	83590.5	84095.2	516905	519345	1	1	67.7159	67.4454	2.70498e-53	1.74171e-32	FALSE	FALSE	216571	200188	NaN	NaN	216571	200188
5.69874e-73	6.71625e-76	1.17465	O00232	O00232	AIYDTPCIQAESEK	Stripped Sequence	AIYDTPCIQAESEK	TRUE	_AIYDTPC[Carbamidomethyl (C)]IQAESEK_	FALSE	_AIYDTPC[+57]IQAESEK_	1.17465	1.16849	3.30025e-125	3.43618e-107	7.93827e-124	1.87615e-106	41	41	83590.5	84095.2	516905	519345	1	1	50.6075	50.4744	3.97041e-61	2.07286e-44	FALSE	FALSE	297055	326504	NaN	NaN	297055	326504
5.69874e-73	6.71625e-76	1.17465	O00232	O00232	LNSLMSLVNK	Stripped Sequence	LNSLMSLVNK	TRUE	_LNSLMSLVNK_	FALSE	_LNSLMSLVNK_	1.17465	1.16849	3.30025e-125	3.43618e-107	7.93827e-124	1.87615e-106	41	41	83590.5	84095.2	516905	519345	2	2	72.4964	72.3891	9.97566e-50	7.42092e-42	FALSE	FALSE	340161	353425	NaN	NaN	340161	353425
5.69874e-73	6.71625e-76	1.17465	O00232	O00232	LNSLMSLVNK	Stripped Sequence	LNSLMSLVNK	TRUE	_LNSLMSLVNK_	FALSE	_LNSLMSLVNK_	1.17465	1.16849	3.30025e-125	3.43618e-107	7.93827e-124	1.87615e-106	41	41	83590.5	84095.2	516905	519345	2	2	72.5244	72.3573	1.78694e-20	1.5241e-05	FALSE	FALSE	3950.78	4972.91	NaN	NaN	3950.78	4972.91
5.69874e-73	6.71625e-76	1.17465	O00232	O00232	KGSLESPATDVFGSTEEGEK	Stripped Sequence	KGSLESPATDVFGSTEEGEK	TRUE	_KGSLESPATDVFGSTEEGEK_	FALSE	_KGSLESPATDVFGSTEEGEK_	1.17465	1.16849	3.30025e-125	3.43618e-107	7.93827e-124	1.87615e-106	41	41	83590.5	84095.2	516905	519345	2	2	52.8188	52.672	2.23304e-72	1.26783e-40	FALSE	FALSE	244794	301724	NaN	NaN	244794	301724
5.69874e-73	6.71625e-76	1.17465	O00232	O00232	KGSLESPATDVFGSTEEGEK	Stripped Sequence	KGSLESPATDVFGSTEEGEK	TRUE	_KGSLESPATDVFGSTEEGEK_	FALSE	_KGSLESPATDVFGSTEEGEK_	1.17465	1.16849	3.30025e-125	3.43618e-107	7.93827e-124	1.87615e-106	41	41	83590.5	84095.2	516905	519345	2	2	52.8212	52.6344	6.4792e-33	8.82055e-15	FALSE	FALSE	14621.4	23297	NaN	NaN	14621.4	23297
5.69874e-73	6.71625e-76	1.17465	O00232	O00232	KGSLESPATDVFGSTEEGEKR	Stripped Sequence	KGSLESPATDVFGSTEEGEKR	TRUE	_KGSLESPATDVFGSTEEGEKR_	FALSE	_KGSLESPATDVFGSTEEGEKR_	1.17465	1.16849	3.30025e-125	3.43618e-107	7.93827e-124	1.87615e-106	41	41	83590.5	84095.2	516905	519345	2	2	46.1741	46.0413	8.16021e-19	8.73818e-21	FALSE	FALSE	129975	163577	NaN	NaN	129975	163577
5.69874e-73	6.71625e-76	1.17465	O00232	O00232	KGSLESPATDVFGSTEEGEKR	Stripped Sequence	KGSLESPATDVFGSTEEGEKR	TRUE	_KGSLESPATDVFGSTEEGEKR_	FALSE	_KGSLESPATDVFGSTEEGEKR_	1.17465	1.16849	3.30025e-125	3.43618e-107	7.93827e-124	1.87615e-106	41	41	83590.5	84095.2	516905	519345	2	2	46.1749	46.0521	2.56067e-29	4.16267e-18	FALSE	FALSE	124944	154473	NaN	NaN	124944	154473
5.69874e-73	6.71625e-76	1.17465	O00232	O00232	DPNNLLNDWSQK	Stripped Sequence	DPNNLLNDWSQK	TRUE	_DPNNLLNDWSQK_	FALSE	_DPNNLLNDWSQK_	1.17465	1.16849	3.30025e-125	3.43618e-107	7.93827e-124	1.87615e-106	41	41	83590.5	84095.2	516905	519345	2	2	69.4291	69.3674	3.49361e-55	4.62502e-39	FALSE	FALSE	214064	188892	NaN	NaN	214064	188892
5.69874e-73	6.71625e-76	1.17465	O00232	O00232	DPNNLLNDWSQK	Stripped Sequence	DPNNLLNDWSQK	TRUE	_DPNNLLNDWSQK_	FALSE	_DPNNLLNDWSQK_	1.17465	1.16849	3.30025e-125	3.43618e-107	7.93827e-124	1.87615e-106	41	41	83590.5	84095.2	516905	519345	2	2	69.4719	69.3604	8.50609e-08	1.59791e-21	FALSE	FALSE	20853.6	17410.6	NaN	NaN	20853.6	17410.6
5.69874e-73	6.71625e-76	1.17465	O00232	O00232	ILVAVVK	Stripped Sequence	ILVAVVK	TRUE	_ILVAVVK_	FALSE	_ILVAVVK_	1.17465	1.16849	3.30025e-125	3.43618e-107	7.93827e-124	1.87615e-106	41	41	83590.5	84095.2	516905	519345	2	2	53.1252	52.9272	1.88131e-33	6.29802e-39	FALSE	FALSE	167269	195271	NaN	NaN	167269	195271
5.69874e-73	6.71625e-76	1.17465	O00232	O00232	ILVAVVK	Stripped Sequence	ILVAVVK	TRUE	_ILVAVVK_	FALSE	_ILVAVVK_	1.17465	1.16849	3.30025e-125	3.43618e-107	7.93827e-124	1.87615e-106	41	41	83590.5	84095.2	516905	519345	2	2	53.1334	52.9157	7.58967e-55	1.7044e-36	FALSE	FALSE	41022.9	59245.9	NaN	NaN	41022.9	59245.9
5.69874e-73	6.71625e-76	1.17465	O00232	O00232	GSLESPATDVFGSTEEGEK	Stripped Sequence	GSLESPATDVFGSTEEGEK	TRUE	_GSLESPATDVFGSTEEGEK_	FALSE	_GSLESPATDVFGSTEEGEK_	1.17465	1.16849	3.30025e-125	3.43618e-107	7.93827e-124	1.87615e-106	41	41	83590.5	84095.2	516905	519345	2	2	63.4997	63.3037	1.27797e-67	3.8572e-38	FALSE	FALSE	154422	134220	NaN	NaN	154422	134220
5.69874e-73	6.71625e-76	1.17465	O00232	O00232	GSLESPATDVFGSTEEGEK	Stripped Sequence	GSLESPATDVFGSTEEGEK	TRUE	_GSLESPATDVFGSTEEGEK_	FALSE	_GSLESPATDVFGSTEEGEK_	1.17465	1.16849	3.30025e-125	3.43618e-107	7.93827e-124	1.87615e-106	41	41	83590.5	84095.2	516905	519345	2	2	63.505	63.2892	2.80694e-07	1.33897e-12	FALSE	FALSE	33702.9	23255	NaN	NaN	33702.9	23255
5.69874e-73	6.71625e-76	1.17465	O00232	O00232	LAGIINFQRPK	Stripped Sequence	LAGIINFQRPK	TRUE	_LAGIINFQRPK_	FALSE	_LAGIINFQRPK_	1.17465	1.16849	3.30025e-125	3.43618e-107	7.93827e-124	1.87615e-106	41	41	83590.5	84095.2	516905	519345	2	2	57.4204	57.2956	2.70097e-30	1.80654e-35	FALSE	FALSE	99725.7	155190	NaN	NaN	99725.7	155190
5.69874e-73	6.71625e-76	1.17465	O00232	O00232	LAGIINFQRPK	Stripped Sequence	LAGIINFQRPK	TRUE	_LAGIINFQRPK_	FALSE	_LAGIINFQRPK_	1.17465	1.16849	3.30025e-125	3.43618e-107	7.93827e-124	1.87615e-106	41	41	83590.5	84095.2	516905	519345	2	2	57.4312	57.2666	2.97849e-42	5.13978e-26	FALSE	FALSE	39023	62756.4	NaN	NaN	39023	62756.4
5.69874e-73	6.71625e-76	1.17465	O00232	O00232	GSLESPATDVFGSTEEGEKR	Stripped Sequence	GSLESPATDVFGSTEEGEKR	TRUE	_GSLESPATDVFGSTEEGEKR_	FALSE	_GSLESPATDVFGSTEEGEKR_	1.17465	1.16849	3.30025e-125	3.43618e-107	7.93827e-124	1.87615e-106	41	41	83590.5	84095.2	516905	519345	2	2	55.7885	55.6046	8.1186e-31	1.57932e-11	FALSE	FALSE	116817	109660	NaN	NaN	116817	109660
5.69874e-73	6.71625e-76	1.17465	O00232	O00232	GSLESPATDVFGSTEEGEKR	Stripped Sequence	GSLESPATDVFGSTEEGEKR	TRUE	_GSLESPATDVFGSTEEGEKR_	FALSE	_GSLESPATDVFGSTEEGEKR_	1.17465	1.16849	3.30025e-125	3.43618e-107	7.93827e-124	1.87615e-106	41	41	83590.5	84095.2	516905	519345	2	2	55.8093	55.6055	7.76258e-11	8.56314e-12	FALSE	FALSE	18878.5	12780	NaN	NaN	18878.5	12780
5.69874e-73	6.71625e-76	1.17465	O00232	O00232	MVQQCCTYVEEITDLPIK	Stripped Sequence	MVQQCCTYVEEITDLPIK	TRUE	_MVQQC[Carbamidomethyl (C)]C[Carbamidomethyl (C)]TYVEEITDLPIK_	FALSE	_MVQQC[+57]C[+57]TYVEEITDLPIK_	1.17465	1.16849	3.30025e-125	3.43618e-107	7.93827e-124	1.87615e-106	41	41	83590.5	84095.2	516905	519345	2	2	90.3253	90.2742	7.27218e-73	3.81459e-38	FALSE	FALSE	133810	86653.9	NaN	NaN	133810	86653.9
5.69874e-73	6.71625e-76	1.17465	O00232	O00232	MVQQCCTYVEEITDLPIK	Stripped Sequence	MVQQCCTYVEEITDLPIK	TRUE	_MVQQC[Carbamidomethyl (C)]C[Carbamidomethyl (C)]TYVEEITDLPIK_	FALSE	_MVQQC[+57]C[+57]TYVEEITDLPIK_	1.17465	1.16849	3.30025e-125	3.43618e-107	7.93827e-124	1.87615e-106	41	41	83590.5	84095.2	516905	519345	2	2	90.3736	90.2825	2.30548e-53	6.36553e-22	FALSE	FALSE	50314	39514.4	NaN	NaN	50314	39514.4
5.69874e-73	6.71625e-76	1.17465	O00232	O00232	EWDLLNENIMLLSK	Stripped Sequence	EWDLLNENIMLLSK	TRUE	_EWDLLNENIMLLSK_	FALSE	_EWDLLNENIMLLSK_	1.17465	1.16849	3.30025e-125	3.43618e-107	7.93827e-124	1.87615e-106	41	41	83590.5	84095.2	516905	519345	2	2	107.323	107.374	2.4837e-55	2.32272e-34	FALSE	FALSE	119756	106616	NaN	NaN	119756	106616
5.69874e-73	6.71625e-76	1.17465	O00232	O00232	EWDLLNENIMLLSK	Stripped Sequence	EWDLLNENIMLLSK	TRUE	_EWDLLNENIMLLSK_	FALSE	_EWDLLNENIMLLSK_	1.17465	1.16849	3.30025e-125	3.43618e-107	7.93827e-124	1.87615e-106	41	41	83590.5	84095.2	516905	519345	2	2	107.355	107.346	5.9969e-53	4.76622e-29	FALSE	FALSE	19336.8	14621.3	NaN	NaN	19336.8	14621.3
5.69874e-73	6.71625e-76	1.17465	O00232	O00232	SVVLYVILAPFDNEQSDLVHR	Stripped Sequence	SVVLYVILAPFDNEQSDLVHR	TRUE	_SVVLYVILAPFDNEQSDLVHR_	FALSE	_SVVLYVILAPFDNEQSDLVHR_	1.17465	1.16849	3.30025e-125	3.43618e-107	7.93827e-124	1.87615e-106	41	41	83590.5	84095.2	516905	519345	2	2	108.574	108.574	1.13191e-57	4.61977e-32	FALSE	FALSE	38434.4	57534.1	NaN	NaN	38434.4	57534.1
5.69874e-73	6.71625e-76	1.17465	O00232	O00232	SVVLYVILAPFDNEQSDLVHR	Stripped Sequence	SVVLYVILAPFDNEQSDLVHR	TRUE	_SVVLYVILAPFDNEQSDLVHR_	FALSE	_SVVLYVILAPFDNEQSDLVHR_	1.17465	1.16849	3.30025e-125	3.43618e-107	7.93827e-124	1.87615e-106	41	41	83590.5	84095.2	516905	519345	2	2	108.563	108.563	1.09318e-40	1.94087e-33	FALSE	FALSE	18876.5	24304.6	NaN	NaN	18876.5	24304.6
5.69874e-73	6.71625e-76	1.17465	O00232	O00232	MAQLLDLSVDESEAFLSNLVVNK	Stripped Sequence	MAQLLDLSVDESEAFLSNLVVNK	TRUE	_MAQLLDLSVDESEAFLSNLVVNK_	FALSE	_MAQLLDLSVDESEAFLSNLVVNK_	1.17465	1.16849	3.30025e-125	3.43618e-107	7.93827e-124	1.87615e-106	41	41	83590.5	84095.2	516905	519345	2	2	117.273	117.276	2.67344e-39	3.08561e-18	FALSE	FALSE	63449.5	59105.3	NaN	NaN	63449.5	59105.3
5.69874e-73	6.71625e-76	1.17465	O00232	O00232	MAQLLDLSVDESEAFLSNLVVNK	Stripped Sequence	MAQLLDLSVDESEAFLSNLVVNK	TRUE	_MAQLLDLSVDESEAFLSNLVVNK_	FALSE	_MAQLLDLSVDESEAFLSNLVVNK_	1.17465	1.16849	3.30025e-125	3.43618e-107	7.93827e-124	1.87615e-106	41	41	83590.5	84095.2	516905	519345	2	2	117.274	117.328	2.18486e-28	0.000158812	FALSE	FALSE	6916.49	6783.06	NaN	NaN	6916.49	6783.06
5.69874e-73	6.71625e-76	1.17465	O00232	O00232	ERVEFILEQMR	Stripped Sequence	ERVEFILEQMR	TRUE	_ERVEFILEQMR_	FALSE	_ERVEFILEQMR_	1.17465	1.16849	3.30025e-125	3.43618e-107	7.93827e-124	1.87615e-106	41	41	83590.5	84095.2	516905	519345	1	1	70.368	70.2546	2.61048e-06	9.44155e-06	FALSE	FALSE	43556.4	51607.8	NaN	NaN	43556.4	51607.8
5.69874e-73	6.71625e-76	1.17465	O00232	O00232	EAASILQELQVETYGSMEK	Stripped Sequence	EAASILQELQVETYGSMEK	TRUE	_EAASILQELQVETYGSMEK_	FALSE	_EAASILQELQVETYGSMEK_	1.17465	1.16849	3.30025e-125	3.43618e-107	7.93827e-124	1.87615e-106	41	41	83590.5	84095.2	516905	519345	1	1	98.8667	98.8086	4.27522e-22	5.07598e-28	FALSE	FALSE	57177.6	42882.7	NaN	NaN	57177.6	42882.7
5.69874e-73	6.71625e-76	1.17465	O00232	O00232	TASDMVSTSR	Stripped Sequence	TASDMVSTSR	TRUE	_TASDMVSTSR_	FALSE	_TASDMVSTSR_	1.17465	1.16849	3.30025e-125	3.43618e-107	7.93827e-124	1.87615e-106	41	41	83590.5	84095.2	516905	519345	1	1	20.3558	20.4198	0.000141762	1.42987e-20	FALSE	FALSE	1344.53	15917	NaN	NaN	1344.53	15917
1.32481e-75	1.78066e-78	1.17708	O00233	O00233	SDVDLYQVR	Stripped Sequence	SDVDLYQVR	TRUE	_SDVDLYQVR_	FALSE	_SDVDLYQVR_	1.17314	1.17708	9.51654e-124	2.79026e-114	2.4726e-122	8.58004e-114	10	9	44919.6	56238.9	288246	340827	1	1	47.2394	47.164	5.3477e-68	1.22253e-44	FALSE	FALSE	583218	783734	NaN	NaN	583218	783734
1.32481e-75	1.78066e-78	1.17708	O00233	O00233	GLLGCNIIPLQR	Stripped Sequence	GLLGCNIIPLQR	TRUE	_GLLGC[Carbamidomethyl (C)]NIIPLQR_	FALSE	_GLLGC[+57]NIIPLQR_	1.17314	1.17708	9.51654e-124	2.79026e-114	2.4726e-122	8.58004e-114	10	9	44919.6	56238.9	288246	340827	1	1	85.8322	85.8304	2.80382e-74	3.14571e-44	FALSE	FALSE	305405	316127	NaN	NaN	305405	316127
1.32481e-75	1.78066e-78	1.17708	O00233	O00233	ANYDVLESQK	Stripped Sequence	ANYDVLESQK	TRUE	_ANYDVLESQK_	FALSE	_ANYDVLESQK_	1.17314	1.17708	9.51654e-124	2.79026e-114	2.4726e-122	8.58004e-114	10	9	44919.6	56238.9	288246	340827	1	1	39.9053	39.8238	1.22838e-41	5.19112e-47	FALSE	FALSE	179420	249373	NaN	NaN	179420	249373
1.32481e-75	1.78066e-78	1.17708	O00233	O00233	GIGMNEPLVDCEGYPR	Stripped Sequence	GIGMNEPLVDCEGYPR	TRUE	_GIGMNEPLVDC[Carbamidomethyl (C)]EGYPR_	FALSE	_GIGMNEPLVDC[+57]EGYPR_	1.17314	1.17708	9.51654e-124	2.79026e-114	2.4726e-122	8.58004e-114	10	9	44919.6	56238.9	288246	340827	1	1	66.8673	66.757	1.46306e-69	4.23986e-35	FALSE	FALSE	131663	128956	NaN	NaN	131663	128956
1.32481e-75	1.78066e-78	1.17708	O00233	O00233	QVEEALHQLHAR	Stripped Sequence	QVEEALHQLHAR	TRUE	_QVEEALHQLHAR_	FALSE	_QVEEALHQLHAR_	1.17314	1.17708	9.51654e-124	2.79026e-114	2.4726e-122	8.58004e-114	10	9	44919.6	56238.9	288246	340827	2	2	30.8758	30.996	1.35096e-13	2.47367e-33	FALSE	FALSE	43915.5	60635.7	NaN	NaN	43915.5	60635.7
1.32481e-75	1.78066e-78	1.17708	O00233	O00233	QVEEALHQLHAR	Stripped Sequence	QVEEALHQLHAR	TRUE	_QVEEALHQLHAR_	FALSE	_QVEEALHQLHAR_	1.17314	1.17708	9.51654e-124	2.79026e-114	2.4726e-122	8.58004e-114	10	9	44919.6	56238.9	288246	340827	2	2	30.8928	31.0229	1.18877e-17	1.63195e-24	FALSE	FALSE	11123.4	15597.3	NaN	NaN	11123.4	15597.3
1.32481e-75	1.78066e-78	1.17708	O00233	O00233	QSGGSSQAGVVTVSDVQELMR	Stripped Sequence	QSGGSSQAGVVTVSDVQELMR	TRUE	_QSGGSSQAGVVTVSDVQELMR_	FALSE	_QSGGSSQAGVVTVSDVQELMR_	1.17314	1.17708	9.51654e-124	2.79026e-114	2.4726e-122	8.58004e-114	10	9	44919.6	56238.9	288246	340827	2	2	81.5124	81.4398	1.28247e-12	4.14265e-11	FALSE	FALSE	14085.2	13652.7	NaN	NaN	14085.2	13652.7
1.32481e-75	1.78066e-78	1.17708	O00233	O00233	QSGGSSQAGVVTVSDVQELMR	Stripped Sequence	QSGGSSQAGVVTVSDVQELMR	TRUE	_QSGGSSQAGVVTVSDVQELMR_	FALSE	_QSGGSSQAGVVTVSDVQELMR_	1.17314	1.17708	9.51654e-124	2.79026e-114	2.4726e-122	8.58004e-114	10	9	44919.6	56238.9	288246	340827	2	2	81.5053	81.4885	1.7974e-05	0.000105049	FALSE	FALSE	8547.43	10618.7	NaN	NaN	8547.43	10618.7
1.32481e-75	1.78066e-78	1.17708	O00233	O00233	LGQSESQGPPR	Stripped Sequence	LGQSESQGPPR	TRUE	_LGQSESQGPPR_	FALSE	_LGQSESQGPPR_	1.17314	1.17708	9.51654e-124	2.79026e-114	2.4726e-122	8.58004e-114	10	9	44919.6	56238.9	288246	340827	1	1	17.1309	17.1202	6.81558e-23	2.36826e-19	FALSE	FALSE	4175.11	5717.23	NaN	NaN	4175.11	5717.23
1.32481e-75	1.78066e-78	1.17708	O00233	O00233	HNIICLQNDHK	Stripped Sequence	HNIICLQNDHK	TRUE	_HNIIC[Carbamidomethyl (C)]LQNDHK_	FALSE	_HNIIC[+57]LQNDHK_	1.17314	1.17708	9.51654e-124	2.79026e-114	2.4726e-122	8.58004e-114	10	9	44919.6	56238.9	288246	340827	1	0	27.4615	Filtered	4.20233e-37	Filtered	FALSE	Filtered	8957.35	Filtered	NaN	Filtered	8957.35	Filtered
7.27398e-10	2.67475e-13	1.0834	O00244	O00244	TVSYLGLE	Stripped Sequence	TVSYLGLE	TRUE	_TVSYLGLE_	FALSE	_TVSYLGLE_	1.04194	1.02578	3.48852e-30	7.75298e-20	3.37639e-28	2.05493e-18	2	2	28585.5	44963.8	356460	250616	1	1	73.8001	73.6014	6.13875e-20	3.46191e-13	FALSE	FALSE	44568.8	70104.9	NaN	NaN	44568.8	70104.9
7.27398e-10	2.67475e-13	1.0834	O00244	O00244	PKHEFSVDMTCGGCAEAVSR	Stripped Sequence	PKHEFSVDMTCGGCAEAVSR	TRUE	_PKHEFSVDMTC[Carbamidomethyl (C)]GGC[Carbamidomethyl (C)]AEAVSR_	FALSE	_PKHEFSVDMTC[+57]GGC[+57]AEAVSR_	1.04194	1.02578	3.48852e-30	7.75298e-20	3.37639e-28	2.05493e-18	2	2	28585.5	44963.8	356460	250616	1	1	41.2498	41.1758	6.35827e-06	1.48867e-10	FALSE	FALSE	6879.21	18616.2	NaN	NaN	6879.21	18616.2
1.07986e-28	4.77393e-32	1.12289	O00255	O00255	GLGTGQGAVSGPPR	Stripped Sequence	GLGTGQGAVSGPPR	TRUE	_GLGTGQGAVSGPPR_	FALSE	_GLGTGQGAVSGPPR_	1.11622	1.12289	7.08857e-75	4.867e-73	5.36073e-73	8.64866e-72	3	3	11577.7	11463.3	106268	102868	1	1	32.0143	32.0929	1.01666e-45	5.09941e-32	FALSE	FALSE	38610.4	40625.6	NaN	NaN	38610.4	40625.6
1.07986e-28	4.77393e-32	1.12289	O00255	O00255	EAEAAEAEEPWGEEAR	Stripped Sequence	EAEAAEAEEPWGEEAR	TRUE	_EAEAAEAEEPWGEEAR_	FALSE	_EAEAAEAEEPWGEEAR_	1.11622	1.12289	7.08857e-75	4.867e-73	5.36073e-73	8.64866e-72	3	3	11577.7	11463.3	106268	102868	1	1	46.5149	46.4013	1.44605e-13	5.44915e-14	FALSE	FALSE	14806.3	14365.8	NaN	NaN	14806.3	14365.8
1.07986e-28	4.77393e-32	1.12289	O00255	O00255	GQTVNAGVAER	Stripped Sequence	GQTVNAGVAER	TRUE	_GQTVNAGVAER_	FALSE	_GQTVNAGVAER_	1.11622	1.12289	7.08857e-75	4.867e-73	5.36073e-73	8.64866e-72	3	3	11577.7	11463.3	106268	102868	1	1	20.7529	20.7727	0.000207711	0.000872443	FALSE	FALSE	1301.86	357.062	NaN	NaN	1301.86	357.062
8.8973e-31	4.02958e-34	1.12609	O00257	O00257	RREEEVSGVSDPQPQDAGSR	Stripped Sequence	RREEEVSGVSDPQPQDAGSR	TRUE	_RREEEVSGVSDPQPQDAGSR_	FALSE	_RREEEVSGVSDPQPQDAGSR_	1.10811	1.12609	5.9558e-69	3.23973e-75	4.73699e-67	5.55613e-74	3	2	43938.8	31842.8	38867.7	23158.4	1	1	21.2176	21.3159	5.6671e-39	7.78693e-33	FALSE	FALSE	47086.6	37508.6	NaN	NaN	47086.6	37508.6
8.8973e-31	4.02958e-34	1.12609	O00257	O00257	EAPSPTCPDLGAK	Stripped Sequence	EAPSPTCPDLGAK	TRUE	_EAPSPTC[Carbamidomethyl (C)]PDLGAK_	FALSE	_EAPSPTC[+57]PDLGAK_	1.10811	1.12609	5.9558e-69	3.23973e-75	4.73699e-67	5.55613e-74	3	2	43938.8	31842.8	38867.7	23158.4	1	1	36.6068	36.5399	5.41968e-40	8.10769e-19	FALSE	FALSE	45168.3	31718.1	NaN	NaN	45168.3	31718.1
8.8973e-31	4.02958e-34	1.12609	O00257	O00257	GYLGAVKPLAGAAGAPGK	Stripped Sequence	GYLGAVKPLAGAAGAPGK	TRUE	_GYLGAVKPLAGAAGAPGK_	FALSE	_GYLGAVKPLAGAAGAPGK_	1.10811	1.12609	5.9558e-69	3.23973e-75	4.73699e-67	5.55613e-74	3	2	43938.8	31842.8	38867.7	23158.4	1	0	53.6289	Filtered	3.06351e-42	Filtered	FALSE	Filtered	13155.4	Filtered	NaN	Filtered	13155.4	Filtered
0.00604847	2.04132e-06	1.01861	O00258	O00258	ILLPSFSSFMSR	Stripped Sequence	ILLPSFSSFMSR	TRUE	_ILLPSFSSFMSR_	FALSE	_ILLPSFSSFMSR_	1.01861	0.860884	7.00225e-19	0.00111988	6.94848e-17	0.0326838	1	1	8507.22	4102.89	NaN	NaN	1	1	103.7	103.712	1.1076e-14	5.53851e-05	FALSE	FALSE	8507.22	4102.89	NaN	NaN	8507.22	4102.89
1.92881e-127	2.14312e-128	1.21812	O00264	O00264	DFTPAELR	Stripped Sequence	DFTPAELR	TRUE	_DFTPAELR_	FALSE	_DFTPAELR_	1.19206	1.16336	2.3456e-142	4.73718e-103	1.10159e-141	3.39655e-102	15	15	119055	44093.8	1.03902e+06	338663	1	1	53.7325	53.5417	6.71847e-85	4.68693e-43	FALSE	FALSE	1.32965e+06	514755	NaN	NaN	1.32965e+06	514755
1.92881e-127	2.14312e-128	1.21812	O00264	O00264	FYGPEGPYGVFAGR	Stripped Sequence	FYGPEGPYGVFAGR	TRUE	_FYGPEGPYGVFAGR_	FALSE	_FYGPEGPYGVFAGR_	1.19206	1.16336	2.3456e-142	4.73718e-103	1.10159e-141	3.39655e-102	15	15	119055	44093.8	1.03902e+06	338663	1	1	76.4793	76.416	2.79952e-74	1.65073e-40	FALSE	FALSE	1.20261e+06	423765	NaN	NaN	1.20261e+06	423765
1.92881e-127	2.14312e-128	1.21812	O00264	O00264	ILMAINGK	Stripped Sequence	ILMAINGK	TRUE	_ILMAINGK_	FALSE	_ILMAINGK_	1.19206	1.16336	2.3456e-142	4.73718e-103	1.10159e-141	3.39655e-102	15	15	119055	44093.8	1.03902e+06	338663	2	2	49.2533	49.0342	4.1969e-21	1.83284e-07	FALSE	FALSE	412560	103190	NaN	NaN	412560	103190
1.92881e-127	2.14312e-128	1.21812	O00264	O00264	ILMAINGK	Stripped Sequence	ILMAINGK	TRUE	_ILMAINGK_	FALSE	_ILMAINGK_	1.19206	1.16336	2.3456e-142	4.73718e-103	1.10159e-141	3.39655e-102	15	15	119055	44093.8	1.03902e+06	338663	2	2	49.2351	49.0459	5.64659e-53	1.23312e-23	FALSE	FALSE	32910	8120.01	NaN	NaN	32910	8120.01
1.92881e-127	2.14312e-128	1.21812	O00264	O00264	KFYGPEGPYGVFAGR	Stripped Sequence	KFYGPEGPYGVFAGR	TRUE	_KFYGPEGPYGVFAGR_	FALSE	_KFYGPEGPYGVFAGR_	1.19206	1.16336	2.3456e-142	4.73718e-103	1.10159e-141	3.39655e-102	15	15	119055	44093.8	1.03902e+06	338663	2	2	64.3187	64.1016	1.69934e-61	7.98133e-32	FALSE	FALSE	278653	119149	NaN	NaN	278653	119149
1.92881e-127	2.14312e-128	1.21812	O00264	O00264	KFYGPEGPYGVFAGR	Stripped Sequence	KFYGPEGPYGVFAGR	TRUE	_KFYGPEGPYGVFAGR_	FALSE	_KFYGPEGPYGVFAGR_	1.19206	1.16336	2.3456e-142	4.73718e-103	1.10159e-141	3.39655e-102	15	15	119055	44093.8	1.03902e+06	338663	2	2	64.2884	64.0713	1.6676e-40	8.74108e-15	FALSE	FALSE	69661.8	29820.7	NaN	NaN	69661.8	29820.7
1.92881e-127	2.14312e-128	1.21812	O00264	O00264	EGEEPTVYSDEEEPKDESAR	Stripped Sequence	EGEEPTVYSDEEEPKDESAR	TRUE	_EGEEPTVYSDEEEPKDESAR_	FALSE	_EGEEPTVYSDEEEPKDESAR_	1.19206	1.16336	2.3456e-142	4.73718e-103	1.10159e-141	3.39655e-102	15	15	119055	44093.8	1.03902e+06	338663	2	2	31.1283	31.148	9.71139e-72	3.07894e-35	FALSE	FALSE	325164	134627	NaN	NaN	325164	134627
1.92881e-127	2.14312e-128	1.21812	O00264	O00264	EGEEPTVYSDEEEPKDESAR	Stripped Sequence	EGEEPTVYSDEEEPKDESAR	TRUE	_EGEEPTVYSDEEEPKDESAR_	FALSE	_EGEEPTVYSDEEEPKDESAR_	1.19206	1.16336	2.3456e-142	4.73718e-103	1.10159e-141	3.39655e-102	15	15	119055	44093.8	1.03902e+06	338663	2	2	31.0857	31.2056	5.08848e-56	7.00282e-05	FALSE	FALSE	14510.8	3278.9	NaN	NaN	14510.8	3278.9
1.92881e-127	2.14312e-128	1.21812	O00264	O00264	FDGVQDPR	Stripped Sequence	FDGVQDPR	TRUE	_FDGVQDPR_	FALSE	_FDGVQDPR_	1.19206	1.16336	2.3456e-142	4.73718e-103	1.10159e-141	3.39655e-102	15	15	119055	44093.8	1.03902e+06	338663	1	1	28.5699	28.8917	3.49976e-56	7.17114e-35	FALSE	FALSE	158696	73004.4	NaN	NaN	158696	73004.4
1.92881e-127	2.14312e-128	1.21812	O00264	O00264	GDQPAASGDSDDDEPPPLPR	Stripped Sequence	GDQPAASGDSDDDEPPPLPR	TRUE	_GDQPAASGDSDDDEPPPLPR_	FALSE	_GDQPAASGDSDDDEPPPLPR_	1.19206	1.16336	2.3456e-142	4.73718e-103	1.10159e-141	3.39655e-102	15	15	119055	44093.8	1.03902e+06	338663	2	2	46.0392	45.9764	5.04898e-32	1.55686e-05	FALSE	FALSE	78472.5	33746.3	NaN	NaN	78472.5	33746.3
1.92881e-127	2.14312e-128	1.21812	O00264	O00264	GDQPAASGDSDDDEPPPLPR	Stripped Sequence	GDQPAASGDSDDDEPPPLPR	TRUE	_GDQPAASGDSDDDEPPPLPR_	FALSE	_GDQPAASGDSDDDEPPPLPR_	1.19206	1.16336	2.3456e-142	4.73718e-103	1.10159e-141	3.39655e-102	15	15	119055	44093.8	1.03902e+06	338663	2	2	46.0925	45.9997	2.787e-44	1.07427e-11	FALSE	FALSE	44286.7	21780.3	NaN	NaN	44286.7	21780.3
1.92881e-127	2.14312e-128	1.21812	O00264	O00264	EGEEPTVYSDEEEPK	Stripped Sequence	EGEEPTVYSDEEEPK	TRUE	_EGEEPTVYSDEEEPK_	FALSE	_EGEEPTVYSDEEEPK_	1.19206	1.16336	2.3456e-142	4.73718e-103	1.10159e-141	3.39655e-102	15	15	119055	44093.8	1.03902e+06	338663	1	1	35.3937	35.2982	3.63281e-62	6.84949e-17	FALSE	FALSE	45578.7	15057.8	NaN	NaN	45578.7	15057.8
1.92881e-127	2.14312e-128	1.21812	O00264	O00264	EALKDEYDDLSDLTAAQQETLSDWESQFTFK	Stripped Sequence	EALKDEYDDLSDLTAAQQETLSDWESQFTFK	TRUE	_EALKDEYDDLSDLTAAQQETLSDWESQFTFK_	FALSE	_EALKDEYDDLSDLTAAQQETLSDWESQFTFK_	1.19206	1.16336	2.3456e-142	4.73718e-103	1.10159e-141	3.39655e-102	15	15	119055	44093.8	1.03902e+06	338663	2	2	107.483	107.464	2.91699e-18	0.000447103	FALSE	FALSE	41928.5	11806.6	NaN	NaN	41928.5	11806.6
1.92881e-127	2.14312e-128	1.21812	O00264	O00264	EALKDEYDDLSDLTAAQQETLSDWESQFTFK	Stripped Sequence	EALKDEYDDLSDLTAAQQETLSDWESQFTFK	TRUE	_EALKDEYDDLSDLTAAQQETLSDWESQFTFK_	FALSE	_EALKDEYDDLSDLTAAQQETLSDWESQFTFK_	1.19206	1.16336	2.3456e-142	4.73718e-103	1.10159e-141	3.39655e-102	15	15	119055	44093.8	1.03902e+06	338663	2	2	107.446	107.467	1.26339e-51	2.0003e-05	FALSE	FALSE	31274.8	10088.6	NaN	NaN	31274.8	10088.6
1.92881e-127	2.14312e-128	1.21812	O00264	O00264	LLKEGEEPTVYSDEEEPKDESAR	Stripped Sequence	LLKEGEEPTVYSDEEEPKDESAR	TRUE	_LLKEGEEPTVYSDEEEPKDESAR_	FALSE	_LLKEGEEPTVYSDEEEPKDESAR_	1.19206	1.16336	2.3456e-142	4.73718e-103	1.10159e-141	3.39655e-102	15	15	119055	44093.8	1.03902e+06	338663	1	1	37.4778	37.3896	1.99927e-33	1.92987e-20	FALSE	FALSE	30122.3	15674.2	NaN	NaN	30122.3	15674.2
8.75622e-69	8.68242e-72	1.17068	O00267	O00267	VELHSTCQTISVDR	Stripped Sequence	VELHSTCQTISVDR	TRUE	_VELHSTC[Carbamidomethyl (C)]QTISVDR_	FALSE	_VELHSTC[+57]QTISVDR_	1.17068	1.15192	2.10554e-121	4.61968e-94	6.2527e-120	4.98233e-93	43	43	44600.2	42666.7	287351	278862	2	2	37.3431	37.2451	7.72455e-44	3.37402e-36	FALSE	FALSE	235616	295012	NaN	NaN	235616	295012
8.75622e-69	8.68242e-72	1.17068	O00267	O00267	VELHSTCQTISVDR	Stripped Sequence	VELHSTCQTISVDR	TRUE	_VELHSTC[Carbamidomethyl (C)]QTISVDR_	FALSE	_VELHSTC[+57]QTISVDR_	1.17068	1.15192	2.10554e-121	4.61968e-94	6.2527e-120	4.98233e-93	43	43	44600.2	42666.7	287351	278862	2	2	37.3326	37.2745	6.8547e-54	1.26053e-32	FALSE	FALSE	44441.3	60017.4	NaN	NaN	44441.3	60017.4
8.75622e-69	8.68242e-72	1.17068	O00267	O00267	HEDLKDMLEFPAQELR	Stripped Sequence	HEDLKDMLEFPAQELR	TRUE	_HEDLKDMLEFPAQELR_	FALSE	_HEDLKDMLEFPAQELR_	1.17068	1.15192	2.10554e-121	4.61968e-94	6.2527e-120	4.98233e-93	43	43	44600.2	42666.7	287351	278862	2	2	82.5438	82.4713	2.35295e-35	1.74628e-25	FALSE	FALSE	162060	172413	NaN	NaN	162060	172413
8.75622e-69	8.68242e-72	1.17068	O00267	O00267	HEDLKDMLEFPAQELR	Stripped Sequence	HEDLKDMLEFPAQELR	TRUE	_HEDLKDMLEFPAQELR_	FALSE	_HEDLKDMLEFPAQELR_	1.17068	1.15192	2.10554e-121	4.61968e-94	6.2527e-120	4.98233e-93	43	43	44600.2	42666.7	287351	278862	2	2	82.5124	82.4698	9.82505e-59	4.3203e-18	FALSE	FALSE	92765.3	77288.4	NaN	NaN	92765.3	77288.4
8.75622e-69	8.68242e-72	1.17068	O00267	O00267	EATGVLLSIDGEDGIVR	Stripped Sequence	EATGVLLSIDGEDGIVR	TRUE	_EATGVLLSIDGEDGIVR_	FALSE	_EATGVLLSIDGEDGIVR_	1.17068	1.15192	2.10554e-121	4.61968e-94	6.2527e-120	4.98233e-93	43	43	44600.2	42666.7	287351	278862	2	2	85.5096	85.5072	2.15978e-57	8.17435e-40	FALSE	FALSE	137205	162955	NaN	NaN	137205	162955
8.75622e-69	8.68242e-72	1.17068	O00267	O00267	EATGVLLSIDGEDGIVR	Stripped Sequence	EATGVLLSIDGEDGIVR	TRUE	_EATGVLLSIDGEDGIVR_	FALSE	_EATGVLLSIDGEDGIVR_	1.17068	1.15192	2.10554e-121	4.61968e-94	6.2527e-120	4.98233e-93	43	43	44600.2	42666.7	287351	278862	2	2	85.5425	85.5103	4.16215e-06	2.36291e-34	FALSE	FALSE	26459.2	34858.9	NaN	NaN	26459.2	34858.9
8.75622e-69	8.68242e-72	1.17068	O00267	O00267	FEGDTGLIVR	Stripped Sequence	FEGDTGLIVR	TRUE	_FEGDTGLIVR_	FALSE	_FEGDTGLIVR_	1.17068	1.15192	2.10554e-121	4.61968e-94	6.2527e-120	4.98233e-93	43	43	44600.2	42666.7	287351	278862	1	1	56.527	56.3536	2.53466e-57	3.59675e-38	FALSE	FALSE	277204	242225	NaN	NaN	277204	242225
8.75622e-69	8.68242e-72	1.17068	O00267	O00267	TPHYGSQTPLHDGSR	Stripped Sequence	TPHYGSQTPLHDGSR	TRUE	_TPHYGSQTPLHDGSR_	FALSE	_TPHYGSQTPLHDGSR_	1.17068	1.15192	2.10554e-121	4.61968e-94	6.2527e-120	4.98233e-93	43	43	44600.2	42666.7	287351	278862	3	3	19.8113	19.8739	1.94294e-67	1.13315e-21	FALSE	FALSE	102735	11012.4	NaN	NaN	102735	11012.4
8.75622e-69	8.68242e-72	1.17068	O00267	O00267	TPHYGSQTPLHDGSR	Stripped Sequence	TPHYGSQTPLHDGSR	TRUE	_TPHYGSQTPLHDGSR_	FALSE	_TPHYGSQTPLHDGSR_	1.17068	1.15192	2.10554e-121	4.61968e-94	6.2527e-120	4.98233e-93	43	43	44600.2	42666.7	287351	278862	3	3	19.7989	19.8918	6.2386e-73	1.02601e-05	FALSE	FALSE	74557.1	5403.46	NaN	NaN	74557.1	5403.46
8.75622e-69	8.68242e-72	1.17068	O00267	O00267	TPHYGSQTPLHDGSR	Stripped Sequence	TPHYGSQTPLHDGSR	TRUE	_TPHYGSQTPLHDGSR_	FALSE	_TPHYGSQTPLHDGSR_	1.17068	1.15192	2.10554e-121	4.61968e-94	6.2527e-120	4.98233e-93	43	43	44600.2	42666.7	287351	278862	3	3	19.8199	19.9231	6.28598e-59	0.0016892	FALSE	FALSE	31056.8	2014.67	NaN	NaN	31056.8	2014.67
8.75622e-69	8.68242e-72	1.17068	O00267	O00267	TPMYGSQTPLQDGSR	Stripped Sequence	TPMYGSQTPLQDGSR	TRUE	_TPMYGSQTPLQDGSR_	FALSE	_TPMYGSQTPLQDGSR_	1.17068	1.15192	2.10554e-121	4.61968e-94	6.2527e-120	4.98233e-93	43	43	44600.2	42666.7	287351	278862	1	1	43.6091	43.4914	3.85147e-44	2.61211e-34	FALSE	FALSE	115412	142136	NaN	NaN	115412	142136
8.75622e-69	8.68242e-72	1.17068	O00267	O00267	DVTNFTVGGFAPMSPR	Stripped Sequence	DVTNFTVGGFAPMSPR	TRUE	_DVTNFTVGGFAPMSPR_	FALSE	_DVTNFTVGGFAPMSPR_	1.17068	1.15192	2.10554e-121	4.61968e-94	6.2527e-120	4.98233e-93	43	43	44600.2	42666.7	287351	278862	2	2	87.7	87.6588	6.39619e-53	2.36417e-30	FALSE	FALSE	115839	96248.2	NaN	NaN	115839	96248.2
8.75622e-69	8.68242e-72	1.17068	O00267	O00267	DVTNFTVGGFAPMSPR	Stripped Sequence	DVTNFTVGGFAPMSPR	TRUE	_DVTNFTVGGFAPMSPR_	FALSE	_DVTNFTVGGFAPMSPR_	1.17068	1.15192	2.10554e-121	4.61968e-94	6.2527e-120	4.98233e-93	43	43	44600.2	42666.7	287351	278862	2	2	87.7168	87.6805	1.75427e-33	3.42612e-24	FALSE	FALSE	38451.9	22174.9	NaN	NaN	38451.9	22174.9
8.75622e-69	8.68242e-72	1.17068	O00267	O00267	QAIEGVGNLR	Stripped Sequence	QAIEGVGNLR	TRUE	_QAIEGVGNLR_	FALSE	_QAIEGVGNLR_	1.17068	1.15192	2.10554e-121	4.61968e-94	6.2527e-120	4.98233e-93	43	43	44600.2	42666.7	287351	278862	1	1	42.4436	42.2677	5.56344e-54	1.4872e-25	FALSE	FALSE	171299	212320	NaN	NaN	171299	212320
8.75622e-69	8.68242e-72	1.17068	O00267	O00267	SLGGDVASDGDFLIFEGNR	Stripped Sequence	SLGGDVASDGDFLIFEGNR	TRUE	_SLGGDVASDGDFLIFEGNR_	FALSE	_SLGGDVASDGDFLIFEGNR_	1.17068	1.15192	2.10554e-121	4.61968e-94	6.2527e-120	4.98233e-93	43	43	44600.2	42666.7	287351	278862	2	2	93.2118	93.1687	1.65783e-10	7.60592e-15	FALSE	FALSE	86527.2	104921	NaN	NaN	86527.2	104921
8.75622e-69	8.68242e-72	1.17068	O00267	O00267	SLGGDVASDGDFLIFEGNR	Stripped Sequence	SLGGDVASDGDFLIFEGNR	TRUE	_SLGGDVASDGDFLIFEGNR_	FALSE	_SLGGDVASDGDFLIFEGNR_	1.17068	1.15192	2.10554e-121	4.61968e-94	6.2527e-120	4.98233e-93	43	43	44600.2	42666.7	287351	278862	2	2	93.1863	93.1832	1.42812e-43	9.70925e-13	FALSE	FALSE	42637.8	38900.8	NaN	NaN	42637.8	38900.8
8.75622e-69	8.68242e-72	1.17068	O00267	O00267	FAVALDSEQNNIHVK	Stripped Sequence	FAVALDSEQNNIHVK	TRUE	_FAVALDSEQNNIHVK_	FALSE	_FAVALDSEQNNIHVK_	1.17068	1.15192	2.10554e-121	4.61968e-94	6.2527e-120	4.98233e-93	43	43	44600.2	42666.7	287351	278862	2	2	55.4846	55.2807	3.07919e-25	4.85373e-33	FALSE	FALSE	89402.8	84570.2	NaN	NaN	89402.8	84570.2
8.75622e-69	8.68242e-72	1.17068	O00267	O00267	FAVALDSEQNNIHVK	Stripped Sequence	FAVALDSEQNNIHVK	TRUE	_FAVALDSEQNNIHVK_	FALSE	_FAVALDSEQNNIHVK_	1.17068	1.15192	2.10554e-121	4.61968e-94	6.2527e-120	4.98233e-93	43	43	44600.2	42666.7	287351	278862	2	2	55.5127	55.3088	5.93353e-37	2.09177e-13	FALSE	FALSE	27661.6	21410.5	NaN	NaN	27661.6	21410.5
8.75622e-69	8.68242e-72	1.17068	O00267	O00267	MDLDEQLK	Stripped Sequence	MDLDEQLK	TRUE	_MDLDEQLK_	FALSE	_MDLDEQLK_	1.17068	1.15192	2.10554e-121	4.61968e-94	6.2527e-120	4.98233e-93	43	43	44600.2	42666.7	287351	278862	1	1	45.8493	45.6674	4.00827e-51	4.42513e-38	FALSE	FALSE	75298.9	105952	NaN	NaN	75298.9	105952
8.75622e-69	8.68242e-72	1.17068	O00267	O00267	VVSISSEHLEPITPTK	Stripped Sequence	VVSISSEHLEPITPTK	TRUE	_VVSISSEHLEPITPTK_	FALSE	_VVSISSEHLEPITPTK_	1.17068	1.15192	2.10554e-121	4.61968e-94	6.2527e-120	4.98233e-93	43	43	44600.2	42666.7	287351	278862	2	2	56.3118	56.1977	2.38136e-59	1.84688e-36	FALSE	FALSE	82939.4	107358	NaN	NaN	82939.4	107358
8.75622e-69	8.68242e-72	1.17068	O00267	O00267	VVSISSEHLEPITPTK	Stripped Sequence	VVSISSEHLEPITPTK	TRUE	_VVSISSEHLEPITPTK_	FALSE	_VVSISSEHLEPITPTK_	1.17068	1.15192	2.10554e-121	4.61968e-94	6.2527e-120	4.98233e-93	43	43	44600.2	42666.7	287351	278862	2	2	56.2691	56.2047	1.33193e-28	4.2675e-13	FALSE	FALSE	28606	24205.1	NaN	NaN	28606	24205.1
8.75622e-69	8.68242e-72	1.17068	O00267	O00267	TPAQSGAWDPNNPNTPSR	Stripped Sequence	TPAQSGAWDPNNPNTPSR	TRUE	_TPAQSGAWDPNNPNTPSR_	FALSE	_TPAQSGAWDPNNPNTPSR_	1.17068	1.15192	2.10554e-121	4.61968e-94	6.2527e-120	4.98233e-93	43	43	44600.2	42666.7	287351	278862	2	2	36.479	36.4122	1.31449e-59	4.12926e-33	FALSE	FALSE	46583.8	50107.6	NaN	NaN	46583.8	50107.6
8.75622e-69	8.68242e-72	1.17068	O00267	O00267	TPAQSGAWDPNNPNTPSR	Stripped Sequence	TPAQSGAWDPNNPNTPSR	TRUE	_TPAQSGAWDPNNPNTPSR_	FALSE	_TPAQSGAWDPNNPNTPSR_	1.17068	1.15192	2.10554e-121	4.61968e-94	6.2527e-120	4.98233e-93	43	43	44600.2	42666.7	287351	278862	2	2	36.4831	36.4062	3.93263e-08	1.25868e-05	FALSE	FALSE	19033.5	26254.5	NaN	NaN	19033.5	26254.5
8.75622e-69	8.68242e-72	1.17068	O00267	O00267	LGYWNQQMVPIK	Stripped Sequence	LGYWNQQMVPIK	TRUE	_LGYWNQQMVPIK_	FALSE	_LGYWNQQMVPIK_	1.17068	1.15192	2.10554e-121	4.61968e-94	6.2527e-120	4.98233e-93	43	43	44600.2	42666.7	287351	278862	1	1	78.1312	78.0166	1.21433e-37	1.88493e-38	FALSE	FALSE	90165.9	93183.5	NaN	NaN	90165.9	93183.5
8.75622e-69	8.68242e-72	1.17068	O00267	O00267	VRDTYLDTQVVGQTGVIR	Stripped Sequence	VRDTYLDTQVVGQTGVIR	TRUE	_VRDTYLDTQVVGQTGVIR_	FALSE	_VRDTYLDTQVVGQTGVIR_	1.17068	1.15192	2.10554e-121	4.61968e-94	6.2527e-120	4.98233e-93	43	43	44600.2	42666.7	287351	278862	1	1	62.0056	61.8724	3.57823e-69	4.23498e-39	FALSE	FALSE	50486.2	67723.4	NaN	NaN	50486.2	67723.4
8.75622e-69	8.68242e-72	1.17068	O00267	O00267	GIYKDDIAQVDYVEPSQNTISLK	Stripped Sequence	GIYKDDIAQVDYVEPSQNTISLK	TRUE	_GIYKDDIAQVDYVEPSQNTISLK_	FALSE	_GIYKDDIAQVDYVEPSQNTISLK_	1.17068	1.15192	2.10554e-121	4.61968e-94	6.2527e-120	4.98233e-93	43	43	44600.2	42666.7	287351	278862	1	1	71.5314	71.3752	7.55171e-19	3.24573e-21	FALSE	FALSE	50175.6	61655.9	NaN	NaN	50175.6	61655.9
8.75622e-69	8.68242e-72	1.17068	O00267	O00267	GYIYVEAYK	Stripped Sequence	GYIYVEAYK	TRUE	_GYIYVEAYK_	FALSE	_GYIYVEAYK_	1.17068	1.15192	2.10554e-121	4.61968e-94	6.2527e-120	4.98233e-93	43	43	44600.2	42666.7	287351	278862	1	1	54.1696	53.9375	1.89673e-24	8.88417e-23	FALSE	FALSE	57873.8	85146.7	NaN	NaN	57873.8	85146.7
8.75622e-69	8.68242e-72	1.17068	O00267	O00267	ETFQVLNMYGK	Stripped Sequence	ETFQVLNMYGK	TRUE	_ETFQVLNMYGK_	FALSE	_ETFQVLNMYGK_	1.17068	1.15192	2.10554e-121	4.61968e-94	6.2527e-120	4.98233e-93	43	43	44600.2	42666.7	287351	278862	1	1	72.8071	72.7589	9.2495e-53	4.72166e-31	FALSE	FALSE	65633.1	67387.2	NaN	NaN	65633.1	67387.2
8.75622e-69	8.68242e-72	1.17068	O00267	O00267	DTYLDTQVVGQTGVIR	Stripped Sequence	DTYLDTQVVGQTGVIR	TRUE	_DTYLDTQVVGQTGVIR_	FALSE	_DTYLDTQVVGQTGVIR_	1.17068	1.15192	2.10554e-121	4.61968e-94	6.2527e-120	4.98233e-93	43	43	44600.2	42666.7	287351	278862	1	1	73.1439	73.1347	2.17291e-40	9.18448e-09	FALSE	FALSE	14166.5	18595.2	NaN	NaN	14166.5	18595.2
8.75622e-69	8.68242e-72	1.17068	O00267	O00267	SFAFLHCK	Stripped Sequence	SFAFLHCK	TRUE	_SFAFLHC[Carbamidomethyl (C)]K_	FALSE	_SFAFLHC[+57]K_	1.17068	1.15192	2.10554e-121	4.61968e-94	6.2527e-120	4.98233e-93	43	43	44600.2	42666.7	287351	278862	1	1	48.3742	48.2586	7.14176e-47	1.98485e-25	FALSE	FALSE	55570.9	70914.9	NaN	NaN	55570.9	70914.9
8.75622e-69	8.68242e-72	1.17068	O00267	O00267	SSVGETVYGGSDELSDDITQQQLLPGVK	Stripped Sequence	SSVGETVYGGSDELSDDITQQQLLPGVK	TRUE	_SSVGETVYGGSDELSDDITQQQLLPGVK_	FALSE	_SSVGETVYGGSDELSDDITQQQLLPGVK_	1.17068	1.15192	2.10554e-121	4.61968e-94	6.2527e-120	4.98233e-93	43	43	44600.2	42666.7	287351	278862	1	1	87.5367	87.5453	1.83667e-31	4.1064e-26	FALSE	FALSE	48769.1	42138.1	NaN	NaN	48769.1	42138.1
8.75622e-69	8.68242e-72	1.17068	O00267	O00267	DQREEELGEYYMK	Stripped Sequence	DQREEELGEYYMK	TRUE	_DQREEELGEYYMK_	FALSE	_DQREEELGEYYMK_	1.17068	1.15192	2.10554e-121	4.61968e-94	6.2527e-120	4.98233e-93	43	43	44600.2	42666.7	287351	278862	1	1	49.1359	48.957	1.60053e-37	8.96762e-13	FALSE	FALSE	36838.7	36031.5	NaN	NaN	36838.7	36031.5
8.75622e-69	8.68242e-72	1.17068	O00267	O00267	VEENFVILFSDLTMHELK	Stripped Sequence	VEENFVILFSDLTMHELK	TRUE	_VEENFVILFSDLTMHELK_	FALSE	_VEENFVILFSDLTMHELK_	1.17068	1.15192	2.10554e-121	4.61968e-94	6.2527e-120	4.98233e-93	43	43	44600.2	42666.7	287351	278862	1	1	112.027	112.01	5.46551e-44	1.16758e-21	FALSE	FALSE	53830.8	42776.6	NaN	NaN	53830.8	42776.6
8.75622e-69	8.68242e-72	1.17068	O00267	O00267	FIAYQFTDTPLQIK	Stripped Sequence	FIAYQFTDTPLQIK	TRUE	_FIAYQFTDTPLQIK_	FALSE	_FIAYQFTDTPLQIK_	1.17068	1.15192	2.10554e-121	4.61968e-94	6.2527e-120	4.98233e-93	43	43	44600.2	42666.7	287351	278862	1	1	91.7513	91.7496	1.73128e-42	7.24949e-21	FALSE	FALSE	47912.1	58384.4	NaN	NaN	47912.1	58384.4
8.75622e-69	8.68242e-72	1.17068	O00267	O00267	DMLEFPAQELR	Stripped Sequence	DMLEFPAQELR	TRUE	_DMLEFPAQELR_	FALSE	_DMLEFPAQELR_	1.17068	1.15192	2.10554e-121	4.61968e-94	6.2527e-120	4.98233e-93	43	43	44600.2	42666.7	287351	278862	1	1	83.5601	83.4584	7.42052e-06	1.29234e-05	FALSE	FALSE	35668.1	22795.5	NaN	NaN	35668.1	22795.5
8.75622e-69	8.68242e-72	1.17068	O00267	O00267	EHNFQPGDNVEVCEGELINLQGK	Stripped Sequence	EHNFQPGDNVEVCEGELINLQGK	TRUE	_EHNFQPGDNVEVC[Carbamidomethyl (C)]EGELINLQGK_	FALSE	_EHNFQPGDNVEVC[+57]EGELINLQGK_	1.17068	1.15192	2.10554e-121	4.61968e-94	6.2527e-120	4.98233e-93	43	43	44600.2	42666.7	287351	278862	1	1	70.626	70.532	5.4455e-11	6.19085e-23	FALSE	FALSE	16930.7	22136.8	NaN	NaN	16930.7	22136.8
8.75622e-69	8.68242e-72	1.17068	O00267	O00267	FEDQPEGIDLEVVTESTGK	Stripped Sequence	FEDQPEGIDLEVVTESTGK	TRUE	_FEDQPEGIDLEVVTESTGK_	FALSE	_FEDQPEGIDLEVVTESTGK_	1.17068	1.15192	2.10554e-121	4.61968e-94	6.2527e-120	4.98233e-93	43	43	44600.2	42666.7	287351	278862	1	1	81.0341	80.9317	3.49414e-08	1.87381e-17	FALSE	FALSE	17098.8	11673.9	NaN	NaN	17098.8	11673.9
8.75622e-69	8.68242e-72	1.17068	O00267	O00267	TPMYGSQTPMYGSGSR	Stripped Sequence	TPMYGSQTPMYGSGSR	TRUE	_TPMYGSQTPMYGSGSR_	FALSE	_TPMYGSQTPMYGSGSR_	1.17068	1.15192	2.10554e-121	4.61968e-94	6.2527e-120	4.98233e-93	43	43	44600.2	42666.7	287351	278862	1	1	43.9819	43.8537	9.95257e-15	9.80027e-14	FALSE	FALSE	16522.8	15036.3	NaN	NaN	16522.8	15036.3
8.75622e-69	8.68242e-72	1.17068	O00267	O00267	KFIAYQFTDTPLQIK	Stripped Sequence	KFIAYQFTDTPLQIK	TRUE	_KFIAYQFTDTPLQIK_	FALSE	_KFIAYQFTDTPLQIK_	1.17068	1.15192	2.10554e-121	4.61968e-94	6.2527e-120	4.98233e-93	43	43	44600.2	42666.7	287351	278862	2	2	80.0956	80.0029	1.34736e-44	1.97972e-07	FALSE	FALSE	22630.6	22470.3	NaN	NaN	22630.6	22470.3
8.75622e-69	8.68242e-72	1.17068	O00267	O00267	KFIAYQFTDTPLQIK	Stripped Sequence	KFIAYQFTDTPLQIK	TRUE	_KFIAYQFTDTPLQIK_	FALSE	_KFIAYQFTDTPLQIK_	1.17068	1.15192	2.10554e-121	4.61968e-94	6.2527e-120	4.98233e-93	43	43	44600.2	42666.7	287351	278862	2	2	80.0768	79.9761	2.58245e-05	2.29227e-08	FALSE	FALSE	6631.9	4613.59	NaN	NaN	6631.9	4613.59
8.75622e-69	8.68242e-72	1.17068	O00267	O00267	SSDGEEAEVDEER	Stripped Sequence	SSDGEEAEVDEER	TRUE	_SSDGEEAEVDEER_	FALSE	_SSDGEEAEVDEER_	1.17068	1.15192	2.10554e-121	4.61968e-94	6.2527e-120	4.98233e-93	43	43	44600.2	42666.7	287351	278862	1	1	19.2222	19.2535	3.69136e-21	5.38379e-05	FALSE	FALSE	4631.93	4172.1	NaN	NaN	4631.93	4172.1
8.75622e-69	8.68242e-72	1.17068	O00267	O00267	VIDGPHSGR	Stripped Sequence	VIDGPHSGR	TRUE	_VIDGPHSGR_	FALSE	_VIDGPHSGR_	1.17068	1.15192	2.10554e-121	4.61968e-94	6.2527e-120	4.98233e-93	43	43	44600.2	42666.7	287351	278862	1	1	11.7267	11.6934	1.05767e-13	9.65786e-06	FALSE	FALSE	2603.05	2883.31	NaN	NaN	2603.05	2883.31
8.75622e-69	8.68242e-72	1.17068	O00267	O00267	LVENGGMFVCK	Stripped Sequence	LVENGGMFVCK	TRUE	_LVENGGMFVC[Carbamidomethyl (C)]K_	FALSE	_LVENGGMFVC[+57]K_	1.17068	1.15192	2.10554e-121	4.61968e-94	6.2527e-120	4.98233e-93	43	43	44600.2	42666.7	287351	278862	1	1	51.4848	51.2905	2.18253e-35	3.57213e-22	FALSE	FALSE	21066.6	17263.6	NaN	NaN	21066.6	17263.6
2.83316e-68	2.75867e-71	1.17019	O00273	O00273	ETSSDVALASHILTALR	Stripped Sequence	ETSSDVALASHILTALR	TRUE	_ETSSDVALASHILTALR_	FALSE	_ETSSDVALASHILTALR_	1.16209	1.17019	2.4911e-113	1.41203e-108	1.01423e-111	6.94719e-108	19	19	37265.5	83302	168645	495948	2	2	92.2765	92.1743	2.85989e-68	7.23614e-41	FALSE	FALSE	190520	470485	NaN	NaN	190520	470485
2.83316e-68	2.75867e-71	1.17019	O00273	O00273	ETSSDVALASHILTALR	Stripped Sequence	ETSSDVALASHILTALR	TRUE	_ETSSDVALASHILTALR_	FALSE	_ETSSDVALASHILTALR_	1.16209	1.17019	2.4911e-113	1.41203e-108	1.01423e-111	6.94719e-108	19	19	37265.5	83302	168645	495948	2	2	92.2534	92.1512	6.58339e-52	1.57939e-40	FALSE	FALSE	27750.3	82375.6	NaN	NaN	27750.3	82375.6
2.83316e-68	2.75867e-71	1.17019	O00273	O00273	LQHTLQQVLDQR	Stripped Sequence	LQHTLQQVLDQR	TRUE	_LQHTLQQVLDQR_	FALSE	_LQHTLQQVLDQR_	1.16209	1.17019	2.4911e-113	1.41203e-108	1.01423e-111	6.94719e-108	19	19	37265.5	83302	168645	495948	2	2	50.3953	50.2231	7.81454e-08	2.52188e-39	FALSE	FALSE	117536	308400	NaN	NaN	117536	308400
2.83316e-68	2.75867e-71	1.17019	O00273	O00273	LQHTLQQVLDQR	Stripped Sequence	LQHTLQQVLDQR	TRUE	_LQHTLQQVLDQR_	FALSE	_LQHTLQQVLDQR_	1.16209	1.17019	2.4911e-113	1.41203e-108	1.01423e-111	6.94719e-108	19	19	37265.5	83302	168645	495948	2	2	50.3524	50.2201	1.97671e-27	1.26923e-29	FALSE	FALSE	17483.1	90300	NaN	NaN	17483.1	90300
2.83316e-68	2.75867e-71	1.17019	O00273	O00273	EQHGVAASCLEDLR	Stripped Sequence	EQHGVAASCLEDLR	TRUE	_EQHGVAASC[Carbamidomethyl (C)]LEDLR_	FALSE	_EQHGVAASC[+57]LEDLR_	1.16209	1.17019	2.4911e-113	1.41203e-108	1.01423e-111	6.94719e-108	19	19	37265.5	83302	168645	495948	2	2	45.7232	45.6114	3.88517e-29	3.38474e-38	FALSE	FALSE	84937.7	149342	NaN	NaN	84937.7	149342
2.83316e-68	2.75867e-71	1.17019	O00273	O00273	EQHGVAASCLEDLR	Stripped Sequence	EQHGVAASCLEDLR	TRUE	_EQHGVAASC[Carbamidomethyl (C)]LEDLR_	FALSE	_EQHGVAASC[+57]LEDLR_	1.16209	1.17019	2.4911e-113	1.41203e-108	1.01423e-111	6.94719e-108	19	19	37265.5	83302	168645	495948	2	2	45.7014	45.6096	4.80569e-43	3.56264e-38	FALSE	FALSE	43913.5	133585	NaN	NaN	43913.5	133585
2.83316e-68	2.75867e-71	1.17019	O00273	O00273	AAFGEEVDAVDTGISR	Stripped Sequence	AAFGEEVDAVDTGISR	TRUE	_AAFGEEVDAVDTGISR_	FALSE	_AAFGEEVDAVDTGISR_	1.16209	1.17019	2.4911e-113	1.41203e-108	1.01423e-111	6.94719e-108	19	19	37265.5	83302	168645	495948	1	1	63.5308	63.2952	1.36814e-43	5.20348e-45	FALSE	FALSE	112683	300726	NaN	NaN	112683	300726
2.83316e-68	2.75867e-71	1.17019	O00273	O00273	LQQTQSLHSLR	Stripped Sequence	LQQTQSLHSLR	TRUE	_LQQTQSLHSLR_	FALSE	_LQQTQSLHSLR_	1.16209	1.17019	2.4911e-113	1.41203e-108	1.01423e-111	6.94719e-108	19	19	37265.5	83302	168645	495948	2	2	27.0816	27.3543	5.36882e-56	1.08485e-32	FALSE	FALSE	125615	162505	NaN	NaN	125615	162505
2.83316e-68	2.75867e-71	1.17019	O00273	O00273	LQQTQSLHSLR	Stripped Sequence	LQQTQSLHSLR	TRUE	_LQQTQSLHSLR_	FALSE	_LQQTQSLHSLR_	1.16209	1.17019	2.4911e-113	1.41203e-108	1.01423e-111	6.94719e-108	19	19	37265.5	83302	168645	495948	2	2	27.0847	27.3473	1.58319e-38	1.92465e-33	FALSE	FALSE	24695	59417.7	NaN	NaN	24695	59417.7
2.83316e-68	2.75867e-71	1.17019	O00273	O00273	ASPPGDLQNPK	Stripped Sequence	ASPPGDLQNPK	TRUE	_ASPPGDLQNPK_	FALSE	_ASPPGDLQNPK_	1.16209	1.17019	2.4911e-113	1.41203e-108	1.01423e-111	6.94719e-108	19	19	37265.5	83302	168645	495948	1	1	24.7832	25.0421	4.62322e-38	1.01705e-28	FALSE	FALSE	245302	329675	NaN	NaN	245302	329675
2.83316e-68	2.75867e-71	1.17019	O00273	O00273	FVALASNEK	Stripped Sequence	FVALASNEK	TRUE	_FVALASNEK_	FALSE	_FVALASNEK_	1.16209	1.17019	2.4911e-113	1.41203e-108	1.01423e-111	6.94719e-108	19	19	37265.5	83302	168645	495948	1	1	37.5585	37.5503	4.4251e-34	1.09517e-33	FALSE	FALSE	82920.7	154077	NaN	NaN	82920.7	154077
2.83316e-68	2.75867e-71	1.17019	O00273	O00273	ACDILAIDK	Stripped Sequence	ACDILAIDK	TRUE	_AC[Carbamidomethyl (C)]DILAIDK_	FALSE	_AC[+57]DILAIDK_	1.16209	1.17019	2.4911e-113	1.41203e-108	1.01423e-111	6.94719e-108	19	19	37265.5	83302	168645	495948	2	2	55.399	55.1653	5.42194e-21	1.62963e-37	FALSE	FALSE	59786.2	124373	NaN	NaN	59786.2	124373
2.83316e-68	2.75867e-71	1.17019	O00273	O00273	ACDILAIDK	Stripped Sequence	ACDILAIDK	TRUE	_AC[Carbamidomethyl (C)]DILAIDK_	FALSE	_AC[+57]DILAIDK_	1.16209	1.17019	2.4911e-113	1.41203e-108	1.01423e-111	6.94719e-108	19	19	37265.5	83302	168645	495948	2	2	55.3722	55.1782	7.95733e-09	9.6634e-14	FALSE	FALSE	5802.94	11264	NaN	NaN	5802.94	11264
2.83316e-68	2.75867e-71	1.17019	O00273	O00273	SLTPVTLVLAEDGTIVDDDDYFLCLPSNTK	Stripped Sequence	SLTPVTLVLAEDGTIVDDDDYFLCLPSNTK	TRUE	_SLTPVTLVLAEDGTIVDDDDYFLC[Carbamidomethyl (C)]LPSNTK_	FALSE	_SLTPVTLVLAEDGTIVDDDDYFLC[+57]LPSNTK_	1.16209	1.17019	2.4911e-113	1.41203e-108	1.01423e-111	6.94719e-108	19	19	37265.5	83302	168645	495948	2	2	113.441	113.471	1.14344e-20	1.0056e-28	FALSE	FALSE	23664.5	65223.8	NaN	NaN	23664.5	65223.8
2.83316e-68	2.75867e-71	1.17019	O00273	O00273	SLTPVTLVLAEDGTIVDDDDYFLCLPSNTK	Stripped Sequence	SLTPVTLVLAEDGTIVDDDDYFLCLPSNTK	TRUE	_SLTPVTLVLAEDGTIVDDDDYFLC[Carbamidomethyl (C)]LPSNTK_	FALSE	_SLTPVTLVLAEDGTIVDDDDYFLC[+57]LPSNTK_	1.16209	1.17019	2.4911e-113	1.41203e-108	1.01423e-111	6.94719e-108	19	19	37265.5	83302	168645	495948	2	2	113.442	113.482	9.18532e-31	1.63766e-23	FALSE	FALSE	14913.9	47268	NaN	NaN	14913.9	47268
2.83316e-68	2.75867e-71	1.17019	O00273	O00273	QAPELSLSSQDLELVTK	Stripped Sequence	QAPELSLSSQDLELVTK	TRUE	_QAPELSLSSQDLELVTK_	FALSE	_QAPELSLSSQDLELVTK_	1.16209	1.17019	2.4911e-113	1.41203e-108	1.01423e-111	6.94719e-108	19	19	37265.5	83302	168645	495948	2	2	84.7364	84.784	1.26066e-42	5.01262e-36	FALSE	FALSE	18772	46284	NaN	NaN	18772	46284
2.83316e-68	2.75867e-71	1.17019	O00273	O00273	QAPELSLSSQDLELVTK	Stripped Sequence	QAPELSLSSQDLELVTK	TRUE	_QAPELSLSSQDLELVTK_	FALSE	_QAPELSLSSQDLELVTK_	1.16209	1.17019	2.4911e-113	1.41203e-108	1.01423e-111	6.94719e-108	19	19	37265.5	83302	168645	495948	2	2	84.7095	84.767	9.97746e-15	6.53558e-21	FALSE	FALSE	9919.79	22013.4	NaN	NaN	9919.79	22013.4
2.83316e-68	2.75867e-71	1.17019	O00273	O00273	ALAVALNWDIK	Stripped Sequence	ALAVALNWDIK	TRUE	_ALAVALNWDIK_	FALSE	_ALAVALNWDIK_	1.16209	1.17019	2.4911e-113	1.41203e-108	1.01423e-111	6.94719e-108	19	19	37265.5	83302	168645	495948	1	1	88.8138	88.7034	3.79655e-09	2.7425e-19	FALSE	FALSE	10171.6	30957.5	NaN	NaN	10171.6	30957.5
2.83316e-68	2.75867e-71	1.17019	O00273	O00273	KTETVQEACER	Stripped Sequence	KTETVQEACER	TRUE	_KTETVQEAC[Carbamidomethyl (C)]ER_	FALSE	_KTETVQEAC[+57]ER_	1.16209	1.17019	2.4911e-113	1.41203e-108	1.01423e-111	6.94719e-108	19	19	37265.5	83302	168645	495948	1	1	12.3731	12.2887	0.000405001	2.297e-12	FALSE	FALSE	191.165	1673.33	NaN	NaN	191.165	1673.33
0.0310539	1.02471e-05	0.931263	O00287	O00287	TCTYEGCSETTSQVAK	Stripped Sequence	TCTYEGCSETTSQVAK	TRUE	_TC[Carbamidomethyl (C)]TYEGC[Carbamidomethyl (C)]SETTSQVAK_	FALSE	_TC[+57]TYEGC[+57]SETTSQVAK_	0.778502	0.931263	0.00165414	0.000208011	0.178233	0.00594392	1	1	3498.75	5837.98	22441.3	31781.2	1	1	25.2577	25.4376	0.000162913	1.01691e-05	FALSE	FALSE	3498.75	5837.98	NaN	NaN	3498.75	5837.98
1.10288e-96	6.41209e-99	1.19514	O00299	O00299	GFTIPEAFR	Stripped Sequence	GFTIPEAFR	TRUE	_GFTIPEAFR_	FALSE	_GFTIPEAFR_	1.18804	1.19514	2.47784e-138	7.17027e-130	1.86723e-137	4.80408e-130	28	27	238508	307404	2.8704e+06	3.80048e+06	2	2	77.2101	77.037	3.3562e-70	5.4262e-49	FALSE	FALSE	3637792	5470969	NaN	NaN	3637792	5470969
1.10288e-96	6.41209e-99	1.19514	O00299	O00299	GFTIPEAFR	Stripped Sequence	GFTIPEAFR	TRUE	_GFTIPEAFR_	FALSE	_GFTIPEAFR_	1.18804	1.19514	2.47784e-138	7.17027e-130	1.86723e-137	4.80408e-130	28	27	238508	307404	2.8704e+06	3.80048e+06	2	2	77.1819	77.0188	5.8401e-46	2.76041e-38	FALSE	FALSE	40908.1	63202.9	NaN	NaN	40908.1	63202.9
1.10288e-96	6.41209e-99	1.19514	O00299	O00299	AEEQPQVELFVK	Stripped Sequence	AEEQPQVELFVK	TRUE	_[Acetyl (Protein N-term)]AEEQPQVELFVK_	FALSE	_[+42]AEEQPQVELFVK_	1.18804	1.19514	2.47784e-138	7.17027e-130	1.86723e-137	4.80408e-130	28	27	238508	307404	2.8704e+06	3.80048e+06	2	2	86.6143	86.6225	3.65937e-77	1.93256e-52	FALSE	FALSE	1784092	2.3654e+06	NaN	NaN	1784092	2.3654e+06
1.10288e-96	6.41209e-99	1.19514	O00299	O00299	AEEQPQVELFVK	Stripped Sequence	AEEQPQVELFVK	TRUE	_[Acetyl (Protein N-term)]AEEQPQVELFVK_	FALSE	_[+42]AEEQPQVELFVK_	1.18804	1.19514	2.47784e-138	7.17027e-130	1.86723e-137	4.80408e-130	28	27	238508	307404	2.8704e+06	3.80048e+06	2	2	86.5874	86.6075	9.99033e-61	1.53424e-34	FALSE	FALSE	44943.9	46506.4	NaN	NaN	44943.9	46506.4
1.10288e-96	6.41209e-99	1.19514	O00299	O00299	IGNCPFSQR	Stripped Sequence	IGNCPFSQR	TRUE	_IGNC[Carbamidomethyl (C)]PFSQR_	FALSE	_IGNC[+57]PFSQR_	1.18804	1.19514	2.47784e-138	7.17027e-130	1.86723e-137	4.80408e-130	28	27	238508	307404	2.8704e+06	3.80048e+06	2	2	31.9533	32.082	1.21617e-67	1.57753e-44	FALSE	FALSE	1.60384e+06	2.08787e+06	NaN	NaN	1.60384e+06	2.08787e+06
1.10288e-96	6.41209e-99	1.19514	O00299	O00299	IGNCPFSQR	Stripped Sequence	IGNCPFSQR	TRUE	_IGNC[Carbamidomethyl (C)]PFSQR_	FALSE	_IGNC[+57]PFSQR_	1.18804	1.19514	2.47784e-138	7.17027e-130	1.86723e-137	4.80408e-130	28	27	238508	307404	2.8704e+06	3.80048e+06	2	2	31.9653	32.0639	1.46355e-16	3.22697e-20	FALSE	FALSE	3668.78	5638.75	NaN	NaN	3668.78	5638.75
1.10288e-96	6.41209e-99	1.19514	O00299	O00299	NSNPALNDNLEK	Stripped Sequence	NSNPALNDNLEK	TRUE	_NSNPALNDNLEK_	FALSE	_NSNPALNDNLEK_	1.18804	1.19514	2.47784e-138	7.17027e-130	1.86723e-137	4.80408e-130	28	27	238508	307404	2.8704e+06	3.80048e+06	2	2	32.8012	32.8792	3.66e-70	7.32801e-45	FALSE	FALSE	1.89354e+06	2.92087e+06	NaN	NaN	1.89354e+06	2.92087e+06
1.10288e-96	6.41209e-99	1.19514	O00299	O00299	NSNPALNDNLEK	Stripped Sequence	NSNPALNDNLEK	TRUE	_NSNPALNDNLEK_	FALSE	_NSNPALNDNLEK_	1.18804	1.19514	2.47784e-138	7.17027e-130	1.86723e-137	4.80408e-130	28	27	238508	307404	2.8704e+06	3.80048e+06	2	2	32.8087	32.8667	1.36937e-54	1.8113e-33	FALSE	FALSE	30214.8	47396.5	NaN	NaN	30214.8	47396.5
1.10288e-96	6.41209e-99	1.19514	O00299	O00299	LHIVQVVCK	Stripped Sequence	LHIVQVVCK	TRUE	_LHIVQVVC[Carbamidomethyl (C)]K_	FALSE	_LHIVQVVC[+57]K_	1.18804	1.19514	2.47784e-138	7.17027e-130	1.86723e-137	4.80408e-130	28	27	238508	307404	2.8704e+06	3.80048e+06	3	3	42.1339	42.0187	1.41468e-73	1.86176e-42	FALSE	FALSE	919055	1.44247e+06	NaN	NaN	919055	1.44247e+06
1.10288e-96	6.41209e-99	1.19514	O00299	O00299	LHIVQVVCK	Stripped Sequence	LHIVQVVCK	TRUE	_LHIVQVVC[Carbamidomethyl (C)]K_	FALSE	_LHIVQVVC[+57]K_	1.18804	1.19514	2.47784e-138	7.17027e-130	1.86723e-137	4.80408e-130	28	27	238508	307404	2.8704e+06	3.80048e+06	3	3	42.1451	42.0299	2.13934e-73	6.043e-44	FALSE	FALSE	738207	1.18074e+06	NaN	NaN	738207	1.18074e+06
1.10288e-96	6.41209e-99	1.19514	O00299	O00299	LHIVQVVCK	Stripped Sequence	LHIVQVVCK	TRUE	_LHIVQVVC[Carbamidomethyl (C)]K_	FALSE	_LHIVQVVC[+57]K_	1.18804	1.19514	2.47784e-138	7.17027e-130	1.86723e-137	4.80408e-130	28	27	238508	307404	2.8704e+06	3.80048e+06	3	3	42.1259	42.0107	4.57107e-72	8.04422e-40	FALSE	FALSE	150560	276729	NaN	NaN	150560	276729
1.10288e-96	6.41209e-99	1.19514	O00299	O00299	YLSNAYAR	Stripped Sequence	YLSNAYAR	TRUE	_YLSNAYAR_	FALSE	_YLSNAYAR_	1.18804	1.19514	2.47784e-138	7.17027e-130	1.86723e-137	4.80408e-130	28	27	238508	307404	2.8704e+06	3.80048e+06	2	1	27.3565	27.5587	7.78555e-73	4.74459e-22	FALSE	FALSE	1.67289e+06	281478	NaN	NaN	1.67289e+06	281478
1.10288e-96	6.41209e-99	1.19514	O00299	O00299	YLSNAYAR	Stripped Sequence	YLSNAYAR	TRUE	_YLSNAYAR_	FALSE	_YLSNAYAR_	1.18804	1.19514	2.47784e-138	7.17027e-130	1.86723e-137	4.80408e-130	28	27	238508	307404	2.8704e+06	3.80048e+06	2	1	27.3295	Filtered	3.15642e-61	Filtered	FALSE	Filtered	6705.75	Filtered	NaN	Filtered	6705.75	Filtered
1.10288e-96	6.41209e-99	1.19514	O00299	O00299	LAALNPESNTAGLDIFAK	Stripped Sequence	LAALNPESNTAGLDIFAK	TRUE	_LAALNPESNTAGLDIFAK_	FALSE	_LAALNPESNTAGLDIFAK_	1.18804	1.19514	2.47784e-138	7.17027e-130	1.86723e-137	4.80408e-130	28	27	238508	307404	2.8704e+06	3.80048e+06	2	2	89.9795	89.9187	3.14271e-73	6.2059e-45	FALSE	FALSE	718249	882748	NaN	NaN	718249	882748
1.10288e-96	6.41209e-99	1.19514	O00299	O00299	LAALNPESNTAGLDIFAK	Stripped Sequence	LAALNPESNTAGLDIFAK	TRUE	_LAALNPESNTAGLDIFAK_	FALSE	_LAALNPESNTAGLDIFAK_	1.18804	1.19514	2.47784e-138	7.17027e-130	1.86723e-137	4.80408e-130	28	27	238508	307404	2.8704e+06	3.80048e+06	2	2	89.9925	89.9018	2.61732e-75	1.33522e-44	FALSE	FALSE	698200	853903	NaN	NaN	698200	853903
1.10288e-96	6.41209e-99	1.19514	O00299	O00299	VLDNYLTSPLPEEVDETSAEDEGVSQR	Stripped Sequence	VLDNYLTSPLPEEVDETSAEDEGVSQR	TRUE	_VLDNYLTSPLPEEVDETSAEDEGVSQR_	FALSE	_VLDNYLTSPLPEEVDETSAEDEGVSQR_	1.18804	1.19514	2.47784e-138	7.17027e-130	1.86723e-137	4.80408e-130	28	27	238508	307404	2.8704e+06	3.80048e+06	2	2	83.4027	83.3506	2.03315e-82	1.88291e-44	FALSE	FALSE	1.03597e+06	1.10844e+06	NaN	NaN	1.03597e+06	1.10844e+06
1.10288e-96	6.41209e-99	1.19514	O00299	O00299	VLDNYLTSPLPEEVDETSAEDEGVSQR	Stripped Sequence	VLDNYLTSPLPEEVDETSAEDEGVSQR	TRUE	_VLDNYLTSPLPEEVDETSAEDEGVSQR_	FALSE	_VLDNYLTSPLPEEVDETSAEDEGVSQR_	1.18804	1.19514	2.47784e-138	7.17027e-130	1.86723e-137	4.80408e-130	28	27	238508	307404	2.8704e+06	3.80048e+06	2	2	83.3681	83.326	1.14598e-31	3.45252e-14	FALSE	FALSE	84937.8	81673.3	NaN	NaN	84937.8	81673.3
1.10288e-96	6.41209e-99	1.19514	O00299	O00299	EEFASTCPDDEEIELAYEQVAK	Stripped Sequence	EEFASTCPDDEEIELAYEQVAK	TRUE	_EEFASTC[Carbamidomethyl (C)]PDDEEIELAYEQVAK_	FALSE	_EEFASTC[+57]PDDEEIELAYEQVAK_	1.18804	1.19514	2.47784e-138	7.17027e-130	1.86723e-137	4.80408e-130	28	27	238508	307404	2.8704e+06	3.80048e+06	2	2	85.5295	85.5272	4.90296e-46	1.2046e-35	FALSE	FALSE	631051	694059	NaN	NaN	631051	694059
1.10288e-96	6.41209e-99	1.19514	O00299	O00299	EEFASTCPDDEEIELAYEQVAK	Stripped Sequence	EEFASTCPDDEEIELAYEQVAK	TRUE	_EEFASTC[Carbamidomethyl (C)]PDDEEIELAYEQVAK_	FALSE	_EEFASTC[+57]PDDEEIELAYEQVAK_	1.18804	1.19514	2.47784e-138	7.17027e-130	1.86723e-137	4.80408e-130	28	27	238508	307404	2.8704e+06	3.80048e+06	2	2	85.5094	85.507	7.92649e-81	1.32435e-42	FALSE	FALSE	238741	267211	NaN	NaN	238741	267211
1.10288e-96	6.41209e-99	1.19514	O00299	O00299	FLDGNELTLADCNLLPK	Stripped Sequence	FLDGNELTLADCNLLPK	TRUE	_FLDGNELTLADC[Carbamidomethyl (C)]NLLPK_	FALSE	_FLDGNELTLADC[+57]NLLPK_	1.18804	1.19514	2.47784e-138	7.17027e-130	1.86723e-137	4.80408e-130	28	27	238508	307404	2.8704e+06	3.80048e+06	2	2	96.9633	97.0769	6.32788e-35	2.19337e-22	FALSE	FALSE	597536	817885	NaN	NaN	597536	817885
1.10288e-96	6.41209e-99	1.19514	O00299	O00299	FLDGNELTLADCNLLPK	Stripped Sequence	FLDGNELTLADCNLLPK	TRUE	_FLDGNELTLADC[Carbamidomethyl (C)]NLLPK_	FALSE	_FLDGNELTLADC[+57]NLLPK_	1.18804	1.19514	2.47784e-138	7.17027e-130	1.86723e-137	4.80408e-130	28	27	238508	307404	2.8704e+06	3.80048e+06	2	2	97.029	97.0425	5.31672e-76	2.18893e-25	FALSE	FALSE	288305	391542	NaN	NaN	288305	391542
1.10288e-96	6.41209e-99	1.19514	O00299	O00299	GVTFNVTTVDTK	Stripped Sequence	GVTFNVTTVDTK	TRUE	_GVTFNVTTVDTK_	FALSE	_GVTFNVTTVDTK_	1.18804	1.19514	2.47784e-138	7.17027e-130	1.86723e-137	4.80408e-130	28	27	238508	307404	2.8704e+06	3.80048e+06	2	2	58.001	57.7454	1.45448e-73	1.40121e-45	FALSE	FALSE	738620	813739	NaN	NaN	738620	813739
1.10288e-96	6.41209e-99	1.19514	O00299	O00299	GVTFNVTTVDTK	Stripped Sequence	GVTFNVTTVDTK	TRUE	_GVTFNVTTVDTK_	FALSE	_GVTFNVTTVDTK_	1.18804	1.19514	2.47784e-138	7.17027e-130	1.86723e-137	4.80408e-130	28	27	238508	307404	2.8704e+06	3.80048e+06	2	2	57.9907	57.7053	2.00862e-62	8.08705e-30	FALSE	FALSE	32030.4	37853.6	NaN	NaN	32030.4	37853.6
1.10288e-96	6.41209e-99	1.19514	O00299	O00299	KFLDGNELTLADCNLLPK	Stripped Sequence	KFLDGNELTLADCNLLPK	TRUE	_KFLDGNELTLADC[Carbamidomethyl (C)]NLLPK_	FALSE	_KFLDGNELTLADC[+57]NLLPK_	1.18804	1.19514	2.47784e-138	7.17027e-130	1.86723e-137	4.80408e-130	28	27	238508	307404	2.8704e+06	3.80048e+06	2	2	86.8298	86.7984	1.31617e-82	8.31218e-47	FALSE	FALSE	624614	868376	NaN	NaN	624614	868376
1.10288e-96	6.41209e-99	1.19514	O00299	O00299	KFLDGNELTLADCNLLPK	Stripped Sequence	KFLDGNELTLADCNLLPK	TRUE	_KFLDGNELTLADC[Carbamidomethyl (C)]NLLPK_	FALSE	_KFLDGNELTLADC[+57]NLLPK_	1.18804	1.19514	2.47784e-138	7.17027e-130	1.86723e-137	4.80408e-130	28	27	238508	307404	2.8704e+06	3.80048e+06	2	2	86.8319	86.8204	1.77009e-56	3.84221e-29	FALSE	FALSE	65189	66514.5	NaN	NaN	65189	66514.5
1.10288e-96	6.41209e-99	1.19514	O00299	O00299	IEEFLEAVLCPPR	Stripped Sequence	IEEFLEAVLCPPR	TRUE	_IEEFLEAVLC[Carbamidomethyl (C)]PPR_	FALSE	_IEEFLEAVLC[+57]PPR_	1.18804	1.19514	2.47784e-138	7.17027e-130	1.86723e-137	4.80408e-130	28	27	238508	307404	2.8704e+06	3.80048e+06	2	2	101.948	101.947	1.20519e-19	2.50832e-31	FALSE	FALSE	122648	195797	NaN	NaN	122648	195797
1.10288e-96	6.41209e-99	1.19514	O00299	O00299	IEEFLEAVLCPPR	Stripped Sequence	IEEFLEAVLCPPR	TRUE	_IEEFLEAVLC[Carbamidomethyl (C)]PPR_	FALSE	_IEEFLEAVLC[+57]PPR_	1.18804	1.19514	2.47784e-138	7.17027e-130	1.86723e-137	4.80408e-130	28	27	238508	307404	2.8704e+06	3.80048e+06	2	2	102.016	101.975	5.57301e-11	6.88798e-21	FALSE	FALSE	43636.5	91167.5	NaN	NaN	43636.5	91167.5
1.10288e-96	6.41209e-99	1.19514	O00299	O00299	LCPGGQLPFLLYGTEVHTDTNK	Stripped Sequence	LCPGGQLPFLLYGTEVHTDTNK	TRUE	_LC[Carbamidomethyl (C)]PGGQLPFLLYGTEVHTDTNK_	FALSE	_LC[+57]PGGQLPFLLYGTEVHTDTNK_	1.18804	1.19514	2.47784e-138	7.17027e-130	1.86723e-137	4.80408e-130	28	27	238508	307404	2.8704e+06	3.80048e+06	1	1	91.6003	91.5987	7.61251e-32	3.38884e-33	FALSE	FALSE	31663.5	64756.7	NaN	NaN	31663.5	64756.7
1.26001e-77	1.89333e-80	1.17892	O00303	O00303	LHPVILASIVDSYER	Stripped Sequence	LHPVILASIVDSYER	TRUE	_LHPVILASIVDSYER_	FALSE	_LHPVILASIVDSYER_	1.17099	1.16556	1.06685e-121	8.09689e-105	3.11673e-120	5.19415e-104	23	23	90703.1	145653	719297	1.11487e+06	2	2	86.418	86.2466	4.22145e-73	6.32675e-41	FALSE	FALSE	1.29312e+06	1.65345e+06	NaN	NaN	1.29312e+06	1.65345e+06
1.26001e-77	1.89333e-80	1.17892	O00303	O00303	LHPVILASIVDSYER	Stripped Sequence	LHPVILASIVDSYER	TRUE	_LHPVILASIVDSYER_	FALSE	_LHPVILASIVDSYER_	1.17099	1.16556	1.06685e-121	8.09689e-105	3.11673e-120	5.19415e-104	23	23	90703.1	145653	719297	1.11487e+06	2	2	86.4361	86.2249	2.50869e-64	4.65928e-29	FALSE	FALSE	55587.2	74308.7	NaN	NaN	55587.2	74308.7
1.26001e-77	1.89333e-80	1.17892	O00303	O00303	VIGTLLGTVDK	Stripped Sequence	VIGTLLGTVDK	TRUE	_VIGTLLGTVDK_	FALSE	_VIGTLLGTVDK_	1.17099	1.16556	1.06685e-121	8.09689e-105	3.11673e-120	5.19415e-104	23	23	90703.1	145653	719297	1.11487e+06	2	2	67.7296	67.4391	3.18117e-72	1.10062e-43	FALSE	FALSE	1.2634e+06	2.07793e+06	NaN	NaN	1.2634e+06	2.07793e+06
1.26001e-77	1.89333e-80	1.17892	O00303	O00303	VIGTLLGTVDK	Stripped Sequence	VIGTLLGTVDK	TRUE	_VIGTLLGTVDK_	FALSE	_VIGTLLGTVDK_	1.17099	1.16556	1.06685e-121	8.09689e-105	3.11673e-120	5.19415e-104	23	23	90703.1	145653	719297	1.11487e+06	2	2	67.7489	67.4584	1.55308e-45	6.87435e-31	FALSE	FALSE	12477.4	27383.1	NaN	NaN	12477.4	27383.1
1.26001e-77	1.89333e-80	1.17892	O00303	O00303	VIGLSSDLQQVGGASAR	Stripped Sequence	VIGLSSDLQQVGGASAR	TRUE	_VIGLSSDLQQVGGASAR_	FALSE	_VIGLSSDLQQVGGASAR_	1.17099	1.16556	1.06685e-121	8.09689e-105	3.11673e-120	5.19415e-104	23	23	90703.1	145653	719297	1.11487e+06	2	2	64.4985	64.4604	1.4798e-70	1.43397e-43	FALSE	FALSE	403673	764403	NaN	NaN	403673	764403
1.26001e-77	1.89333e-80	1.17892	O00303	O00303	VIGLSSDLQQVGGASAR	Stripped Sequence	VIGLSSDLQQVGGASAR	TRUE	_VIGLSSDLQQVGGASAR_	FALSE	_VIGLSSDLQQVGGASAR_	1.17099	1.16556	1.06685e-121	8.09689e-105	3.11673e-120	5.19415e-104	23	23	90703.1	145653	719297	1.11487e+06	2	2	64.5166	64.4885	5.10396e-56	4.56591e-37	FALSE	FALSE	417058	708816	NaN	NaN	417058	708816
1.26001e-77	1.89333e-80	1.17892	O00303	O00303	AYVSTLMGVPGR	Stripped Sequence	AYVSTLMGVPGR	TRUE	_AYVSTLMGVPGR_	FALSE	_AYVSTLMGVPGR_	1.17099	1.16556	1.06685e-121	8.09689e-105	3.11673e-120	5.19415e-104	23	23	90703.1	145653	719297	1.11487e+06	1	1	65.0334	65.0654	6.49915e-65	1.15697e-42	FALSE	FALSE	651110	1.00643e+06	NaN	NaN	651110	1.00643e+06
1.26001e-77	1.89333e-80	1.17892	O00303	O00303	IGVDLIMK	Stripped Sequence	IGVDLIMK	TRUE	_IGVDLIMK_	FALSE	_IGVDLIMK_	1.17099	1.16556	1.06685e-121	8.09689e-105	3.11673e-120	5.19415e-104	23	23	90703.1	145653	719297	1.11487e+06	2	2	72.6632	72.6452	4.52803e-72	2.53745e-36	FALSE	FALSE	504537	780236	NaN	NaN	504537	780236
1.26001e-77	1.89333e-80	1.17892	O00303	O00303	IGVDLIMK	Stripped Sequence	IGVDLIMK	TRUE	_IGVDLIMK_	FALSE	_IGVDLIMK_	1.17099	1.16556	1.06685e-121	8.09689e-105	3.11673e-120	5.19415e-104	23	23	90703.1	145653	719297	1.11487e+06	2	2	72.706	72.6581	2.2639e-41	4.28887e-26	FALSE	FALSE	19172.9	33201	NaN	NaN	19172.9	33201
1.26001e-77	1.89333e-80	1.17892	O00303	O00303	FLMSLVNQVPK	Stripped Sequence	FLMSLVNQVPK	TRUE	_FLMSLVNQVPK_	FALSE	_FLMSLVNQVPK_	1.17099	1.16556	1.06685e-121	8.09689e-105	3.11673e-120	5.19415e-104	23	23	90703.1	145653	719297	1.11487e+06	1	2	83.7449	83.623	1.90606e-62	2.52196e-40	FALSE	FALSE	431404	708862	NaN	NaN	431404	708862
1.26001e-77	1.89333e-80	1.17892	O00303	O00303	FLMSLVNQVPK	Stripped Sequence	FLMSLVNQVPK	TRUE	_FLMSLVNQVPK_	FALSE	_FLMSLVNQVPK_	1.17099	1.16556	1.06685e-121	8.09689e-105	3.11673e-120	5.19415e-104	23	23	90703.1	145653	719297	1.11487e+06	1	2	Filtered	83.6536	Filtered	1.10316e-23	Filtered	FALSE	Filtered	11770.4	Filtered	NaN	Filtered	11770.4
1.26001e-77	1.89333e-80	1.17892	O00303	O00303	YAYYDTER	Stripped Sequence	YAYYDTER	TRUE	_YAYYDTER_	FALSE	_YAYYDTER_	1.17099	1.16556	1.06685e-121	8.09689e-105	3.11673e-120	5.19415e-104	23	23	90703.1	145653	719297	1.11487e+06	2	2	28.9987	29.2597	3.0287e-70	5.17742e-37	FALSE	FALSE	364923	520987	NaN	NaN	364923	520987
1.26001e-77	1.89333e-80	1.17892	O00303	O00303	YAYYDTER	Stripped Sequence	YAYYDTER	TRUE	_YAYYDTER_	FALSE	_YAYYDTER_	1.17099	1.16556	1.06685e-121	8.09689e-105	3.11673e-120	5.19415e-104	23	23	90703.1	145653	719297	1.11487e+06	2	2	28.9674	29.2163	4.5046e-15	6.01255e-08	FALSE	FALSE	8506.53	11052.4	NaN	NaN	8506.53	11052.4
1.26001e-77	1.89333e-80	1.17892	O00303	O00303	EAPNPIHLTVDTSLQNGR	Stripped Sequence	EAPNPIHLTVDTSLQNGR	TRUE	_EAPNPIHLTVDTSLQNGR_	FALSE	_EAPNPIHLTVDTSLQNGR_	1.17099	1.16556	1.06685e-121	8.09689e-105	3.11673e-120	5.19415e-104	23	23	90703.1	145653	719297	1.11487e+06	2	2	63.6753	63.4593	7.13798e-14	1.24472e-32	FALSE	FALSE	131007	214591	NaN	NaN	131007	214591
1.26001e-77	1.89333e-80	1.17892	O00303	O00303	EAPNPIHLTVDTSLQNGR	Stripped Sequence	EAPNPIHLTVDTSLQNGR	TRUE	_EAPNPIHLTVDTSLQNGR_	FALSE	_EAPNPIHLTVDTSLQNGR_	1.17099	1.16556	1.06685e-121	8.09689e-105	3.11673e-120	5.19415e-104	23	23	90703.1	145653	719297	1.11487e+06	2	2	63.66	63.454	2.18522e-06	3.31272e-18	FALSE	FALSE	52415	81562.4	NaN	NaN	52415	81562.4
1.26001e-77	1.89333e-80	1.17892	O00303	O00303	TMGVMFTPLTVK	Stripped Sequence	TMGVMFTPLTVK	TRUE	_TMGVMFTPLTVK_	FALSE	_TMGVMFTPLTVK_	1.17099	1.16556	1.06685e-121	8.09689e-105	3.11673e-120	5.19415e-104	23	23	90703.1	145653	719297	1.11487e+06	2	2	88.3006	88.2099	5.87338e-71	2.10156e-30	FALSE	FALSE	253347	299893	NaN	NaN	253347	299893
1.26001e-77	1.89333e-80	1.17892	O00303	O00303	TMGVMFTPLTVK	Stripped Sequence	TMGVMFTPLTVK	TRUE	_TMGVMFTPLTVK_	FALSE	_TMGVMFTPLTVK_	1.17099	1.16556	1.06685e-121	8.09689e-105	3.11673e-120	5.19415e-104	23	23	90703.1	145653	719297	1.11487e+06	2	2	88.229	88.1781	8.47944e-09	1.09239e-05	FALSE	FALSE	21908.8	21469.2	NaN	NaN	21908.8	21469.2
1.26001e-77	1.89333e-80	1.17892	O00303	O00303	HSVEVTNCFSVPHNESEDEVAVDMEFAK	Stripped Sequence	HSVEVTNCFSVPHNESEDEVAVDMEFAK	TRUE	_HSVEVTNC[Carbamidomethyl (C)]FSVPHNESEDEVAVDMEFAK_	FALSE	_HSVEVTNC[+57]FSVPHNESEDEVAVDMEFAK_	1.17099	1.16556	1.06685e-121	8.09689e-105	3.11673e-120	5.19415e-104	23	23	90703.1	145653	719297	1.11487e+06	2	2	71.7647	71.668	1.38212e-44	3.01717e-31	FALSE	FALSE	143611	247767	NaN	NaN	143611	247767
1.26001e-77	1.89333e-80	1.17892	O00303	O00303	HSVEVTNCFSVPHNESEDEVAVDMEFAK	Stripped Sequence	HSVEVTNCFSVPHNESEDEVAVDMEFAK	TRUE	_HSVEVTNC[Carbamidomethyl (C)]FSVPHNESEDEVAVDMEFAK_	FALSE	_HSVEVTNC[+57]FSVPHNESEDEVAVDMEFAK_	1.17099	1.16556	1.06685e-121	8.09689e-105	3.11673e-120	5.19415e-104	23	23	90703.1	145653	719297	1.11487e+06	2	2	71.7583	71.6617	7.5747e-47	2.55291e-11	FALSE	FALSE	9179.9	14111.5	NaN	NaN	9179.9	14111.5
1.26001e-77	1.89333e-80	1.17892	O00303	O00303	VSADNTVGR	Stripped Sequence	VSADNTVGR	TRUE	_VSADNTVGR_	FALSE	_VSADNTVGR_	1.17099	1.16556	1.06685e-121	8.09689e-105	3.11673e-120	5.19415e-104	23	23	90703.1	145653	719297	1.11487e+06	1	1	14.5627	14.5507	7.15199e-19	1.52292e-31	FALSE	FALSE	19698.9	62172.3	NaN	NaN	19698.9	62172.3
1.26001e-77	1.89333e-80	1.17892	O00303	O00303	VSPNELILGWYATGHDITEHSVLIHEYYSR	Stripped Sequence	VSPNELILGWYATGHDITEHSVLIHEYYSR	TRUE	_VSPNELILGWYATGHDITEHSVLIHEYYSR_	FALSE	_VSPNELILGWYATGHDITEHSVLIHEYYSR_	1.17099	1.16556	1.06685e-121	8.09689e-105	3.11673e-120	5.19415e-104	23	23	90703.1	145653	719297	1.11487e+06	2	2	102.199	102.178	5.30332e-54	8.34142e-32	FALSE	FALSE	77545.1	106860	NaN	NaN	77545.1	106860
1.26001e-77	1.89333e-80	1.17892	O00303	O00303	VSPNELILGWYATGHDITEHSVLIHEYYSR	Stripped Sequence	VSPNELILGWYATGHDITEHSVLIHEYYSR	TRUE	_VSPNELILGWYATGHDITEHSVLIHEYYSR_	FALSE	_VSPNELILGWYATGHDITEHSVLIHEYYSR_	1.17099	1.16556	1.06685e-121	8.09689e-105	3.11673e-120	5.19415e-104	23	23	90703.1	145653	719297	1.11487e+06	2	2	102.202	102.181	2.59373e-17	1.42484e-19	FALSE	FALSE	5610.3	14962.8	NaN	NaN	5610.3	14962.8
1.26001e-77	1.89333e-80	1.17892	O00303	O00303	IQDALSTVLQYAEDVLSGK	Stripped Sequence	IQDALSTVLQYAEDVLSGK	TRUE	_IQDALSTVLQYAEDVLSGK_	FALSE	_IQDALSTVLQYAEDVLSGK_	1.17099	1.16556	1.06685e-121	8.09689e-105	3.11673e-120	5.19415e-104	23	23	90703.1	145653	719297	1.11487e+06	2	1	119.036	Filtered	1.33324e-18	Filtered	FALSE	Filtered	13115.9	Filtered	NaN	Filtered	13115.9	Filtered
1.26001e-77	1.89333e-80	1.17892	O00303	O00303	IQDALSTVLQYAEDVLSGK	Stripped Sequence	IQDALSTVLQYAEDVLSGK	TRUE	_IQDALSTVLQYAEDVLSGK_	FALSE	_IQDALSTVLQYAEDVLSGK_	1.17099	1.16556	1.06685e-121	8.09689e-105	3.11673e-120	5.19415e-104	23	23	90703.1	145653	719297	1.11487e+06	2	1	119.012	119.043	1.07874e-12	1.98125e-06	FALSE	FALSE	107092	209833	NaN	NaN	107092	209833
0.000984446	3.43731e-07	1.05488	O00308	O00308	AFLDGFNEVAPLEWLR	Stripped Sequence	AFLDGFNEVAPLEWLR	TRUE	_AFLDGFNEVAPLEWLR_	FALSE	_AFLDGFNEVAPLEWLR_	1.00764	1.05488	8.63774e-15	3.12849e-32	8.66705e-13	7.83218e-31	1	1	8978.93	10341.8	46616.6	44838.3	1	1	113.497	113.528	1.12177e-12	1.46702e-17	FALSE	FALSE	8978.93	10341.8	NaN	NaN	8978.93	10341.8
1.09689e-79	1.86387e-82	1.18077	O00330	O00330	VVDDELATR	Stripped Sequence	VVDDELATR	TRUE	_VVDDELATR_	FALSE	_VVDDELATR_	1.16513	1.16167	3.71744e-116	1.05145e-101	1.37811e-114	8.1119e-101	30	28	48706.5	32969.7	364026	200731	2	2	30.4986	30.5885	6.62364e-70	4.89131e-41	FALSE	FALSE	550390	416926	NaN	NaN	550390	416926
1.09689e-79	1.86387e-82	1.18077	O00330	O00330	VVDDELATR	Stripped Sequence	VVDDELATR	TRUE	_VVDDELATR_	FALSE	_VVDDELATR_	1.16513	1.16167	3.71744e-116	1.05145e-101	1.37811e-114	8.1119e-101	30	28	48706.5	32969.7	364026	200731	2	2	30.4818	30.5737	1.32213e-20	2.27828e-05	FALSE	FALSE	3438.26	3146.15	NaN	NaN	3438.26	3146.15
1.09689e-79	1.86387e-82	1.18077	O00330	O00330	ANLENPIR	Stripped Sequence	ANLENPIR	TRUE	_ANLENPIR_	FALSE	_ANLENPIR_	1.16513	1.16167	3.71744e-116	1.05145e-101	1.37811e-114	8.1119e-101	30	28	48706.5	32969.7	364026	200731	1	1	36.8739	36.8165	3.27102e-13	2.19776e-24	FALSE	FALSE	269980	210299	NaN	NaN	269980	210299
1.09689e-79	1.86387e-82	1.18077	O00330	O00330	QLITVTMSSDSR	Stripped Sequence	QLITVTMSSDSR	TRUE	_QLITVTMSSDSR_	FALSE	_QLITVTMSSDSR_	1.16513	1.16167	3.71744e-116	1.05145e-101	1.37811e-114	8.1119e-101	30	28	48706.5	32969.7	364026	200731	1	1	56.1526	55.9489	1.30908e-52	6.28729e-31	FALSE	FALSE	198285	117286	NaN	NaN	198285	117286
1.09689e-79	1.86387e-82	1.18077	O00330	O00330	DVGPPPPVSK	Stripped Sequence	DVGPPPPVSK	TRUE	_DVGPPPPVSK_	FALSE	_DVGPPPPVSK_	1.16513	1.16167	3.71744e-116	1.05145e-101	1.37811e-114	8.1119e-101	30	28	48706.5	32969.7	364026	200731	1	1	33.6138	33.7211	4.32139e-62	3.35699e-28	FALSE	FALSE	185520	150992	NaN	NaN	185520	150992
1.09689e-79	1.86387e-82	1.18077	O00330	O00330	LGSLIGLIVEEGEDWK	Stripped Sequence	LGSLIGLIVEEGEDWK	TRUE	_LGSLIGLIVEEGEDWK_	FALSE	_LGSLIGLIVEEGEDWK_	1.16513	1.16167	3.71744e-116	1.05145e-101	1.37811e-114	8.1119e-101	30	28	48706.5	32969.7	364026	200731	2	2	110.989	111.014	4.44906e-44	5.25559e-20	FALSE	FALSE	91081.7	58986.6	NaN	NaN	91081.7	58986.6
1.09689e-79	1.86387e-82	1.18077	O00330	O00330	LGSLIGLIVEEGEDWK	Stripped Sequence	LGSLIGLIVEEGEDWK	TRUE	_LGSLIGLIVEEGEDWK_	FALSE	_LGSLIGLIVEEGEDWK_	1.16513	1.16167	3.71744e-116	1.05145e-101	1.37811e-114	8.1119e-101	30	28	48706.5	32969.7	364026	200731	2	2	111.007	110.993	1.31347e-57	3.85901e-34	FALSE	FALSE	55451.3	39358.1	NaN	NaN	55451.3	39358.1
1.09689e-79	1.86387e-82	1.18077	O00330	O00330	ILMPSLSPTMEEGNIVK	Stripped Sequence	ILMPSLSPTMEEGNIVK	TRUE	_ILMPSLSPTMEEGNIVK_	FALSE	_ILMPSLSPTMEEGNIVK_	1.16513	1.16167	3.71744e-116	1.05145e-101	1.37811e-114	8.1119e-101	30	28	48706.5	32969.7	364026	200731	2	2	89.0216	88.9511	5.25222e-61	2.76539e-18	FALSE	FALSE	171891	101766	NaN	NaN	171891	101766
1.09689e-79	1.86387e-82	1.18077	O00330	O00330	ILMPSLSPTMEEGNIVK	Stripped Sequence	ILMPSLSPTMEEGNIVK	TRUE	_ILMPSLSPTMEEGNIVK_	FALSE	_ILMPSLSPTMEEGNIVK_	1.16513	1.16167	3.71744e-116	1.05145e-101	1.37811e-114	8.1119e-101	30	28	48706.5	32969.7	364026	200731	2	2	89.0147	88.9243	6.3211e-16	3.2396e-20	FALSE	FALSE	41722.4	20078.1	NaN	NaN	41722.4	20078.1
1.09689e-79	1.86387e-82	1.18077	O00330	O00330	AVVTLDASDDGILAK	Stripped Sequence	AVVTLDASDDGILAK	TRUE	_AVVTLDASDDGILAK_	FALSE	_AVVTLDASDDGILAK_	1.16513	1.16167	3.71744e-116	1.05145e-101	1.37811e-114	8.1119e-101	30	28	48706.5	32969.7	364026	200731	1	1	70.9837	70.8887	1.35535e-35	2.44099e-19	FALSE	FALSE	118464	92868.3	NaN	NaN	118464	92868.3
1.09689e-79	1.86387e-82	1.18077	O00330	O00330	GIQEIADSVK	Stripped Sequence	GIQEIADSVK	TRUE	_GIQEIADSVK_	FALSE	_GIQEIADSVK_	1.16513	1.16167	3.71744e-116	1.05145e-101	1.37811e-114	8.1119e-101	30	28	48706.5	32969.7	364026	200731	2	2	50.8172	50.6238	1.38942e-68	1.43145e-42	FALSE	FALSE	156813	103034	NaN	NaN	156813	103034
1.09689e-79	1.86387e-82	1.18077	O00330	O00330	GIQEIADSVK	Stripped Sequence	GIQEIADSVK	TRUE	_GIQEIADSVK_	FALSE	_GIQEIADSVK_	1.16513	1.16167	3.71744e-116	1.05145e-101	1.37811e-114	8.1119e-101	30	28	48706.5	32969.7	364026	200731	2	2	50.8079	50.6244	2.17849e-37	4.67991e-22	FALSE	FALSE	6279.42	4509.28	NaN	NaN	6279.42	4509.28
1.09689e-79	1.86387e-82	1.18077	O00330	O00330	HSLDASQGTATGPR	Stripped Sequence	HSLDASQGTATGPR	TRUE	_HSLDASQGTATGPR_	FALSE	_HSLDASQGTATGPR_	1.16513	1.16167	3.71744e-116	1.05145e-101	1.37811e-114	8.1119e-101	30	28	48706.5	32969.7	364026	200731	2	2	16.6311	16.6201	4.97214e-66	1.30913e-08	FALSE	FALSE	153135	8383.42	NaN	NaN	153135	8383.42
1.09689e-79	1.86387e-82	1.18077	O00330	O00330	HSLDASQGTATGPR	Stripped Sequence	HSLDASQGTATGPR	TRUE	_HSLDASQGTATGPR_	FALSE	_HSLDASQGTATGPR_	1.16513	1.16167	3.71744e-116	1.05145e-101	1.37811e-114	8.1119e-101	30	28	48706.5	32969.7	364026	200731	2	2	16.6575	16.6465	5.29555e-54	3.81721e-10	FALSE	FALSE	71492.3	4269.64	NaN	NaN	71492.3	4269.64
1.09689e-79	1.86387e-82	1.18077	O00330	O00330	PVIPPVSTPGQPNAVGTFTEIPASNIR	Stripped Sequence	PVIPPVSTPGQPNAVGTFTEIPASNIR	TRUE	_PVIPPVSTPGQPNAVGTFTEIPASNIR_	FALSE	_PVIPPVSTPGQPNAVGTFTEIPASNIR_	1.16513	1.16167	3.71744e-116	1.05145e-101	1.37811e-114	8.1119e-101	30	28	48706.5	32969.7	364026	200731	2	2	93.5251	93.5618	3.03829e-21	7.22049e-06	FALSE	FALSE	64496.7	41899.5	NaN	NaN	64496.7	41899.5
1.09689e-79	1.86387e-82	1.18077	O00330	O00330	PVIPPVSTPGQPNAVGTFTEIPASNIR	Stripped Sequence	PVIPPVSTPGQPNAVGTFTEIPASNIR	TRUE	_PVIPPVSTPGQPNAVGTFTEIPASNIR_	FALSE	_PVIPPVSTPGQPNAVGTFTEIPASNIR_	1.16513	1.16167	3.71744e-116	1.05145e-101	1.37811e-114	8.1119e-101	30	28	48706.5	32969.7	364026	200731	2	2	93.5361	93.519	1.89308e-28	1.99977e-05	FALSE	FALSE	11147.8	5189.76	NaN	NaN	11147.8	5189.76
1.09689e-79	1.86387e-82	1.18077	O00330	O00330	GLLTPIIK	Stripped Sequence	GLLTPIIK	TRUE	_GLLTPIIK_	FALSE	_GLLTPIIK_	1.16513	1.16167	3.71744e-116	1.05145e-101	1.37811e-114	8.1119e-101	30	28	48706.5	32969.7	364026	200731	2	2	74.7539	74.511	1.59822e-55	9.02651e-05	FALSE	FALSE	89328.4	45501.7	NaN	NaN	89328.4	45501.7
1.09689e-79	1.86387e-82	1.18077	O00330	O00330	GLLTPIIK	Stripped Sequence	GLLTPIIK	TRUE	_GLLTPIIK_	FALSE	_GLLTPIIK_	1.16513	1.16167	3.71744e-116	1.05145e-101	1.37811e-114	8.1119e-101	30	28	48706.5	32969.7	364026	200731	2	2	74.7545	74.4937	9.44481e-50	7.12321e-20	FALSE	FALSE	34366.2	29928.6	NaN	NaN	34366.2	29928.6
1.09689e-79	1.86387e-82	1.18077	O00330	O00330	QMPDVNVSWDGEGPK	Stripped Sequence	QMPDVNVSWDGEGPK	TRUE	_QMPDVNVSWDGEGPK_	FALSE	_QMPDVNVSWDGEGPK_	1.16513	1.16167	3.71744e-116	1.05145e-101	1.37811e-114	8.1119e-101	30	28	48706.5	32969.7	364026	200731	1	1	65.878	65.71	1.15318e-35	2.98258e-25	FALSE	FALSE	96582.8	54465	NaN	NaN	96582.8	54465
1.09689e-79	1.86387e-82	1.18077	O00330	O00330	STVPHAYATADCDLGAVLK	Stripped Sequence	STVPHAYATADCDLGAVLK	TRUE	_STVPHAYATADC[Carbamidomethyl (C)]DLGAVLK_	FALSE	_STVPHAYATADC[+57]DLGAVLK_	1.16513	1.16167	3.71744e-116	1.05145e-101	1.37811e-114	8.1119e-101	30	28	48706.5	32969.7	364026	200731	2	2	64.4524	64.2951	1.49105e-33	6.53781e-20	FALSE	FALSE	41140.8	33400.4	NaN	NaN	41140.8	33400.4
1.09689e-79	1.86387e-82	1.18077	O00330	O00330	STVPHAYATADCDLGAVLK	Stripped Sequence	STVPHAYATADCDLGAVLK	TRUE	_STVPHAYATADC[Carbamidomethyl (C)]DLGAVLK_	FALSE	_STVPHAYATADC[+57]DLGAVLK_	1.16513	1.16167	3.71744e-116	1.05145e-101	1.37811e-114	8.1119e-101	30	28	48706.5	32969.7	364026	200731	2	2	64.4558	64.3283	3.60596e-11	5.53782e-13	FALSE	FALSE	12906.8	10431.3	NaN	NaN	12906.8	10431.3
1.09689e-79	1.86387e-82	1.18077	O00330	O00330	PSPEPQISIPVK	Stripped Sequence	PSPEPQISIPVK	TRUE	_PSPEPQISIPVK_	FALSE	_PSPEPQISIPVK_	1.16513	1.16167	3.71744e-116	1.05145e-101	1.37811e-114	8.1119e-101	30	28	48706.5	32969.7	364026	200731	1	1	64.4053	64.3374	1.5289e-05	8.16996e-06	FALSE	FALSE	19689.2	12812.1	NaN	NaN	19689.2	12812.1
1.09689e-79	1.86387e-82	1.18077	O00330	O00330	ITESRPTPAPTATPTAPSPLQATAGPSYPR	Stripped Sequence	ITESRPTPAPTATPTAPSPLQATAGPSYPR	TRUE	_ITESRPTPAPTATPTAPSPLQATAGPSYPR_	FALSE	_ITESRPTPAPTATPTAPSPLQATAGPSYPR_	1.16513	1.16167	3.71744e-116	1.05145e-101	1.37811e-114	8.1119e-101	30	28	48706.5	32969.7	364026	200731	1	1	59.8089	59.6697	1.3709e-46	1.13037e-05	FALSE	FALSE	23606.2	11402	NaN	NaN	23606.2	11402
1.09689e-79	1.86387e-82	1.18077	O00330	O00330	LGSLIGLIVEEGEDWKHVEIPK	Stripped Sequence	LGSLIGLIVEEGEDWKHVEIPK	TRUE	_LGSLIGLIVEEGEDWKHVEIPK_	FALSE	_LGSLIGLIVEEGEDWKHVEIPK_	1.16513	1.16167	3.71744e-116	1.05145e-101	1.37811e-114	8.1119e-101	30	28	48706.5	32969.7	364026	200731	1	1	105.855	105.849	1.10304e-51	1.08941e-23	FALSE	FALSE	18885.9	15799.7	NaN	NaN	18885.9	15799.7
1.09689e-79	1.86387e-82	1.18077	O00330	O00330	LTEDEEGNAK	Stripped Sequence	LTEDEEGNAK	TRUE	_LTEDEEGNAK_	FALSE	_LTEDEEGNAK_	1.16513	1.16167	3.71744e-116	1.05145e-101	1.37811e-114	8.1119e-101	30	28	48706.5	32969.7	364026	200731	1	1	12.531	12.4977	2.19511e-34	2.27264e-24	FALSE	FALSE	3422.71	4719.52	NaN	NaN	3422.71	4719.52
1.09689e-79	1.86387e-82	1.18077	O00330	O00330	VSVNDFIIK	Stripped Sequence	VSVNDFIIK	TRUE	_VSVNDFIIK_	FALSE	_VSVNDFIIK_	1.16513	1.16167	3.71744e-116	1.05145e-101	1.37811e-114	8.1119e-101	30	28	48706.5	32969.7	364026	200731	2	1	74.7215	74.5303	1.96644e-40	8.2544e-32	FALSE	FALSE	137095	103471	NaN	NaN	137095	103471
1.09689e-79	1.86387e-82	1.18077	O00330	O00330	VSVNDFIIK	Stripped Sequence	VSVNDFIIK	TRUE	_VSVNDFIIK_	FALSE	_VSVNDFIIK_	1.16513	1.16167	3.71744e-116	1.05145e-101	1.37811e-114	8.1119e-101	30	28	48706.5	32969.7	364026	200731	2	1	74.7531	Filtered	2.68676e-06	Filtered	FALSE	Filtered	3024.41	Filtered	NaN	Filtered	3024.41	Filtered
1.09689e-79	1.86387e-82	1.18077	O00330	O00330	PSEPRPSPEPQISIPVKK	Stripped Sequence	PSEPRPSPEPQISIPVKK	TRUE	_PSEPRPSPEPQISIPVKK_	FALSE	_PSEPRPSPEPQISIPVKK_	1.16513	1.16167	3.71744e-116	1.05145e-101	1.37811e-114	8.1119e-101	30	28	48706.5	32969.7	364026	200731	1	1	47.0055	46.8708	1.51754e-37	7.32966e-27	FALSE	FALSE	67046.6	54091.1	NaN	NaN	67046.6	54091.1
1.09689e-79	1.86387e-82	1.18077	O00330	O00330	QLPFIDISVAVATDK	Stripped Sequence	QLPFIDISVAVATDK	TRUE	_QLPFIDISVAVATDK_	FALSE	_QLPFIDISVAVATDK_	1.16513	1.16167	3.71744e-116	1.05145e-101	1.37811e-114	8.1119e-101	30	28	48706.5	32969.7	364026	200731	1	1	104.116	104.143	3.53348e-35	1.58146e-05	FALSE	FALSE	17758.7	11271.8	NaN	NaN	17758.7	11271.8
1.09689e-79	1.86387e-82	1.18077	O00330	O00330	QDLVKDDIK	Stripped Sequence	QDLVKDDIK	TRUE	_QDLVKDDIK_	FALSE	_QDLVKDDIK_	1.16513	1.16167	3.71744e-116	1.05145e-101	1.37811e-114	8.1119e-101	30	28	48706.5	32969.7	364026	200731	1	0	28.3351	Filtered	1.0056e-19	Filtered	FALSE	Filtered	16765.8	Filtered	NaN	Filtered	16765.8	Filtered
1.27328e-34	6.03022e-38	1.13166	O00399	O00399	MGDNNVIESK	Stripped Sequence	MGDNNVIESK	TRUE	_MGDNNVIESK_	FALSE	_MGDNNVIESK_	1.13166	0.93983	6.89531e-87	0.000180268	4.58292e-85	0.00512141	1	1	54940.6	5630.26	371621	49492.6	1	1	25.9272	26.088	8.78042e-53	9.02381e-06	FALSE	FALSE	54940.6	5630.26	NaN	NaN	54940.6	5630.26
1.57574e-55	1.05507e-58	1.15718	O00400	O00400	EALLGDTGTGDFLK	Stripped Sequence	EALLGDTGTGDFLK	TRUE	_EALLGDTGTGDFLK_	FALSE	_EALLGDTGTGDFLK_	1.15718	0.894857	7.88118e-109	0.000342556	3.66897e-107	0.00991356	2	1	105614	13116.2	366659	17170.9	1	1	76.9231	76.7903	1.18761e-65	1.64824e-05	FALSE	FALSE	93656.2	15371.9	NaN	NaN	93656.2	15371.9
1.57574e-55	1.05507e-58	1.15718	O00400	O00400	LLWAPLVDAVYVK	Stripped Sequence	LLWAPLVDAVYVK	TRUE	_LLWAPLVDAVYVK_	FALSE	_LLWAPLVDAVYVK_	1.15718	0.894857	7.88118e-109	0.000342556	3.66897e-107	0.00991356	2	1	105614	13116.2	366659	17170.9	1	0	108.216	Filtered	1.69784e-55	Filtered	FALSE	Filtered	43291.3	Filtered	NaN	Filtered	43291.3	Filtered
5.91603e-60	4.45316e-63	1.16186	O00401	O00401	AALLDQIR	Stripped Sequence	AALLDQIR	TRUE	_AALLDQIR_	FALSE	_AALLDQIR_	1.15686	1.13873	1.5348e-108	3.59005e-84	7.20533e-107	5.14274e-83	11	11	41867.8	52890.5	205997	247767	1	1	55.4617	55.2817	4.18777e-29	1.21702e-18	FALSE	FALSE	112826	129484	NaN	NaN	112826	129484
5.91603e-60	4.45316e-63	1.16186	O00401	O00401	DALLDQIR	Stripped Sequence	DALLDQIR	TRUE	_DALLDQIR_	FALSE	_DALLDQIR_	1.15686	1.13873	1.5348e-108	3.59005e-84	7.20533e-107	5.14274e-83	11	11	41867.8	52890.5	205997	247767	1	1	60.5356	60.3402	2.94239e-06	7.21323e-35	FALSE	FALSE	72727.1	145124	NaN	NaN	72727.1	145124
5.91603e-60	4.45316e-63	1.16186	O00401	O00401	GGPPPPPPPPHNSGPPPPPAR	Stripped Sequence	GGPPPPPPPPHNSGPPPPPAR	TRUE	_GGPPPPPPPPHNSGPPPPPAR_	FALSE	_GGPPPPPPPPHNSGPPPPPAR_	1.15686	1.13873	1.5348e-108	3.59005e-84	7.20533e-107	5.14274e-83	11	11	41867.8	52890.5	205997	247767	1	1	33.9443	33.9107	1.06672e-06	6.01637e-15	FALSE	FALSE	76036.8	111965	NaN	NaN	76036.8	111965
5.91603e-60	4.45316e-63	1.16186	O00401	O00401	APTAAPPPPPPSRPSVAVPPPPPNR	Stripped Sequence	APTAAPPPPPPSRPSVAVPPPPPNR	TRUE	_APTAAPPPPPPSRPSVAVPPPPPNR_	FALSE	_APTAAPPPPPPSRPSVAVPPPPPNR_	1.15686	1.13873	1.5348e-108	3.59005e-84	7.20533e-107	5.14274e-83	11	11	41867.8	52890.5	205997	247767	1	1	52.3124	52.3662	1.59059e-05	4.9472e-16	FALSE	FALSE	65164.7	85999.7	NaN	NaN	65164.7	85999.7
5.91603e-60	4.45316e-63	1.16186	O00401	O00401	SSVQQQPPPPR	Stripped Sequence	SSVQQQPPPPR	TRUE	_[Acetyl (Protein N-term)]SSVQQQPPPPR_	FALSE	_[+42]SSVQQQPPPPR_	1.15686	1.13873	1.5348e-108	3.59005e-84	7.20533e-107	5.14274e-83	11	11	41867.8	52890.5	205997	247767	1	1	27.5646	27.7465	6.43749e-10	4.06313e-10	FALSE	FALSE	57894.7	79001.5	NaN	NaN	57894.7	79001.5
5.91603e-60	4.45316e-63	1.16186	O00401	O00401	QAPPPPPPSR	Stripped Sequence	QAPPPPPPSR	TRUE	_QAPPPPPPSR_	FALSE	_QAPPPPPPSR_	1.15686	1.13873	1.5348e-108	3.59005e-84	7.20533e-107	5.14274e-83	11	11	41867.8	52890.5	205997	247767	1	1	18.7598	18.821	2.10451e-43	2.86524e-05	FALSE	FALSE	96202.1	8136.84	NaN	NaN	96202.1	8136.84
5.91603e-60	4.45316e-63	1.16186	O00401	O00401	VIYDFIEK	Stripped Sequence	VIYDFIEK	TRUE	_VIYDFIEK_	FALSE	_VIYDFIEK_	1.15686	1.13873	1.5348e-108	3.59005e-84	7.20533e-107	5.14274e-83	11	11	41867.8	52890.5	205997	247767	1	1	66.6764	66.4093	1.74818e-65	3.5536e-36	FALSE	FALSE	60094.5	82122.7	NaN	NaN	60094.5	82122.7
5.91603e-60	4.45316e-63	1.16186	O00401	O00401	NLFDMCGISEAQLK	Stripped Sequence	NLFDMCGISEAQLK	TRUE	_NLFDMC[Carbamidomethyl (C)]GISEAQLK_	FALSE	_NLFDMC[+57]GISEAQLK_	1.15686	1.13873	1.5348e-108	3.59005e-84	7.20533e-107	5.14274e-83	11	11	41867.8	52890.5	205997	247767	1	1	85.6155	85.5534	2.35388e-41	1.58241e-11	FALSE	FALSE	36486.3	30751.6	NaN	NaN	36486.3	30751.6
5.91603e-60	4.45316e-63	1.16186	O00401	O00401	VTNVGSLLLTPQENESLFTFLGK	Stripped Sequence	VTNVGSLLLTPQENESLFTFLGK	TRUE	_VTNVGSLLLTPQENESLFTFLGK_	FALSE	_VTNVGSLLLTPQENESLFTFLGK_	1.15686	1.13873	1.5348e-108	3.59005e-84	7.20533e-107	5.14274e-83	11	11	41867.8	52890.5	205997	247767	1	1	112.097	112.14	5.45809e-37	4.41665e-16	FALSE	FALSE	8203.43	12798.5	NaN	NaN	8203.43	12798.5
5.91603e-60	4.45316e-63	1.16186	O00401	O00401	SVADGQESTPPTPAPTSGIVGALMEVMQK	Stripped Sequence	SVADGQESTPPTPAPTSGIVGALMEVMQK	TRUE	_SVADGQESTPPTPAPTSGIVGALMEVMQK_	FALSE	_SVADGQESTPPTPAPTSGIVGALMEVMQK_	1.15686	1.13873	1.5348e-108	3.59005e-84	7.20533e-107	5.14274e-83	11	11	41867.8	52890.5	205997	247767	1	1	113.276	113.287	9.25487e-21	3.55538e-17	FALSE	FALSE	33313.3	44208.2	NaN	NaN	33313.3	44208.2
5.91603e-60	4.45316e-63	1.16186	O00401	O00401	RVTNVGSLLLTPQENESLFTFLGK	Stripped Sequence	RVTNVGSLLLTPQENESLFTFLGK	TRUE	_RVTNVGSLLLTPQENESLFTFLGK_	FALSE	_RVTNVGSLLLTPQENESLFTFLGK_	1.15686	1.13873	1.5348e-108	3.59005e-84	7.20533e-107	5.14274e-83	11	11	41867.8	52890.5	205997	247767	1	1	106.09	106.114	1.26659e-05	5.67949e-20	FALSE	FALSE	3072.75	11626	NaN	NaN	3072.75	11626
1.03098e-93	4.85168e-96	1.19273	O00410	O00410	VAAAESMPLLLECAR	Stripped Sequence	VAAAESMPLLLECAR	TRUE	_VAAAESMPLLLEC[Carbamidomethyl (C)]AR_	FALSE	_VAAAESMPLLLEC[+57]AR_	1.18477	1.17903	4.53357e-135	6.29517e-116	4.70358e-134	1.72803e-115	80	81	109494	144468	769424	985553	2	2	84.5099	84.4775	1.62748e-58	2.66012e-39	FALSE	FALSE	1.0933e+06	1.19328e+06	NaN	NaN	1.0933e+06	1.19328e+06
1.03098e-93	4.85168e-96	1.19273	O00410	O00410	VAAAESMPLLLECAR	Stripped Sequence	VAAAESMPLLLECAR	TRUE	_VAAAESMPLLLEC[Carbamidomethyl (C)]AR_	FALSE	_VAAAESMPLLLEC[+57]AR_	1.18477	1.17903	4.53357e-135	6.29517e-116	4.70358e-134	1.72803e-115	80	81	109494	144468	769424	985553	2	2	84.5018	84.4495	6.14757e-18	1.66686e-40	FALSE	FALSE	314194	330300	NaN	NaN	314194	330300
1.03098e-93	4.85168e-96	1.19273	O00410	O00410	FLFDSVSSQNVGLR	Stripped Sequence	FLFDSVSSQNVGLR	TRUE	_FLFDSVSSQNVGLR_	FALSE	_FLFDSVSSQNVGLR_	1.18477	1.17903	4.53357e-135	6.29517e-116	4.70358e-134	1.72803e-115	80	81	109494	144468	769424	985553	2	2	83.8701	83.758	3.22416e-71	4.79118e-42	FALSE	FALSE	907063	1.2377e+06	NaN	NaN	907063	1.2377e+06
1.03098e-93	4.85168e-96	1.19273	O00410	O00410	FLFDSVSSQNVGLR	Stripped Sequence	FLFDSVSSQNVGLR	TRUE	_FLFDSVSSQNVGLR_	FALSE	_FLFDSVSSQNVGLR_	1.18477	1.17903	4.53357e-135	6.29517e-116	4.70358e-134	1.72803e-115	80	81	109494	144468	769424	985553	2	2	83.8718	83.7897	2.67488e-62	1.25059e-38	FALSE	FALSE	164747	213004	NaN	NaN	164747	213004
1.03098e-93	4.85168e-96	1.19273	O00410	O00410	SLVEIADTVPK	Stripped Sequence	SLVEIADTVPK	TRUE	_SLVEIADTVPK_	FALSE	_SLVEIADTVPK_	1.18477	1.17903	4.53357e-135	6.29517e-116	4.70358e-134	1.72803e-115	80	81	109494	144468	769424	985553	2	2	67.5041	67.2638	6.30594e-69	1.35999e-47	FALSE	FALSE	1.20452e+06	1.49487e+06	NaN	NaN	1.20452e+06	1.49487e+06
1.03098e-93	4.85168e-96	1.19273	O00410	O00410	SLVEIADTVPK	Stripped Sequence	SLVEIADTVPK	TRUE	_SLVEIADTVPK_	FALSE	_SLVEIADTVPK_	1.18477	1.17903	4.53357e-135	6.29517e-116	4.70358e-134	1.72803e-115	80	81	109494	144468	769424	985553	2	2	67.5011	67.2409	3.82572e-17	1.61794e-06	FALSE	FALSE	25146.8	42699.5	NaN	NaN	25146.8	42699.5
1.03098e-93	4.85168e-96	1.19273	O00410	O00410	LVLEQVVTSIASVADTAEEK	Stripped Sequence	LVLEQVVTSIASVADTAEEK	TRUE	_LVLEQVVTSIASVADTAEEK_	FALSE	_LVLEQVVTSIASVADTAEEK_	1.18477	1.17903	4.53357e-135	6.29517e-116	4.70358e-134	1.72803e-115	80	81	109494	144468	769424	985553	2	2	111.904	111.887	4.49458e-70	1.45598e-42	FALSE	FALSE	1.14125e+06	1.38398e+06	NaN	NaN	1.14125e+06	1.38398e+06
1.03098e-93	4.85168e-96	1.19273	O00410	O00410	LVLEQVVTSIASVADTAEEK	Stripped Sequence	LVLEQVVTSIASVADTAEEK	TRUE	_LVLEQVVTSIASVADTAEEK_	FALSE	_LVLEQVVTSIASVADTAEEK_	1.18477	1.17903	4.53357e-135	6.29517e-116	4.70358e-134	1.72803e-115	80	81	109494	144468	769424	985553	2	2	111.864	111.908	2.01075e-56	3.65473e-35	FALSE	FALSE	97287.1	119677	NaN	NaN	97287.1	119677
1.03098e-93	4.85168e-96	1.19273	O00410	O00410	VIAALLQTMEDQGNQR	Stripped Sequence	VIAALLQTMEDQGNQR	TRUE	_VIAALLQTMEDQGNQR_	FALSE	_VIAALLQTMEDQGNQR_	1.18477	1.17903	4.53357e-135	6.29517e-116	4.70358e-134	1.72803e-115	80	81	109494	144468	769424	985553	2	2	81.7581	81.7054	1.08814e-69	3.59916e-44	FALSE	FALSE	678120	760196	NaN	NaN	678120	760196
1.03098e-93	4.85168e-96	1.19273	O00410	O00410	VIAALLQTMEDQGNQR	Stripped Sequence	VIAALLQTMEDQGNQR	TRUE	_VIAALLQTMEDQGNQR_	FALSE	_VIAALLQTMEDQGNQR_	1.18477	1.17903	4.53357e-135	6.29517e-116	4.70358e-134	1.72803e-115	80	81	109494	144468	769424	985553	2	2	81.7251	81.7323	6.86841e-69	1.73421e-43	FALSE	FALSE	483874	548425	NaN	NaN	483874	548425
1.03098e-93	4.85168e-96	1.19273	O00410	O00410	AAAAAEQQQFYLLLGNLLSPDNVVR	Stripped Sequence	AAAAAEQQQFYLLLGNLLSPDNVVR	TRUE	_[Acetyl (Protein N-term)]AAAAAEQQQFYLLLGNLLSPDNVVR_	FALSE	_[+42]AAAAAEQQQFYLLLGNLLSPDNVVR_	1.18477	1.17903	4.53357e-135	6.29517e-116	4.70358e-134	1.72803e-115	80	81	109494	144468	769424	985553	3	3	119.092	119.113	1.28164e-27	1.98225e-14	FALSE	FALSE	118531	1.39872e+06	NaN	NaN	118531	1.39872e+06
1.03098e-93	4.85168e-96	1.19273	O00410	O00410	AAAAAEQQQFYLLLGNLLSPDNVVR	Stripped Sequence	AAAAAEQQQFYLLLGNLLSPDNVVR	TRUE	_[Acetyl (Protein N-term)]AAAAAEQQQFYLLLGNLLSPDNVVR_	FALSE	_[+42]AAAAAEQQQFYLLLGNLLSPDNVVR_	1.18477	1.17903	4.53357e-135	6.29517e-116	4.70358e-134	1.72803e-115	80	81	109494	144468	769424	985553	3	3	119.099	119.13	1.98998e-06	1.72022e-17	FALSE	FALSE	19153.3	80033	NaN	NaN	19153.3	80033
1.03098e-93	4.85168e-96	1.19273	O00410	O00410	AAAAAEQQQFYLLLGNLLSPDNVVR	Stripped Sequence	AAAAAEQQQFYLLLGNLLSPDNVVR	TRUE	_[Acetyl (Protein N-term)]AAAAAEQQQFYLLLGNLLSPDNVVR_	FALSE	_[+42]AAAAAEQQQFYLLLGNLLSPDNVVR_	1.18477	1.17903	4.53357e-135	6.29517e-116	4.70358e-134	1.72803e-115	80	81	109494	144468	769424	985553	3	3	119.115	119.105	1.60987e-05	5.42635e-06	FALSE	FALSE	1698	4435.44	NaN	NaN	1698	4435.44
1.03098e-93	4.85168e-96	1.19273	O00410	O00410	VCDIAAELAR	Stripped Sequence	VCDIAAELAR	TRUE	_VC[Carbamidomethyl (C)]DIAAELAR_	FALSE	_VC[+57]DIAAELAR_	1.18477	1.17903	4.53357e-135	6.29517e-116	4.70358e-134	1.72803e-115	80	81	109494	144468	769424	985553	2	2	57.215	56.981	2.72384e-68	1.94214e-35	FALSE	FALSE	808548	1.04033e+06	NaN	NaN	808548	1.04033e+06
1.03098e-93	4.85168e-96	1.19273	O00410	O00410	VCDIAAELAR	Stripped Sequence	VCDIAAELAR	TRUE	_VC[Carbamidomethyl (C)]DIAAELAR_	FALSE	_VC[+57]DIAAELAR_	1.18477	1.17903	4.53357e-135	6.29517e-116	4.70358e-134	1.72803e-115	80	81	109494	144468	769424	985553	2	2	57.1933	56.9991	1.92978e-17	8.14356e-06	FALSE	FALSE	5548.28	6704.76	NaN	NaN	5548.28	6704.76
1.03098e-93	4.85168e-96	1.19273	O00410	O00410	AIGTEPDSDVLSEIMHSFAK	Stripped Sequence	AIGTEPDSDVLSEIMHSFAK	TRUE	_AIGTEPDSDVLSEIMHSFAK_	FALSE	_AIGTEPDSDVLSEIMHSFAK_	1.18477	1.17903	4.53357e-135	6.29517e-116	4.70358e-134	1.72803e-115	80	81	109494	144468	769424	985553	2	2	106.047	106.04	1.01191e-68	4.18291e-45	FALSE	FALSE	791631	977254	NaN	NaN	791631	977254
1.03098e-93	4.85168e-96	1.19273	O00410	O00410	AIGTEPDSDVLSEIMHSFAK	Stripped Sequence	AIGTEPDSDVLSEIMHSFAK	TRUE	_AIGTEPDSDVLSEIMHSFAK_	FALSE	_AIGTEPDSDVLSEIMHSFAK_	1.18477	1.17903	4.53357e-135	6.29517e-116	4.70358e-134	1.72803e-115	80	81	109494	144468	769424	985553	2	2	106.018	106.021	8.32565e-25	6.60446e-11	FALSE	FALSE	39779.3	47504.8	NaN	NaN	39779.3	47504.8
1.03098e-93	4.85168e-96	1.19273	O00410	O00410	QMAAVLLR	Stripped Sequence	QMAAVLLR	TRUE	_QMAAVLLR_	FALSE	_QMAAVLLR_	1.18477	1.17903	4.53357e-135	6.29517e-116	4.70358e-134	1.72803e-115	80	81	109494	144468	769424	985553	1	1	57.2736	56.9998	3.05403e-28	2.91603e-35	FALSE	FALSE	585491	764317	NaN	NaN	585491	764317
1.03098e-93	4.85168e-96	1.19273	O00410	O00410	VQAHAAAALINFTEDCPK	Stripped Sequence	VQAHAAAALINFTEDCPK	TRUE	_VQAHAAAALINFTEDC[Carbamidomethyl (C)]PK_	FALSE	_VQAHAAAALINFTEDC[+57]PK_	1.18477	1.17903	4.53357e-135	6.29517e-116	4.70358e-134	1.72803e-115	80	81	109494	144468	769424	985553	1	1	64.8583	64.8902	5.68105e-78	1.18719e-46	FALSE	FALSE	701266	991270	NaN	NaN	701266	991270
1.03098e-93	4.85168e-96	1.19273	O00410	O00410	NLIDEDGNNQWPEGLK	Stripped Sequence	NLIDEDGNNQWPEGLK	TRUE	_NLIDEDGNNQWPEGLK_	FALSE	_NLIDEDGNNQWPEGLK_	1.18477	1.17903	4.53357e-135	6.29517e-116	4.70358e-134	1.72803e-115	80	81	109494	144468	769424	985553	2	2	71.0558	70.9307	2.59252e-79	2.53595e-46	FALSE	FALSE	542755	719380	NaN	NaN	542755	719380
1.03098e-93	4.85168e-96	1.19273	O00410	O00410	NLIDEDGNNQWPEGLK	Stripped Sequence	NLIDEDGNNQWPEGLK	TRUE	_NLIDEDGNNQWPEGLK_	FALSE	_NLIDEDGNNQWPEGLK_	1.18477	1.17903	4.53357e-135	6.29517e-116	4.70358e-134	1.72803e-115	80	81	109494	144468	769424	985553	2	2	71.0101	70.9448	2.76121e-60	1.22612e-44	FALSE	FALSE	98594.2	126325	NaN	NaN	98594.2	126325
1.03098e-93	4.85168e-96	1.19273	O00410	O00410	MLVQCMQDQEHPSIR	Stripped Sequence	MLVQCMQDQEHPSIR	TRUE	_MLVQC[Carbamidomethyl (C)]MQDQEHPSIR_	FALSE	_MLVQC[+57]MQDQEHPSIR_	1.18477	1.17903	4.53357e-135	6.29517e-116	4.70358e-134	1.72803e-115	80	81	109494	144468	769424	985553	2	2	46.9405	46.8159	4.80105e-66	9.41365e-41	FALSE	FALSE	420610	603184	NaN	NaN	420610	603184
1.03098e-93	4.85168e-96	1.19273	O00410	O00410	MLVQCMQDQEHPSIR	Stripped Sequence	MLVQCMQDQEHPSIR	TRUE	_MLVQC[Carbamidomethyl (C)]MQDQEHPSIR_	FALSE	_MLVQC[+57]MQDQEHPSIR_	1.18477	1.17903	4.53357e-135	6.29517e-116	4.70358e-134	1.72803e-115	80	81	109494	144468	769424	985553	2	2	46.9463	46.8515	3.4745e-34	1.82488e-23	FALSE	FALSE	68516.1	101761	NaN	NaN	68516.1	101761
1.03098e-93	4.85168e-96	1.19273	O00410	O00410	LMVPLLK	Stripped Sequence	LMVPLLK	FALSE	_LMVPLLK_	FALSE	_LMVPLLK_	1.18477	1.17903	4.53357e-135	6.29517e-116	4.70358e-134	1.72803e-115	80	81	109494	144468	769424	985553	2	2	79.8284	79.611	1.69033e-77	1.18242e-38	FALSE	FALSE	751893	768380	NaN	NaN	751893	768380
1.03098e-93	4.85168e-96	1.19273	O00410	O00410	LMVPLLK	Stripped Sequence	LMVPLLK	FALSE	_LMVPLLK_	FALSE	_LMVPLLK_	1.18477	1.17903	4.53357e-135	6.29517e-116	4.70358e-134	1.72803e-115	80	81	109494	144468	769424	985553	2	2	79.8477	79.6354	1.34809e-62	1.14252e-25	FALSE	FALSE	112091	89235.6	NaN	NaN	112091	89235.6
1.03098e-93	4.85168e-96	1.19273	O00410	O00410	SLLIPYLDNLVK	Stripped Sequence	SLLIPYLDNLVK	TRUE	_SLLIPYLDNLVK_	FALSE	_SLLIPYLDNLVK_	1.18477	1.17903	4.53357e-135	6.29517e-116	4.70358e-134	1.72803e-115	80	81	109494	144468	769424	985553	1	1	107.91	107.913	1.34572e-64	2.39758e-42	FALSE	FALSE	556601	374543	NaN	NaN	556601	374543
1.03098e-93	4.85168e-96	1.19273	O00410	O00410	EGFVEYTEQVVK	Stripped Sequence	EGFVEYTEQVVK	FALSE	_EGFVEYTEQVVK_	FALSE	_EGFVEYTEQVVK_	1.18477	1.17903	4.53357e-135	6.29517e-116	4.70358e-134	1.72803e-115	80	81	109494	144468	769424	985553	1	1	68.3943	68.3231	9.50287e-81	6.9262e-40	FALSE	FALSE	597763	752784	NaN	NaN	597763	752784
1.03098e-93	4.85168e-96	1.19273	O00410	O00410	ITFLLQAIR	Stripped Sequence	ITFLLQAIR	TRUE	_ITFLLQAIR_	FALSE	_ITFLLQAIR_	1.18477	1.17903	4.53357e-135	6.29517e-116	4.70358e-134	1.72803e-115	80	81	109494	144468	769424	985553	1	1	92.5185	92.4061	3.39833e-53	5.70844e-37	FALSE	FALSE	362419	931225	NaN	NaN	362419	931225
1.03098e-93	4.85168e-96	1.19273	O00410	O00410	EHIMQMLQNPDWK	Stripped Sequence	EHIMQMLQNPDWK	TRUE	_EHIMQMLQNPDWK_	FALSE	_EHIMQMLQNPDWK_	1.18477	1.17903	4.53357e-135	6.29517e-116	4.70358e-134	1.72803e-115	80	81	109494	144468	769424	985553	2	2	68.1376	67.8868	1.947e-66	1.58683e-41	FALSE	FALSE	394558	523436	NaN	NaN	394558	523436
1.03098e-93	4.85168e-96	1.19273	O00410	O00410	EHIMQMLQNPDWK	Stripped Sequence	EHIMQMLQNPDWK	TRUE	_EHIMQMLQNPDWK_	FALSE	_EHIMQMLQNPDWK_	1.18477	1.17903	4.53357e-135	6.29517e-116	4.70358e-134	1.72803e-115	80	81	109494	144468	769424	985553	2	2	68.1359	67.8951	7.77642e-54	2.69925e-36	FALSE	FALSE	113572	139059	NaN	NaN	113572	139059
1.03098e-93	4.85168e-96	1.19273	O00410	O00410	VSDILHSIFSSYK	Stripped Sequence	VSDILHSIFSSYK	TRUE	_VSDILHSIFSSYK_	FALSE	_VSDILHSIFSSYK_	1.18477	1.17903	4.53357e-135	6.29517e-116	4.70358e-134	1.72803e-115	80	81	109494	144468	769424	985553	2	2	88.2024	88.0318	1.36888e-70	3.15475e-37	FALSE	FALSE	406696	488396	NaN	NaN	406696	488396
1.03098e-93	4.85168e-96	1.19273	O00410	O00410	VSDILHSIFSSYK	Stripped Sequence	VSDILHSIFSSYK	TRUE	_VSDILHSIFSSYK_	FALSE	_VSDILHSIFSSYK_	1.18477	1.17903	4.53357e-135	6.29517e-116	4.70358e-134	1.72803e-115	80	81	109494	144468	769424	985553	2	2	88.2007	88.0401	5.15568e-60	3.50435e-41	FALSE	FALSE	119166	135823	NaN	NaN	119166	135823
1.03098e-93	4.85168e-96	1.19273	O00410	O00410	LVLPMIK	Stripped Sequence	LVLPMIK	TRUE	_LVLPMIK_	FALSE	_LVLPMIK_	1.18477	1.17903	4.53357e-135	6.29517e-116	4.70358e-134	1.72803e-115	80	81	109494	144468	769424	985553	2	2	78.2025	77.9237	2.43956e-58	2.87684e-37	FALSE	FALSE	409480	492854	NaN	NaN	409480	492854
1.03098e-93	4.85168e-96	1.19273	O00410	O00410	LVLPMIK	Stripped Sequence	LVLPMIK	TRUE	_LVLPMIK_	FALSE	_LVLPMIK_	1.18477	1.17903	4.53357e-135	6.29517e-116	4.70358e-134	1.72803e-115	80	81	109494	144468	769424	985553	2	2	78.197	77.9629	4.4443e-42	1.4445e-31	FALSE	FALSE	63402.9	69954	NaN	NaN	63402.9	69954
1.03098e-93	4.85168e-96	1.19273	O00410	O00410	TIECISLIGLAVGK	Stripped Sequence	TIECISLIGLAVGK	TRUE	_TIEC[Carbamidomethyl (C)]ISLIGLAVGK_	FALSE	_TIEC[+57]ISLIGLAVGK_	1.18477	1.17903	4.53357e-135	6.29517e-116	4.70358e-134	1.72803e-115	80	81	109494	144468	769424	985553	2	2	98.0584	98.0011	6.41782e-72	3.43571e-43	FALSE	FALSE	374051	567377	NaN	NaN	374051	567377
1.03098e-93	4.85168e-96	1.19273	O00410	O00410	TIECISLIGLAVGK	Stripped Sequence	TIECISLIGLAVGK	TRUE	_TIEC[Carbamidomethyl (C)]ISLIGLAVGK_	FALSE	_TIEC[+57]ISLIGLAVGK_	1.18477	1.17903	4.53357e-135	6.29517e-116	4.70358e-134	1.72803e-115	80	81	109494	144468	769424	985553	2	2	98.0712	97.994	3.77628e-55	1.08998e-44	FALSE	FALSE	56160	77885.9	NaN	NaN	56160	77885.9
1.03098e-93	4.85168e-96	1.19273	O00410	O00410	LCGDTSLNNMQR	Stripped Sequence	LCGDTSLNNMQR	TRUE	_LC[Carbamidomethyl (C)]GDTSLNNMQR_	FALSE	_LC[+57]GDTSLNNMQR_	1.18477	1.17903	4.53357e-135	6.29517e-116	4.70358e-134	1.72803e-115	80	81	109494	144468	769424	985553	1	1	34.9395	34.8645	7.7528e-61	2.22243e-42	FALSE	FALSE	242854	432561	NaN	NaN	242854	432561
1.03098e-93	4.85168e-96	1.19273	O00410	O00410	EFQQYLPVVMGPLMK	Stripped Sequence	EFQQYLPVVMGPLMK	TRUE	_EFQQYLPVVMGPLMK_	FALSE	_EFQQYLPVVMGPLMK_	1.18477	1.17903	4.53357e-135	6.29517e-116	4.70358e-134	1.72803e-115	80	81	109494	144468	769424	985553	2	2	105.399	105.453	2.07843e-59	1.17085e-36	FALSE	FALSE	230692	285514	NaN	NaN	230692	285514
1.03098e-93	4.85168e-96	1.19273	O00410	O00410	EFQQYLPVVMGPLMK	Stripped Sequence	EFQQYLPVVMGPLMK	TRUE	_EFQQYLPVVMGPLMK_	FALSE	_EFQQYLPVVMGPLMK_	1.18477	1.17903	4.53357e-135	6.29517e-116	4.70358e-134	1.72803e-115	80	81	109494	144468	769424	985553	2	2	105.422	105.426	9.01003e-53	2.68801e-33	FALSE	FALSE	201800	221435	NaN	NaN	201800	221435
1.03098e-93	4.85168e-96	1.19273	O00410	O00410	LLSSAFDEVYPALPSDVQTAIK	Stripped Sequence	LLSSAFDEVYPALPSDVQTAIK	TRUE	_LLSSAFDEVYPALPSDVQTAIK_	FALSE	_LLSSAFDEVYPALPSDVQTAIK_	1.18477	1.17903	4.53357e-135	6.29517e-116	4.70358e-134	1.72803e-115	80	81	109494	144468	769424	985553	2	2	101.357	101.367	1.22682e-55	4.48235e-37	FALSE	FALSE	252025	343056	NaN	NaN	252025	343056
1.03098e-93	4.85168e-96	1.19273	O00410	O00410	LLSSAFDEVYPALPSDVQTAIK	Stripped Sequence	LLSSAFDEVYPALPSDVQTAIK	TRUE	_LLSSAFDEVYPALPSDVQTAIK_	FALSE	_LLSSAFDEVYPALPSDVQTAIK_	1.18477	1.17903	4.53357e-135	6.29517e-116	4.70358e-134	1.72803e-115	80	81	109494	144468	769424	985553	2	2	101.332	101.391	3.65581e-44	2.05497e-16	FALSE	FALSE	75354.2	136097	NaN	NaN	75354.2	136097
1.03098e-93	4.85168e-96	1.19273	O00410	O00410	STACQMLVCYAK	Stripped Sequence	STACQMLVCYAK	TRUE	_STAC[Carbamidomethyl (C)]QMLVC[Carbamidomethyl (C)]YAK_	FALSE	_STAC[+57]QMLVC[+57]YAK_	1.18477	1.17903	4.53357e-135	6.29517e-116	4.70358e-134	1.72803e-115	80	81	109494	144468	769424	985553	1	1	57.4011	57.2068	1.04593e-58	2.32837e-42	FALSE	FALSE	378202	511492	NaN	NaN	378202	511492
1.03098e-93	4.85168e-96	1.19273	O00410	O00410	KQAEETYENIPGQSK	Stripped Sequence	KQAEETYENIPGQSK	TRUE	_KQAEETYENIPGQSK_	FALSE	_KQAEETYENIPGQSK_	1.18477	1.17903	4.53357e-135	6.29517e-116	4.70358e-134	1.72803e-115	80	81	109494	144468	769424	985553	2	2	27.1954	27.458	2.20118e-55	1.177e-37	FALSE	FALSE	242519	406529	NaN	NaN	242519	406529
1.03098e-93	4.85168e-96	1.19273	O00410	O00410	KQAEETYENIPGQSK	Stripped Sequence	KQAEETYENIPGQSK	TRUE	_KQAEETYENIPGQSK_	FALSE	_KQAEETYENIPGQSK_	1.18477	1.17903	4.53357e-135	6.29517e-116	4.70358e-134	1.72803e-115	80	81	109494	144468	769424	985553	2	2	27.2341	27.4263	7.8762e-72	5.60473e-34	FALSE	FALSE	68223.2	97862	NaN	NaN	68223.2	97862
1.03098e-93	4.85168e-96	1.19273	O00410	O00410	YAACNAVGQMATDFAPGFQK	Stripped Sequence	YAACNAVGQMATDFAPGFQK	TRUE	_YAAC[Carbamidomethyl (C)]NAVGQMATDFAPGFQK_	FALSE	_YAAC[+57]NAVGQMATDFAPGFQK_	1.18477	1.17903	4.53357e-135	6.29517e-116	4.70358e-134	1.72803e-115	80	81	109494	144468	769424	985553	2	2	81.6519	81.659	1.35523e-25	8.60393e-41	FALSE	FALSE	228909	245082	NaN	NaN	228909	245082
1.03098e-93	4.85168e-96	1.19273	O00410	O00410	YAACNAVGQMATDFAPGFQK	Stripped Sequence	YAACNAVGQMATDFAPGFQK	TRUE	_YAAC[Carbamidomethyl (C)]NAVGQMATDFAPGFQK_	FALSE	_YAAC[+57]NAVGQMATDFAPGFQK_	1.18477	1.17903	4.53357e-135	6.29517e-116	4.70358e-134	1.72803e-115	80	81	109494	144468	769424	985553	2	2	81.6428	81.6897	6.06066e-72	1.80104e-22	FALSE	FALSE	119493	104560	NaN	NaN	119493	104560
1.03098e-93	4.85168e-96	1.19273	O00410	O00410	FYFHDGVR	Stripped Sequence	FYFHDGVR	TRUE	_FYFHDGVR_	FALSE	_FYFHDGVR_	1.18477	1.17903	4.53357e-135	6.29517e-116	4.70358e-134	1.72803e-115	80	81	109494	144468	769424	985553	1	1	40.7659	40.5934	1.54171e-67	1.34869e-37	FALSE	FALSE	282204	369532	NaN	NaN	282204	369532
1.03098e-93	4.85168e-96	1.19273	O00410	O00410	IFSIIAEGEMHEAIK	Stripped Sequence	IFSIIAEGEMHEAIK	TRUE	_IFSIIAEGEMHEAIK_	FALSE	_IFSIIAEGEMHEAIK_	1.18477	1.17903	4.53357e-135	6.29517e-116	4.70358e-134	1.72803e-115	80	81	109494	144468	769424	985553	2	2	74.9952	74.8138	1.27479e-67	6.15689e-29	FALSE	FALSE	272455	354446	NaN	NaN	272455	354446
1.03098e-93	4.85168e-96	1.19273	O00410	O00410	IFSIIAEGEMHEAIK	Stripped Sequence	IFSIIAEGEMHEAIK	TRUE	_IFSIIAEGEMHEAIK_	FALSE	_IFSIIAEGEMHEAIK_	1.18477	1.17903	4.53357e-135	6.29517e-116	4.70358e-134	1.72803e-115	80	81	109494	144468	769424	985553	2	2	74.9735	74.7921	2.18421e-51	2.45136e-26	FALSE	FALSE	78947.7	93714.8	NaN	NaN	78947.7	93714.8
1.03098e-93	4.85168e-96	1.19273	O00410	O00410	QAEETYENIPGQSK	Stripped Sequence	QAEETYENIPGQSK	TRUE	_QAEETYENIPGQSK_	FALSE	_QAEETYENIPGQSK_	1.18477	1.17903	4.53357e-135	6.29517e-116	4.70358e-134	1.72803e-115	80	81	109494	144468	769424	985553	1	1	34.2572	34.1629	3.97542e-60	8.24547e-23	FALSE	FALSE	294504	394374	NaN	NaN	294504	394374
1.03098e-93	4.85168e-96	1.19273	O00410	O00410	TKENVNATENCISAVGK	Stripped Sequence	TKENVNATENCISAVGK	TRUE	_TKENVNATENC[Carbamidomethyl (C)]ISAVGK_	FALSE	_TKENVNATENC[+57]ISAVGK_	1.18477	1.17903	4.53357e-135	6.29517e-116	4.70358e-134	1.72803e-115	80	81	109494	144468	769424	985553	2	2	31.2724	31.3724	1.23866e-67	3.0633e-42	FALSE	FALSE	216517	342770	NaN	NaN	216517	342770
1.03098e-93	4.85168e-96	1.19273	O00410	O00410	TKENVNATENCISAVGK	Stripped Sequence	TKENVNATENCISAVGK	TRUE	_TKENVNATENC[Carbamidomethyl (C)]ISAVGK_	FALSE	_TKENVNATENC[+57]ISAVGK_	1.18477	1.17903	4.53357e-135	6.29517e-116	4.70358e-134	1.72803e-115	80	81	109494	144468	769424	985553	2	2	31.3184	31.3883	1.99131e-63	2.28073e-36	FALSE	FALSE	106436	150506	NaN	NaN	106436	150506
1.03098e-93	4.85168e-96	1.19273	O00410	O00410	FMQDASDVMQLLLK	Stripped Sequence	FMQDASDVMQLLLK	TRUE	_FMQDASDVMQLLLK_	FALSE	_FMQDASDVMQLLLK_	1.18477	1.17903	4.53357e-135	6.29517e-116	4.70358e-134	1.72803e-115	80	81	109494	144468	769424	985553	2	2	107.861	107.912	1.69756e-23	1.29235e-16	FALSE	FALSE	139818	185707	NaN	NaN	139818	185707
1.03098e-93	4.85168e-96	1.19273	O00410	O00410	FMQDASDVMQLLLK	Stripped Sequence	FMQDASDVMQLLLK	TRUE	_FMQDASDVMQLLLK_	FALSE	_FMQDASDVMQLLLK_	1.18477	1.17903	4.53357e-135	6.29517e-116	4.70358e-134	1.72803e-115	80	81	109494	144468	769424	985553	2	2	107.893	107.884	2.08478e-57	3.56686e-33	FALSE	FALSE	131670	142571	NaN	NaN	131670	142571
1.03098e-93	4.85168e-96	1.19273	O00410	O00410	ATAAFILANEHNVALFK	Stripped Sequence	ATAAFILANEHNVALFK	TRUE	_ATAAFILANEHNVALFK_	FALSE	_ATAAFILANEHNVALFK_	1.18477	1.17903	4.53357e-135	6.29517e-116	4.70358e-134	1.72803e-115	80	81	109494	144468	769424	985553	2	2	82.2983	82.3056	5.39079e-59	3.126e-31	FALSE	FALSE	138790	204624	NaN	NaN	138790	204624
1.03098e-93	4.85168e-96	1.19273	O00410	O00410	ATAAFILANEHNVALFK	Stripped Sequence	ATAAFILANEHNVALFK	TRUE	_ATAAFILANEHNVALFK_	FALSE	_ATAAFILANEHNVALFK_	1.18477	1.17903	4.53357e-135	6.29517e-116	4.70358e-134	1.72803e-115	80	81	109494	144468	769424	985553	2	2	82.294	82.3313	2.19991e-29	2.26682e-14	FALSE	FALSE	42958.5	74357	NaN	NaN	42958.5	74357
1.03098e-93	4.85168e-96	1.19273	O00410	O00410	HFADLLPGFLQAVNDSCYQNDDSVLK	Stripped Sequence	HFADLLPGFLQAVNDSCYQNDDSVLK	TRUE	_HFADLLPGFLQAVNDSC[Carbamidomethyl (C)]YQNDDSVLK_	FALSE	_HFADLLPGFLQAVNDSC[+57]YQNDDSVLK_	1.18477	1.17903	4.53357e-135	6.29517e-116	4.70358e-134	1.72803e-115	80	81	109494	144468	769424	985553	2	2	106.296	106.299	1.16958e-54	3.83657e-36	FALSE	FALSE	140725	188218	NaN	NaN	140725	188218
1.03098e-93	4.85168e-96	1.19273	O00410	O00410	HFADLLPGFLQAVNDSCYQNDDSVLK	Stripped Sequence	HFADLLPGFLQAVNDSCYQNDDSVLK	TRUE	_HFADLLPGFLQAVNDSC[Carbamidomethyl (C)]YQNDDSVLK_	FALSE	_HFADLLPGFLQAVNDSC[+57]YQNDDSVLK_	1.18477	1.17903	4.53357e-135	6.29517e-116	4.70358e-134	1.72803e-115	80	81	109494	144468	769424	985553	2	2	106.29	106.284	4.43563e-51	3.80084e-13	FALSE	FALSE	35662.7	48623.9	NaN	NaN	35662.7	48623.9
1.03098e-93	4.85168e-96	1.19273	O00410	O00410	ENVNATENCISAVGK	Stripped Sequence	ENVNATENCISAVGK	TRUE	_ENVNATENC[Carbamidomethyl (C)]ISAVGK_	FALSE	_ENVNATENC[+57]ISAVGK_	1.18477	1.17903	4.53357e-135	6.29517e-116	4.70358e-134	1.72803e-115	80	81	109494	144468	769424	985553	1	2	39.1183	39.069	2.82116e-47	1.21536e-37	FALSE	FALSE	119685	166884	NaN	NaN	119685	166884
1.03098e-93	4.85168e-96	1.19273	O00410	O00410	ENVNATENCISAVGK	Stripped Sequence	ENVNATENCISAVGK	TRUE	_ENVNATENC[Carbamidomethyl (C)]ISAVGK_	FALSE	_ENVNATENC[+57]ISAVGK_	1.18477	1.17903	4.53357e-135	6.29517e-116	4.70358e-134	1.72803e-115	80	81	109494	144468	769424	985553	1	2	Filtered	39.0856	Filtered	7.41074e-05	Filtered	FALSE	Filtered	16984.1	Filtered	NaN	Filtered	16984.1
[truncated: 93,658 more rows]
